# Supplementary material for: Mapping information-rich genotype-phenotype landscapes with genome-scale Perturb-seq
Source: Cell. Author manuscript; Available in PMC 2022 Aug 16. (PMC9380471; doi:10.1016/j.cell.2022.05.013)
Supplement: 11 [file NIHMS1812939-supplement-11.xlsx]

## Sheet: TabA_K562_day8_library
unique sgRNA pair ID	gene	transcript	ensembl gene id	sgID_A	targeting sequence A	sgID_B	targeting sequence B	duplicated guide pair?	either guide duplicated?
0_A1BG_P1_ENSG00000121410	A1BG	P1	ENSG00000121410	A1BG_+_58858964.23-P1	GCTCCGGGCGACGTGGAGTG	A1BG_-_58858788.23-P1	GGGGCACCCAGGAGCGGTAG	FALSE	FALSE
1_A1BG_P2_ENSG00000121410	A1BG	P2	ENSG00000121410	A1BG_-_58864840.23-P2	GCCGGTGCAGTGAGTGTCTG	A1BG_-_58864822.23-P2	GATGATGGTCGCGCTCACTC	FALSE	FALSE
2_AAAS_P1P2_ENSG00000094914	AAAS	P1P2	ENSG00000094914	AAAS_-_53715438.23-P1P2	GAGGACGAGTACGCGGTCCC	AAAS_+_53715355.23-P1P2	GCCTCGCCGTTTGTCCCTTG	FALSE	FALSE
3_AACS_P1P2_ENSG00000081760	AACS	P1P2	ENSG00000081760	AACS_+_125549983.23-P1P2	GCGGCGGCGGCGGGGAACAA	AACS_-_125550169.23-P1P2	GCCCGGTCGGGAGGAGATCC	FALSE	FALSE
4_PRXL2C_P1P2_ENSG00000158122	PRXL2C	P1P2	ENSG00000158122	AAED1_-_99417574.23-P1P2	GGCGCGGCCATGACGCGGGG	AAED1_+_99417525.23-P1P2	GCGGTCACGCGGCAGGTTAG	FALSE	FALSE
5_AAGAB_P1P2_ENSG00000103591	AAGAB	P1P2	ENSG00000103591	AAGAB_-_67546997.23-P1P2	GCTCGCGAGCCGGTTCCGTC	AAGAB_-_67546928.23-P1P2	GTGGTCTCCTGAGAAGACGG	FALSE	FALSE
6_AAK1_P1P2_ENSG00000115977	AAK1	P1P2	ENSG00000115977	AAK1_-_69870791.23-P1P2	GGGCCTGCGACGCAGAGAAG	AAK1_-_69870794.23-P1P2	GCTGCGACGCAGAGAAGAGG	FALSE	FALSE
7_AAMDC_P1P2_ENSG00000087884	AAMDC	P1P2	ENSG00000087884	AAMDC_-_77532236.23-P1P2	GGCGCTGGGAGCGTAAGTGC	AAMDC_-_77532222.23-P1P2	GCAGATCCCGAAGCAGCGCT	FALSE	FALSE
8_AAMP_P1P2_ENSG00000127837	AAMP	P1P2	ENSG00000127837	AAMP_+_219134851.23-P1P2	GGTCGCGCAGAGCTGACTCT	AAMP_+_219134841.23-P1P2	GGCTGACTCTGGGAGGCGTT	FALSE	FALSE
9_AAR2_P1P2_ENSG00000131043	AAR2	P1P2	ENSG00000131043	AAR2_-_34824434.23-P1P2	GTGGGGCGAGGCGGTGAGTG	AAR2_+_34824488.23-P1P2	GGACTCTGAGCCGAGAAGAG	FALSE	FALSE
10_AARS2_P1P2_ENSG00000124608	AARS2	P1P2	ENSG00000124608	AARS2_+_44281027.23-P1P2	GAGTGGCAGCTGCAGCCCGG	AARS2_+_44281044.23-P1P2	GGCTACGATGGCAGCGTCAG	FALSE	FALSE
11_AARSD1_P2_ENSG00000266967	AARSD1	P2	ENSG00000266967	AARSD1_+_41132061.23-P2	GAGCGGGAGCCGCAATGGCA	AARSD1_-_41132037.23-P2	GTCCAGGGAAAAGGGCCAGG	FALSE	FALSE
12_AARSD1_P1_ENSG00000266967	AARSD1	P1	ENSG00000266967	AARSD1_-_41116425.23-P1	GCCGTGACGCCGTACCTCTC	AARSD1_+_41116412.23-P1	GCAGTTATGCCCGAGAGGTA	FALSE	FALSE
13_AARS_P1P2_ENSG00000090861	AARS	P1P2	ENSG00000090861	AARS_+_70323362.23-P1P2	GTGCAGCGGGCCCTTGGCGG	AARS_-_70323332.23-P1P2	GAGGGCGGCCTACCTCTCCT	FALSE	FALSE
14_AASDHPPT_P1P2_ENSG00000149313	AASDHPPT	P1P2	ENSG00000149313	AASDHPPT_+_105948405.23-P1P2	GCGGACCTCGCCGCTATCTC	AASDHPPT_+_105948450.23-P1P2	GGGCACCAAGCAGAACCGTT	FALSE	TRUE
15_AASDH_P1P2_ENSG00000157426	AASDH	P1P2	ENSG00000157426	AASDH_-_57253588.23-P1P2	GTTTCCCGGATAGCTCGTCG	AASDH_+_57253570.23-P1P2	GTATCCGCGACGAGCTATCC	FALSE	FALSE
16_AATF_P1P2_ENSG00000275700	AATF	P1P2	ENSG00000275700	AATF_-_35306286.23-P1P2	GAGTGGCCGGTCCAGAGCTG	AATF_-_35306346.23-P1P2	GGGATCAAGGCGAGAGGATC	FALSE	FALSE
17_ABCA7_P2_ENSG00000064687	ABCA7	P2	ENSG00000064687	ABCA7_+_1041311.23-P2	GAGAGGTCAGGACAACGGTC	ABCA7_-_1041459.23-P2	GTGTGAGACCAGGGCCGGGT	FALSE	FALSE
18_ABCA7_P1_ENSG00000064687	ABCA7	P1	ENSG00000064687	ABCA7_-_1040133.23-P1	GGCGCACTTGGCTTAAGGGG	ABCA7_+_1040185.23-P1	GAGTCCTTCTCACCTTCCAG	FALSE	FALSE
19_ABCA8_P1P2_ENSG00000141338	ABCA8	P1P2	ENSG00000141338	ABCA8_+_66951401.23-P1P2	GTTCTAAACAAGGAGCTCAG	ABCA8_-_66951525.23-P1P2	GGTGAAGACTGCTTTCAGAG	FALSE	FALSE
20_ABCB10_P1P2_ENSG00000135776	ABCB10	P1P2	ENSG00000135776	ABCB10_+_229694285.23-P1P2	GCGCGGCCAGCCGCGTTCCC	ABCB10_-_229694297.23-P1P2	GCGATAGGGACCCGGGAACG	FALSE	FALSE
21_ABCB6_P1P2_ENSG00000115657	ABCB6	P1P2	ENSG00000115657	ABCB6_-_220083604.23-P1P2	GGCCGCCACGCACTCACGCA	ABCB6_+_220083613.23-P1P2	GCAGCGGGGCCGTGCTGAGA	FALSE	FALSE
22_ABCB7_P1P2_ENSG00000131269	ABCB7	P1P2	ENSG00000131269	ABCB7_-_74376019.23-P1P2	GAGCCGCTAACAGAGACTAA	ABCB7_+_74375885.23-P1P2	GAAGGGCAAGGGGACCTGTA	FALSE	FALSE
23_ABCB8_P1P2_ENSG00000197150	ABCB8	P1P2	ENSG00000197150	ABCB8_-_150725551.23-P1P2	GGCCAACATAGAGCCCTCAG	ABCB8_-_150725580.23-P1P2	GGTGAAACTGCTATTGCCGG	FALSE	FALSE
24_ABCB9_P1_ENSG00000150967	ABCB9	P1	ENSG00000150967	ABCB9_+_123450970.23-P1	GGCAGCGGCGCAGCGCGGGT	ABCB9_-_123450999.23-P1	GCGCTGCGCCGCTGCAAGGT	FALSE	FALSE
25_ABCB9_P2_ENSG00000150967	ABCB9	P2	ENSG00000150967	ABCB9_-_123465699.23-P2	GGCGGCGCCATGGCTCACGT	ABCB9_-_123465738.23-P2	GGGAGTCGCAGCCGGTCCCG	FALSE	FALSE
26_ABCC10_P1P2_ENSG00000124574	ABCC10	P1P2	ENSG00000124574	ABCC10_+_43395315.23-P1P2	GTGGCACCCCACCTAGAGGT	ABCC10_-_43395343.23-P1P2	GCTAGGTGGGGTGCCAGCCG	FALSE	FALSE
27_ABCC1_P1P2_ENSG00000103222	ABCC1	P1P2	ENSG00000103222	ABCC1_+_16043647.23-P1P2	GCCCCGGCACGTACCCAGAG	ABCC1_+_16043482.23-P1P2	GCTGGCGCTAGCGCTGGCGG	FALSE	FALSE
28_ABCC4_P1P2_ENSG00000125257	ABCC4	P1P2	ENSG00000125257	ABCC4_+_95953430.23-P1P2	GCGCCGCGGACGCACTCTCC	ABCC4_+_95953641.23-P1P2	GGCCCCAGCATCCCTGCTTG	FALSE	FALSE
29_ABCC5_P1P2_ENSG00000114770	ABCC5	P1P2	ENSG00000114770	ABCC5_-_183735467.23-P1P2	GGGCGGCGGCAGGAGACCAG	ABCC5_+_183735648.23-P1P2	GGCTCGGGAGCGTGGTTGAG	FALSE	FALSE
30_ABCD3_P1P2_ENSG00000117528	ABCD3	P1P2	ENSG00000117528	ABCD3_+_94884002.23-P1P2	GGTACCAGCGAGCCGGCGAG	ABCD3_+_94884032.23-P1P2	GTACTTGCTGAAGGCCGCCA	FALSE	FALSE
31_ABCD4_P1P2_ENSG00000119688	ABCD4	P1P2	ENSG00000119688	ABCD4_+_74769611.23-P1P2	GTCCCTCGGGTCTCAGGTCA	ABCD4_-_74769729.23-P1P2	GCGGCGTTTGATAGAGAGGA	FALSE	FALSE
32_ABCE1_P1P2_ENSG00000164163	ABCE1	P1P2	ENSG00000164163	ABCE1_-_146019502.23-P1P2	GGCCGTGAGAACACGCTGTG	ABCE1_-_146019516.23-P1P2	GCTGTGTGGCTGAAAAGTGA	FALSE	FALSE
33_ABCF1_P1_ENSG00000204574	ABCF1	P1	ENSG00000204574	ABCF1_+_30539238.23-P1	GGTGGCAGTTACAGCTACTG	ABCF1_+_30539469.23-P1	GTCCCCGGCAAACTCCTCCC	FALSE	FALSE
34_ABCF1_P2_ENSG00000204574	ABCF1	P2	ENSG00000204574	ABCF1_-_30546354.23-P2	GGAGAAGAATCGGATCAATA	ABCF1_-_30546344.23-P2	GTGCCAAGCCGGAGAAGAAT	FALSE	FALSE
35_ABCF2_P1P2_ENSG00000033050	ABCF2	P1P2	ENSG00000033050	ABCF2_+_150924287.23-P1P2	GCCGCACGCGGAGGATCCTA	ABCF2_+_150924236.23-P1P2	GGCGAGGCCCAGTGAGTTAG	FALSE	FALSE
36_ABCF3_P1P2_ENSG00000161204	ABCF3	P1P2	ENSG00000161204	ABCF3_-_183903991.23-P1P2	GGCGCGGACGGGTTCCTGAG	ABCF3_-_183904021.23-P1P2	GGACTTGCGCCGAAATCCTG	FALSE	FALSE
37_ABCG1_P1P2_ENSG00000160179	ABCG1	P1P2	ENSG00000160179	ABCG1_-_43639282.23-P1P2	GCAGCCCGCACCCCGCGCAG	ABCG1_+_43639503.23-P1P2	GGAGGACGCGCTCCTGGGAG	FALSE	FALSE
38_ABHD10_P1P2_ENSG00000144827	ABHD10	P1P2	ENSG00000144827	ABHD10_-_111697914.23-P1P2	GGGGACAACTACGAAGATGG	ABHD10_-_111697877.23-P1P2	GGCGTAGCGTGTCCCTCAGT	FALSE	FALSE
39_ABHD11_P1P2_ENSG00000106077	ABHD11	P1P2	ENSG00000106077	ABHD11_-_73153094.23-P1P2	GCCTCCAGGCTCGGGTCCAG	ABHD11_+_73152963.23-P1P2	GCCGAGCCGAGGTCAGTCAA	FALSE	FALSE
40_ABHD12_P1P2_ENSG00000100997	ABHD12	P1P2	ENSG00000100997	ABHD12_+_25371393.23-P1P2	GTGGCGGCGGCTGTGAGCGG	ABHD12_+_25371436.23-P1P2	GCTGGGATGTGAGGAGCGGC	FALSE	FALSE
41_ABHD13_P1P2_ENSG00000139826	ABHD13	P1P2	ENSG00000139826	ABHD13_+_108871155.23-P1P2	GGCCCCCGCACGACCCCCAG	ABHD13_+_108870795.23-P1P2	GCGCCGGCAAATGCCCCCGC	FALSE	FALSE
42_ABHD14A_P1P2_ENSG00000248487	ABHD14A	P1P2	ENSG00000248487	ABHD14A_+_52009255.23-P1P2	GGGTAAAGACGGCCCTCCCC	ABHD14A_+_52009194.23-P1P2	GCCCAACGGGATGAGCGGGC	FALSE	FALSE
43_ABHD14B_P2_ENSG00000114779	ABHD14B	P2	ENSG00000114779	ABHD14B_+_52017350.23-P2	GGCCTCAGCGAGATTACTGG	ABHD14B_-_52016965.23-P2	GGCCTCCTGGAGTTCAGTGT	FALSE	FALSE
44_ABHD14B_P1_ENSG00000114779	ABHD14B	P1	ENSG00000114779	ABHD14B_-_52007985.23-P1	GAGTGCAGGGCGGGTACCTG	ABHD14B_-_52008040.23-P1	GGCGTGCTGGCGGTGACCTG	TRUE	TRUE
45_ABHD16A_P1P2_ENSG00000204427	ABHD16A	P1P2	ENSG00000204427	ABHD16A_-_31670764.23-P1P2	GAAGGAGGCGGCCAGTCCGT	ABHD16A_+_31670831.23-P1P2	GGCCCATAATGGGAAATAAG	FALSE	FALSE
46_ABHD17A_P1P2_ENSG00000129968	ABHD17A	P1P2	ENSG00000129968	ABHD17A_-_1885483.23-P1P2	GCCGCAGCTCCCCCCACGGA	ABHD17A_+_1885470.23-P1P2	GGCTCACTTCCGTCCGTGGG	FALSE	FALSE
47_ABHD17B_P1P2_ENSG00000107362	ABHD17B	P1P2	ENSG00000107362	ABHD17B_+_74526089.23-P1P2	GCCAGTCAGTGGCCAACTCC	ABHD17B_+_74525862.23-P1P2	GAGGCCCGAGAGCAACCGAC	FALSE	FALSE
48_ABHD2_P1P2_ENSG00000140526	ABHD2	P1P2	ENSG00000140526	ABHD2_-_89631760.23-P1P2	GAGCTGCAGGAACCAGACTG	ABHD2_-_89631738.23-P1P2	GTGAGCGCCGCTGGCAGCCG	FALSE	FALSE
49_ABHD3_P1P2_ENSG00000158201	ABHD3	P1P2	ENSG00000158201	ABHD3_-_19284770.23-P1P2	GGGAGCGCGGCTTCCGACAA	ABHD3_+_19284534.23-P1P2	GGGGTGGGGTTCTTCGGCTC	FALSE	FALSE
50_ABHD5_P1P2_ENSG00000011198	ABHD5	P1P2	ENSG00000011198	ABHD5_-_43732464.23-P1P2	GCCGGCTTCGAGATAAGTCC	ABHD5_-_43732422.23-P1P2	GTAAGTGCCGCGCCAGCCCG	FALSE	FALSE
51_ABHD6_P1P2_ENSG00000163686	ABHD6	P1P2	ENSG00000163686	ABHD6_+_58223718.23-P1P2	GCCGCTGCAGGGAGACACTG	ABHD6_-_58223594.23-P1P2	GGCCCGGGGCTAGAGACCGA	FALSE	FALSE
52_ABHD8_P1P2_ENSG00000127220	ABHD8	P1P2	ENSG00000127220	ABHD8_-_17414201.23-P1P2	GCCCCTGGCGGTCAGCGCAG	ABHD8_-_17414169.23-P1P2	GAGGCCGGGTGCGTCTACGC	FALSE	FALSE
53_ABI1_P1P2_ENSG00000136754	ABI1	P1P2	ENSG00000136754	ABI1_-_27149837.23-P1P2	GTCTCGCGTTAAAGAGACAG	ABI1_-_27149855.23-P1P2	GGAGGCAGCAAGGTCCGCCG	FALSE	FALSE
54_ABI2_P1P2_ENSG00000138443	ABI2	P1P2	ENSG00000138443	ABI2_-_204193288.23-P1P2	GGAAATCCCGGGGGGCCGCC	ABI2_+_204193079.23-P1P2	GCAGCGCGCGACAGGGGAGG	FALSE	FALSE
55_ABL1_ENST00000372348.2_ENSG00000097007	ABL1	ENST00000372348.2	ENSG00000097007	ABL1_-_133589228.23-ENST00000372348.2	GGCGAGAGCGGCCACTAGTT	ABL1_-_133589216.23-ENST00000372348.2	GCAAAGCAGAGAAGCGAGAG	FALSE	FALSE
56_ABL2_P1_ENSG00000143322	ABL2	P1	ENSG00000143322	ABL2_+_179111875.23-P1	GTACTGAATGGAAGAATGTA	ABL2_-_179112151.23-P1	GGATCTCTGCCATAACTATT	FALSE	FALSE
57_ABL2_P2_ENSG00000143322	ABL2	P2	ENSG00000143322	ABL2_+_179198340.23-P2	GGGAGCCGGCATGAGAGCGT	ABL2_+_179198740.23-P2	GGGCGCGGAGCCGCGACAGG	FALSE	FALSE
58_ABO_P1_ENSG00000175164	ABO	P1	ENSG00000175164	ABO_+_136150601.23-P1	GGAGACCAGACGCGGAGCCA	ABO_+_136150587.23-P1	GAGCCATGGCCGAGGTGTTG	FALSE	FALSE
59_ABO_P2_ENSG00000175164	ABO	P2	ENSG00000175164	ABO_-_136130921.23-P2	GGGGTGTGTGTGATTTGAGG	ABO_-_136130959.23-P2	GTCAGTTACTCACAACAGGA	FALSE	FALSE
60_ABRACL_P1P2_ENSG00000146386	ABRACL	P1P2	ENSG00000146386	ABRACL_+_139349876.23-P1P2	GAAGAGAAAGACGGCTGTGG	ABRACL_+_139349879.23-P1P2	GGCAAAGAGAAAGACGGCTG	FALSE	FALSE
61_ABR_P1P2_ENSG00000159842	ABR	P1P2	ENSG00000159842	ABR_+_1083212.23-P1P2	GGCTGGGGCCGGGAGGGTTC	ABR_+_1082862.23-P1P2	GGGATCGGGACCCCAAGATC	FALSE	FALSE
62_ABT1_P1P2_ENSG00000146109	ABT1	P1P2	ENSG00000146109	ABT1_-_26597263.23-P1P2	GGGAGCAAGAGCCGCTGGAA	ABT1_+_26597412.23-P1P2	GACGCGTCCGACCTCGCCAT	FALSE	FALSE
63_ACAA1_P1P2_ENSG00000060971	ACAA1	P1P2	ENSG00000060971	ACAA1_-_38178575.23-P1P2	GCCAGTCCGGGAACTGACCG	ACAA1_+_38178488.23-P1P2	GTAGTGCTGGGCCACCTGAG	FALSE	FALSE
64_ACAA2_P1P2_ENSG00000167315	ACAA2	P1P2	ENSG00000167315	ACAA2_-_47339855.23-P1P2	GTCACCTCGGAGCAGAGCCA	ACAA2_-_47339858.23-P1P2	GCCTCGGAGCAGAGCCATGG	FALSE	FALSE
65_ACACA_P1P2_ENSG00000278540	ACACA	P1P2	ENSG00000278540	ACACA_-_35716041.23-P1P2	GGGCTCGGGCGATGGCTGAC	ACACA_-_35716002.23-P1P2	GCCTGCGTGGAGGAACTGCT	FALSE	FALSE
66_ACAD10_P1P2_ENSG00000111271	ACAD10	P1P2	ENSG00000111271	ACAD10_-_112123907.23-P1P2	GTCGGAGCGGAAGGACGTCG	ACAD10_-_112123894.23-P1P2	GAATTTTGAGGAGGTCGGAG	FALSE	FALSE
67_ACAD8_P1P2_ENSG00000151498	ACAD8	P1P2	ENSG00000151498	ACAD8_-_134123507.23-P1P2	GCGGCGGCTATGCTGTGGAG	ACAD8_-_134123448.23-P1P2	GGCCAGTGCGAGCGCAACGG	FALSE	FALSE
68_ACAD9_P1P2_ENSG00000177646	ACAD9	P1P2	ENSG00000177646	ACAD9_-_128598508.23-P1P2	GCGCTAAGAAGGGGAGACTG	ACAD9_-_128598499.23-P1P2	GTCCCTGCGGCGCTAAGAAG	FALSE	FALSE
69_ACADM_P1P2_ENSG00000117054	ACADM	P1P2	ENSG00000117054	ACADM_-_76190475.23-P1P2	GGCCGGAACGGGAGCCAACA	ACADM_+_76190432.23-P1P2	GCACTCGGACAATAATACAC	FALSE	FALSE
70_ACADSB_P1P2_ENSG00000196177	ACADSB	P1P2	ENSG00000196177	ACADSB_-_124768552.23-P1P2	GGGCCTGCGGCGAGGATGGA	ACADSB_+_124768710.23-P1P2	GCCCGCGGGTAAAGAGTCTG	FALSE	FALSE
71_ACADS_P1P2_ENSG00000122971	ACADS	P1P2	ENSG00000122971	ACADS_-_121163671.23-P1P2	GGCGGGAGGTCGCGAAGCCT	ACADS_+_121163685.23-P1P2	GCGAGCAGCGCGGCGGCCAT	FALSE	FALSE
72_ACADVL_P1P2_ENSG00000072778	ACADVL	P1P2	ENSG00000072778	ACADVL_-_7123283.23-P1P2	GGGGTCAGAGCTCGAGCCAG	ACADVL_-_7123242.23-P1P2	GGTTAGGGGCGCCAGGACGT	FALSE	FALSE
73_ACAP2_P1P2_ENSG00000114331	ACAP2	P1P2	ENSG00000114331	ACAP2_+_195163707.23-P1P2	GTCGCGGCTGCTATGACCAG	ACAP2_+_195163701.23-P1P2	GCTGCTATGACCAGCGGGCG	FALSE	FALSE
74_ACAP3_P1P2_ENSG00000131584	ACAP3	P1P2	ENSG00000131584	ACAP3_+_1243258.23-P1P2	GCGGGCGGGACGAGCGGTCC	ACAP3_+_1243337.23-P1P2	GGACGCTCCCCGGCGGTGAC	FALSE	FALSE
75_ACAT1_P1P2_ENSG00000075239	ACAT1	P1P2	ENSG00000075239	ACAT1_+_107992310.23-P1P2	GGTCGCAGAGGGCTGAGTAT	ACAT1_+_107992321.23-P1P2	GGCACAGCCATGGTCGCAGA	FALSE	FALSE
76_ACAT2_P1P2_ENSG00000120437	ACAT2	P1P2	ENSG00000120437	ACAT2_-_160183054.23-P1P2	GCCGCCCGCGGCAGGCCTGT	ACAT2_-_160183042.23-P1P2	GCTACCTCAGGTCCCGCCCG	FALSE	FALSE
77_ACBD3_P1P2_ENSG00000182827	ACBD3	P1P2	ENSG00000182827	ACBD3_-_226374411.23-P1P2	GCCTCCTCAGCGGGGACAGA	ACBD3_+_226374366.23-P1P2	GCAGCAGCCGGAGATGGCGG	FALSE	FALSE
78_ACBD5_P1P2_ENSG00000107897	ACBD5	P1P2	ENSG00000107897	ACBD5_+_27529701.23-P1P2	GCGGACTCCGGCGGAATGGG	ACBD5_+_27529710.23-P1P2	GACTGACAGACGGACTCCGG	FALSE	FALSE
79_ACBD6_P1P2_ENSG00000230124	ACBD6	P1P2	ENSG00000230124	ACBD6_+_180471319.23-P1P2	GTCAGGGGACGACTCCGGGG	ACBD6_+_180471354.23-P1P2	GGGGCCATCACCGGCGACAG	FALSE	FALSE
80_ACCS_P1P2_ENSG00000110455	ACCS	P1P2	ENSG00000110455	ACCS_+_44088091.23-P1P2	GCAGATACCCGCACTCGATG	ACCS_-_44088090.23-P1P2	GCCCCACTTGCGGGATTCCA	FALSE	FALSE
81_ACD_P1P2_ENSG00000102977	ACD	P1P2	ENSG00000102977	ACD_-_67694143.23-P1P2	GTCCCCACGGCTACACCCAG	ACD_+_67694124.23-P1P2	GATCCGCTGGGTGTAGCCGT	FALSE	FALSE
82_ACER3_P1P2_ENSG00000078124	ACER3	P1P2	ENSG00000078124	ACER3_-_76572003.23-P1P2	GAGTGAGCGGAGCGCCTGGG	ACER3_-_76571978.23-P1P2	GCCTGGTCGCCAGCCTAACC	FALSE	FALSE
83_ACIN1_P2_ENSG00000100813	ACIN1	P2	ENSG00000100813	ACIN1_-_23540292.23-P2	GAGGAAGACGAAGGGAGCTA	ACIN1_-_23540730.23-P2	GCTCTATTGTATTGGCGGAG	FALSE	FALSE
84_ACIN1_P1_ENSG00000100813	ACIN1	P1	ENSG00000100813	ACIN1_-_23564284.23-P1	GTCACCCGCAGCGCCTGAAG	ACIN1_+_23563962.23-P1	GAGCGCGAGCCCAAATGGGA	FALSE	FALSE
85_ACLY_P1P2_ENSG00000131473	ACLY	P1P2	ENSG00000131473	ACLY_-_40075227.23-P1P2	GCCGGTAGCTTCCCGGGATC	ACLY_+_40075121.23-P1P2	GCTTCGGCAGAGGTGAGCAC	FALSE	FALSE
86_ACO1_P1P2_ENSG00000122729	ACO1	P1P2	ENSG00000122729	ACO1_+_32384680.23-P1P2	GGCGAACCTGACCCAAGCAG	ACO1_-_32384733.23-P1P2	GAGCCCCGCCGTGCAGTCGG	FALSE	FALSE
87_ACO2_P1P2_ENSG00000100412	ACO2	P1P2	ENSG00000100412	ACO2_+_41865228.23-P1P2	GCAGCCGCCGGCACAGTAGG	ACO2_+_41865345.23-P1P2	GCCGGGGACGCCTTGACCTA	FALSE	FALSE
88_ACOT12_P1P2_ENSG00000172497	ACOT12	P1P2	ENSG00000172497	ACOT12_-_80689897.23-P1P2	GGTGCGCCGGCTGGATGGCT	ACOT12_+_80689672.23-P1P2	GCCTGCGCAGCCAGGGATAG	FALSE	FALSE
89_ACOT13_P1P2_ENSG00000112304	ACOT13	P1P2	ENSG00000112304	ACOT13_-_24667371.23-P1P2	GCGGCCTCTTGCGCTCCTAG	ACOT13_-_24667329.23-P1P2	GAGCAAATCGCGGACCACCG	FALSE	FALSE
90_ACOT7_P1P2_ENSG00000097021	ACOT7	P1P2	ENSG00000097021	ACOT7_-_6453406.23-P1P2	GGCGGCGGGCGGCTGCAGAA	ACOT7_-_6453369.23-P1P2	GGTCTGGGCCCGACATGCTG	FALSE	FALSE
91_ACOT8_P1P2_ENSG00000101473	ACOT8	P1P2	ENSG00000101473	ACOT8_-_44486001.23-P1P2	GACCCGCTCCGCGGAAGACG	ACOT8_-_44485992.23-P1P2	GGCCCTGCACACCCGCTCCG	FALSE	FALSE
92_ACOT9_P1P2_ENSG00000123130	ACOT9	P1P2	ENSG00000123130	ACOT9_+_23761360.23-P1P2	GCCCGGGCTGTCCTCAGCAA	ACOT9_-_23761316.23-P1P2	GGGCCCCGCGCGCTAGTCGG	FALSE	FALSE
93_ACOX1_P1P2_ENSG00000161533	ACOX1	P1P2	ENSG00000161533	ACOX1_-_73975196.23-P1P2	GAAGTAAGCACCGACCGAGG	ACOX1_-_73975193.23-P1P2	GGCGAAGTAAGCACCGACCG	FALSE	FALSE
94_ACP1_P1P2_ENSG00000143727	ACP1	P1P2	ENSG00000143727	ACP1_-_264970.23-P1P2	GTCTGCGCGCGGGAAGATGG	ACP1_-_264967.23-P1P2	GGCCTCTGCGCGCGGGAAGA	FALSE	FALSE
95_ACP2_P1P2_ENSG00000134575	ACP2	P1P2	ENSG00000134575	ACP2_+_47270332.23-P1P2	GAGATTACAACGGTGATGGC	ACP2_+_47270309.23-P1P2	GAAGCGGTCCGGCTGGAGCC	FALSE	FALSE
96_ACP5_P1_ENSG00000102575	ACP5	P1	ENSG00000102575	ACP5_-_11688064.23-P1	GGCTACAAAGCGCAGGGCAG	ACP5_-_11688455.23-P1	GGAGGCTCTGAGAGGCTGGT	FALSE	FALSE
97_ACP5_P2_ENSG00000102575	ACP5	P2	ENSG00000102575	ACP5_-_11689771.23-P2	GGCCGATCCGCCCTGCTCGA	ACP5_-_11689727.23-P2	GCAGGCGATCGCACTCCTGG	FALSE	FALSE
98_ACSF3_P1P2_ENSG00000176715	ACSF3	P1P2	ENSG00000176715	ACSF3_+_89160267.23-P1P2	GAGTCGGGCCGGACCAGTTC	ACSF3_-_89160263.23-P1P2	GGCCGCGCCGGGGAAGCTGT	FALSE	FALSE
99_ACSL1_P1P2_ENSG00000151726	ACSL1	P1P2	ENSG00000151726	ACSL1_+_185747071.23-P1P2	GCGGAGCGGCCGGTCCACGG	ACSL1_+_185747074.23-P1P2	GCGGCGGAGCGGCCGGTCCA	FALSE	FALSE
100_ACSL3_P1P2_ENSG00000123983	ACSL3	P1P2	ENSG00000123983	ACSL3_-_223726162.23-P1P2	GGAGCAGCGGCGAGCAGGGT	ACSL3_-_223725828.23-P1P2	GGGCCGGGACGAGGAGGCGT	FALSE	FALSE
101_ACSL4_P1P2_ENSG00000068366	ACSL4	P1P2	ENSG00000068366	ACSL4_-_108976106.23-P1P2	GTGCGGTGAGCGGCAGGAAG	ACSL4_-_108976456.23-P1P2	GACCGCGTGCCCGCTAGCGC	FALSE	FALSE
102_ACSM3_P1P2_ENSG00000005187	ACSM3	P1P2	ENSG00000005187	ACSM3_+_20775331.23-P1P2	GCGTGGCAGTCTAAAGAAGA	ACSM3_+_20775412.23-P1P2	GCCAACACAGATGGAGATTA	FALSE	FALSE
103_ACSS2_P1P2_ENSG00000131069	ACSS2	P1P2	ENSG00000131069	ACSS2_-_33464845.23-P1P2	GTGCAGACTTGGAGGGTCCG	ACSS2_-_33464420.23-P1P2	GGCACCCGCCGCGACCGCAA	FALSE	FALSE
104_ACTB_P1P2_ENSG00000075624	ACTB	P1P2	ENSG00000075624	ACTB_-_5570191.23-P1P2	GACGGGCGGCGGATCGGCAA	ACTB_+_5570130.23-P1P2	GAAGCCCGGCCAGCCGACCG	FALSE	FALSE
105_ACTG1_P1P2_ENSG00000184009	ACTG1	P1P2	ENSG00000184009	ACTG1_-_79479788.23-P1P2	GAAACGCGACGGCGGAGCGG	ACTG1_-_79479780.23-P1P2	GCGGCAGAGAAACGCGACGG	FALSE	FALSE
106_ACTL6A_P1P2_ENSG00000136518	ACTL6A	P1P2	ENSG00000136518	ACTL6A_-_179280784.23-P1P2	GGGGTGGCGGTGGAAGTTAA	ACTL6A_+_179280755.23-P1P2	GTTCCACCGCCACCCACCTC	FALSE	FALSE
107_ACTN1_P1P2_ENSG00000072110	ACTN1	P1P2	ENSG00000072110	ACTN1_-_69445956.23-P1P2	GCTGCTACTGGCGGCGACAG	ACTN1_-_69445944.23-P1P2	GTGCTGGCGAAGGCTGCTAC	FALSE	FALSE
108_ACTN4_P1P2_ENSG00000130402	ACTN4	P1P2	ENSG00000130402	ACTN4_-_39138358.23-P1P2	GAGCTGAGGCGGGAGCGGAC	ACTN4_-_39138303.23-P1P2	GCGGGCTGAAGCAGCTGAAG	FALSE	FALSE
109_ACTR10_P1P2_ENSG00000131966	ACTR10	P1P2	ENSG00000131966	ACTR10_+_58666892.23-P1P2	GAAGAGGGTCGCAGTCTCCG	ACTR10_+_58666925.23-P1P2	GGTAGAGCGGCATGGTAGTA	FALSE	FALSE
110_ACTR1A_P1P2_ENSG00000138107	ACTR1A	P1P2	ENSG00000138107	ACTR1A_+_104262452.23-P1P2	GTGCGTGTCAGTGGCGCTAG	ACTR1A_+_104262449.23-P1P2	GGTGTCAGTGGCGCTAGCGG	FALSE	FALSE
111_ACTR1B_P1P2_ENSG00000115073	ACTR1B	P1P2	ENSG00000115073	ACTR1B_-_98280407.23-P1P2	GGCTGCAGGAGGCACCGGAT	ACTR1B_+_98280464.23-P1P2	GGTAGGCTGCAGGCTCGGGG	FALSE	FALSE
112_ACTR2_P1P2_ENSG00000138071	ACTR2	P1P2	ENSG00000138071	ACTR2_-_65454971.23-P1P2	GGGGGCCGGGAAGACGCAAG	ACTR2_-_65454953.23-P1P2	GAAAAGTTGGGCCGAAGGAG	FALSE	FALSE
113_ACTR3B_P1P2_ENSG00000133627	ACTR3B	P1P2	ENSG00000133627	ACTR3B_-_152456898.23-P1P2	GACGCTGCGCGCGGGGCTAG	ACTR3B_-_152456932.23-P1P2	GACGGCGACGGGGCGCTCTC	FALSE	FALSE
114_ACTR3C_P1P2_ENSG00000106526	ACTR3C	P1P2	ENSG00000106526	ACTR3C_+_150020638.23-P1P2	GTCCCCGCTTACCTGAGGGG	ACTR3C_+_150020641.23-P1P2	GCAGTCCCCGCTTACCTGAG	FALSE	FALSE
115_ACTR3_P1P2_ENSG00000115091	ACTR3	P1P2	ENSG00000115091	ACTR3_+_114648069.23-P1P2	GTCCCAGGAGGGAGAAACGA	ACTR3_+_114648124.23-P1P2	GAGAAAGCCGCTGGGAGGGT	FALSE	FALSE
116_ACTR5_P1P2_ENSG00000101442	ACTR5	P1P2	ENSG00000101442	ACTR5_-_37377178.23-P1P2	GGCCGCACCGGACCCAGTGC	ACTR5_+_37377152.23-P1P2	GACTGGGTCCGGTGCGGCAC	FALSE	FALSE
117_ACTR6_P1P2_ENSG00000075089	ACTR6	P1P2	ENSG00000075089	ACTR6_-_100594606.23-P1P2	GCGGAAAGGGAAAACAACTA	ACTR6_-_100594617.23-P1P2	GAACAACTACGGCTGCGGTG	FALSE	FALSE
118_ACTR8_P1P2_ENSG00000113812	ACTR8	P1P2	ENSG00000113812	ACTR8_+_53916142.23-P1P2	GGCTGAGGCGAGAGGTTGGT	ACTR8_+_53916157.23-P1P2	GAGTCGTGGCTGCAGCGCTG	FALSE	FALSE
119_ACVR1B_P1P2_ENSG00000135503	ACVR1B	P1P2	ENSG00000135503	ACVR1B_-_52345530.23-P1P2	GGCGGCGGCGGTGGTTACTA	ACVR1B_+_52345561.23-P1P2	GGCGAGCAGGAGGACAACAA	FALSE	FALSE
120_ACVR2B_P1P2_ENSG00000114739	ACVR2B	P1P2	ENSG00000114739	ACVR2B_+_38495339.23-P1P2	GTGGATACAAAGAGGCGGGC	ACVR2B_+_38495606.23-P1P2	GGCCGGGCTCAGGGCCGCTG	FALSE	FALSE
121_ACY1_P1P2_ENSG00000243989	ACY1	P1P2	ENSG00000243989	ACY1_-_52017547.23-P1P2	GCTCGCTGGACCCTAAGTCC	ACY1_-_52017631.23-P1P2	GGGCCCTGGGGAGGGATAGA	FALSE	FALSE
122_ACYP1_P1_ENSG00000119640	ACYP1	P1	ENSG00000119640	ACYP1_-_75530711.23-P1	GTCCGGGACCACCACGCCAA	ACYP1_-_75530695.23-P1	GCGGCTGCCAGGATCACTCC	FALSE	FALSE
123_ACYP1_P2_ENSG00000119640	ACYP1	P2	ENSG00000119640	ACYP1_-_75536179.23-P2	GCTGGACCGAGCTGCAGAGT	ACYP1_-_75536194.23-P2	GGAGTTGGCCGGACACTGAC	FALSE	FALSE
124_ACYP2_P1P2_ENSG00000170634	ACYP2	P1P2	ENSG00000170634	ACYP2_-_54342821.23-P1P2	GCTCTCCGGCTCCTCAACAG	ACYP2_+_54342748.23-P1P2	GCGAGAGGGAGGGGACACAT	FALSE	FALSE
125_ADAL_P1P2_ENSG00000168803	ADAL	P1P2	ENSG00000168803	ADAL_-_43623140.23-P1P2	GCCAAGAAGGGTCGGCACCA	ADAL_-_43623106.23-P1P2	GTTCCTTGGACCGCCAAGGA	FALSE	FALSE
127_ADAM10_P1P2_ENSG00000137845	ADAM10	P1P2	ENSG00000137845	ADAM10_+_59041886.23-P1P2	GGCGTTGCCGGCCCCTGAAG	ADAM10_-_59041703.23-P1P2	GCATCCCCGCCGCCCAGGAG	FALSE	FALSE
129_ADAM15_P1P2_ENSG00000143537	ADAM15	P1P2	ENSG00000143537	ADAM15_+_155023841.23-P1P2	GTGGCAGCGGCGCTCCGGGC	ADAM15_+_155023860.23-P1P2	GCAGAGCAGCGCCAGCCGCA	FALSE	FALSE
130_ADAM17_P1P2_ENSG00000151694	ADAM17	P1P2	ENSG00000151694	ADAM17_-_9695930.23-P1P2	GGTGCAGGTGGCGTTACCAA	ADAM17_+_9695837.23-P1P2	GGAGGGAAAAGAGGATTGAG	FALSE	FALSE
131_ADAM9_P1P2_ENSG00000168615	ADAM9	P1P2	ENSG00000168615	ADAM9_-_38854499.23-P1P2	GGCGCTTCCCGGCCAGACTT	ADAM9_-_38854561.23-P1P2	GGAGGCGACCGAGTGCTGAG	FALSE	FALSE
132_ADAMTS14_P1P2_ENSG00000138316	ADAMTS14	P1P2	ENSG00000138316	ADAMTS14_-_72432303.23-P1P2	GACCAGCCGGCAGTTGGCAC	ADAMTS14_-_72432297.23-P1P2	GTGACCGACCAGCCGGCAGT	FALSE	FALSE
133_ADAMTS3_P1P2_ENSG00000156140	ADAMTS3	P1P2	ENSG00000156140	ADAMTS3_-_73434891.23-P1P2	GGGTTCCCCGGAGCACAGCA	ADAMTS3_-_73434871.23-P1P2	GGTTAGCGCGGAGAATGCTT	FALSE	FALSE
134_ADAMTSL4_P1P2_ENSG00000143382	ADAMTSL4	P1P2	ENSG00000143382	ADAMTSL4_-_150521934.23-P1P2	GTTGCCTGGAGAGAGCGCCT	ADAMTSL4_+_150521916.23-P1P2	GGCGCCCAGGCGCTCTCTCC	FALSE	FALSE
135_ADARB1_P1P2_ENSG00000197381	ADARB1	P1P2	ENSG00000197381	ADARB1_-_46494561.23-P1P2	GGGCGGCCAAGCGGCCAGGT	ADARB1_+_46494897.23-P1P2	GGCCGAGCGCCGGAGCAGAC	FALSE	FALSE
136_ADAR_P1_ENSG00000160710	ADAR	P1	ENSG00000160710	ADAR_-_154580658.23-P1	GGCCGGGCCCAAGATGGCTC	ADAR_-_154580605.23-P1	GCGCACTGGAAGTGGCCCCG	FALSE	FALSE
137_ADAR_P2_ENSG00000160710	ADAR	P2	ENSG00000160710	ADAR_-_154599983.23-P2	GGCCGGCGAGAGGGAAACAA	ADAR_+_154600408.23-P2	GGGTAGAGAAGGCTACGTGG	FALSE	FALSE
138_ADAT1_P1P2_ENSG00000065457	ADAT1	P1P2	ENSG00000065457	ADAT1_+_75657125.23-P1P2	GCGTTTCCTGAAGGTGGGAG	ADAT1_+_75656919.23-P1P2	GTGGCAGCCGCAGGACCCAA	FALSE	FALSE
139_ADAT2_P1P2_ENSG00000189007	ADAT2	P1P2	ENSG00000189007	ADAT2_-_143771826.23-P1P2	GCACTCAGCTACAGAGCCCG	ADAT2_+_143771740.23-P1P2	GAGCGGCGCGTGCTCGGTGT	FALSE	FALSE
140_ADAT3_P2_ENSG00000213638	ADAT3	P2	ENSG00000213638	ADAT3_+_1907955.23-P2	GGGCCCGCCGCGCCCTTGGA	ADAT3_+_1908004.23-P2	GAAAAACAAACGACCCAGAG	FALSE	FALSE
141_ADAT3_P1_ENSG00000213638	ADAT3	P1	ENSG00000213638	ADAT3_-_1905438.23-P1	GGCTCGCGCCCGGATCCCTC	ADAT3_+_1905424.23-P1	GGCGCTTACCTGAGGGATCC	FALSE	FALSE
142_ADA_P1P2_ENSG00000196839	ADA	P1P2	ENSG00000196839	ADA_+_43280285.23-P1P2	GCCGGCAGAGACCCACCGAG	ADA_+_43280282.23-P1P2	GGCAGAGACCCACCGAGCGG	FALSE	FALSE
143_ADCK2_P1P2_ENSG00000133597	ADCK2	P1P2	ENSG00000133597	ADCK2_+_140372748.23-P1P2	GGGCCAGTATGAGATCGCTG	ADCK2_+_140372768.23-P1P2	GAGGGTCACCGTGCGCCCAG	FALSE	FALSE
144_COQ8A_P1P2_ENSG00000163050	COQ8A	P1P2	ENSG00000163050	ADCK3_-_227128046.23-P1P2	GCGCGGTGGCCAGCGCGCAG	ADCK3_-_227128055.23-P1P2	GCAGCGCGCAGAGGCGGGCG	FALSE	FALSE
145_COQ8B_P1P2_ENSG00000123815	COQ8B	P1P2	ENSG00000123815	ADCK4_+_41222752.23-P1P2	GGCGGCCAGGTATGCATCTA	ADCK4_-_41222769.23-P1P2	GGGTGCCCTAGATGCATACC	FALSE	FALSE
146_ADCK5_P1P2_ENSG00000173137	ADCK5	P1P2	ENSG00000173137	ADCK5_+_145597793.23-P1P2	GGGGCCGGGAGAGTCCTCAC	ADCK5_-_145597781.23-P1P2	GAGAAGAGCGGAGCAGTGGT	FALSE	FALSE
147_ADCY3_P1P2_ENSG00000138031	ADCY3	P1P2	ENSG00000138031	ADCY3_-_25143044.23-P1P2	GAGCCGAGCCAGCCGAGTCC	ADCY3_-_25142849.23-P1P2	GCCCTGGGGCTGAGGCTCAG	FALSE	FALSE
148_ADCY7_P1P2_ENSG00000121281	ADCY7	P1P2	ENSG00000121281	ADCY7_-_50300524.23-P1P2	GCCTGGGCGCGTCTGAGGAA	ADCY7_-_50300498.23-P1P2	GGTGGAAGGAGCCTTCGGAT	FALSE	FALSE
149_ADD1_P1P2_ENSG00000087274	ADD1	P1P2	ENSG00000087274	ADD1_-_2845605.23-P1P2	GCACCCAGGTCGGGCGGTGG	ADD1_-_2845599.23-P1P2	GAGGCCGCACCCAGGTCGGG	FALSE	FALSE
150_ADD2_P1P2_ENSG00000075340	ADD2	P1P2	ENSG00000075340	ADD2_+_70995263.23-P1P2	GCAGGGCTGTGAGGGACTAG	ADD2_+_70995300.23-P1P2	GCCCAGCCTCGTGCGGGAAA	FALSE	FALSE
151_ADD3_P1P2_ENSG00000148700	ADD3	P1P2	ENSG00000148700	ADD3_-_111767767.23-P1P2	GGCGAGCCGCCAGCCCGTAA	ADD3_-_111767783.23-P1P2	GTAACGGTCGCCAGTGTGAG	FALSE	FALSE
152_ADH5_P1P2_ENSG00000197894	ADH5	P1P2	ENSG00000197894	ADH5_+_100009821.23-P1P2	GCGAGGTAGGGCCCGTTGAG	ADH5_+_100009684.23-P1P2	GCCCAGCGAGCGGCTCAGAG	FALSE	FALSE
153_ADI1_P1P2_ENSG00000182551	ADI1	P1P2	ENSG00000182551	ADI1_+_3523275.23-P1P2	GCGGCCCCTGGGTTCGAACA	ADI1_-_3523293.23-P1P2	GGTGCCGTGTTCGAACCCAG	FALSE	FALSE
154_ADIPOR1_P1P2_ENSG00000159346	ADIPOR1	P1P2	ENSG00000159346	ADIPOR1_+_202927394.23-P1P2	GGGGAGGGCGCTGAAGATCG	ADIPOR1_-_202927375.23-P1P2	GCTACATCCCGCGGCGCTGG	FALSE	FALSE
155_ADIPOR2_P1P2_ENSG00000006831	ADIPOR2	P1P2	ENSG00000006831	ADIPOR2_-_1800242.23-P1P2	GGAGAGCGCGATTCCAGAAG	ADIPOR2_-_1800278.23-P1P2	GCAGCGGCGGCGGCTACACC	FALSE	FALSE
156_ADK_P2_ENSG00000156110	ADK	P2	ENSG00000156110	ADK_-_75911025.23-P2	GCTGTAGAGCCAAAGTGGGG	ADK_-_75911021.23-P2	GTGGGCTGTAGAGCCAAAGT	FALSE	FALSE
157_ADK_P1_ENSG00000156110	ADK	P1	ENSG00000156110	ADK_-_75936578.23-P1	GGTACCTGCTGCTGCCCGAG	ADK_+_75936517.23-P1	GGCTCAGGCACTCAGCGACT	FALSE	FALSE
158_ADNP2_P1P2_ENSG00000101544	ADNP2	P1P2	ENSG00000101544	ADNP2_-_77867648.23-P1P2	GCCCCGGGAGGGCGGAGAAG	ADNP2_-_77867365.23-P1P2	GGGGCGCCAAGCGGTAGGTA	FALSE	FALSE
159_ADNP_P1P2_ENSG00000101126	ADNP	P1P2	ENSG00000101126	ADNP_+_49547361.23-P1P2	GGCGCCTCGAGGCCGAGTCA	ADNP_-_49547707.23-P1P2	GCAGCAGCGGGGACCGAGAG	FALSE	FALSE
160_ADORA2B_P1P2_ENSG00000170425	ADORA2B	P1P2	ENSG00000170425	ADORA2B_-_15848791.23-P1P2	GGCTTCTGCACTGACTTCTA	ADORA2B_+_15848650.23-P1P2	GGTGTTCGCCGTGCCCACCG	FALSE	FALSE
161_ADO_P1P2_ENSG00000181915	ADO	P1P2	ENSG00000181915	ADO_-_64564781.23-P1P2	GACCGCAAGGGGCGGAGGAA	ADO_-_64564623.23-P1P2	GGCGCGTGCGCGCTCAGAGG	FALSE	FALSE
162_ADPGK_P1P2_ENSG00000159322	ADPGK	P1P2	ENSG00000159322	ADPGK_+_73076082.23-P1P2	GCGCGCGCCGAGCCCGGAAG	ADPGK_+_73076066.23-P1P2	GAAGAGGCGCGGGCTAGGAA	FALSE	FALSE
163_ADPRHL2_P1P2_ENSG00000116863	ADPRHL2	P1P2	ENSG00000116863	ADPRHL2_+_36554555.23-P1P2	GTCGGAAGCGCGAGAGGGAG	ADPRHL2_-_36554523.23-P1P2	GCGGATGGCCGCAGCGGCGA	FALSE	FALSE
164_GRK2_P1P2_ENSG00000173020	GRK2	P1P2	ENSG00000173020	ADRBK1_-_67033953.23-P1P2	GGCCCCGACTGCAGTCCCGG	ADRBK1_+_67033933.23-P1P2	GCCCGCCGGGACTGCAGTCG	FALSE	FALSE
165_GRK3_P1P2_ENSG00000100077	GRK3	P1P2	ENSG00000100077	ADRBK2_+_25960616.23-P1P2	GTACGGTCGCCCTCCCCTCG	ADRBK2_-_25960625.23-P1P2	GCCCTCGTGGCCACCCCGAG	FALSE	FALSE
166_ADRM1_P1P2_ENSG00000130706	ADRM1	P1P2	ENSG00000130706	ADRM1_+_60878013.23-P1P2	GCCCGCCGGAAACCCGCGTT	ADRM1_-_60878073.23-P1P2	GGAGGAAGAGCGAGCCCGGA	FALSE	FALSE
167_ADSL_P1P2_ENSG00000239900	ADSL	P1P2	ENSG00000239900	ADSL_-_40742737.23-P1P2	GTAACGGATCCCGGGCTGAG	ADSL_-_40742729.23-P1P2	GCGAGCAGGTAACGGATCCC	FALSE	FALSE
168_ADSS_P1P2_ENSG00000035687	ADSS	P1P2	ENSG00000035687	ADSS_-_244615160.23-P1P2	GAGCCCGAAGGAGAGGCGGC	ADSS_-_244615191.23-P1P2	GAGCGAACTGAACTGCTCTG	FALSE	FALSE
169_ADTRP_P1P2_ENSG00000111863	ADTRP	P1P2	ENSG00000111863	ADTRP_-_11779009.23-P1P2	GTCATGGCGAGTGCTGACCG	ADTRP_-_11778993.23-P1P2	GCATGTAGAAGTCTTCGTCA	FALSE	FALSE
170_AEBP1_P1P2_ENSG00000106624	AEBP1	P1P2	ENSG00000106624	AEBP1_+_44143999.23-P1P2	GCGAGGTCCTGGCGGCTAAT	AEBP1_+_44144026.23-P1P2	GAGGGGCTCAGGGGTGGTCG	FALSE	FALSE
171_AEBP2_P1P2_ENSG00000139154	AEBP2	P1P2	ENSG00000139154	AEBP2_+_19592658.23-P1P2	GCGGGAGAGCTCCTCCAGGT	AEBP2_+_19592704.23-P1P2	GGCCCCGCGCCGCCGAACCC	FALSE	FALSE
172_AEN_P1P2_ENSG00000181026	AEN	P1P2	ENSG00000181026	AEN_-_89164606.23-P1P2	GAGACCGGAAGAGACACGCG	AEN_-_89164638.23-P1P2	GGATCCAGGACCCTGCACCG	FALSE	FALSE
173_TLE5_P1P2_ENSG00000104964	TLE5	P1P2	ENSG00000104964	AES_-_3062479.23-P1P2	GCACCGCTATTGTCTAATGG	AES_-_3062476.23-P1P2	GCCCCACCGCTATTGTCTAA	FALSE	FALSE
174_AFF1_P1P2_ENSG00000172493	AFF1	P1P2	ENSG00000172493	AFF1_+_87856192.23-P1P2	GGCGGCGGCCGAGTGCGCAG	AFF1_-_87856182.23-P1P2	GCAGCCAGCTAGCGAGCGAC	FALSE	FALSE
175_AFF4_P1P2_ENSG00000072364	AFF4	P1P2	ENSG00000072364	AFF4_-_132299252.23-P1P2	GGGGCGGGTTAACGAAGACC	AFF4_+_132299267.23-P1P2	GTCGCCGCCGCCAGCGGACG	FALSE	FALSE
176_AFG3L2_P1P2_ENSG00000141385	AFG3L2	P1P2	ENSG00000141385	AFG3L2_-_12377212.23-P1P2	GGCGCGCCGGCGGCTCACGG	AFG3L2_-_12377232.23-P1P2	GGGAGCCCAAGCTCTCAACG	FALSE	FALSE
177_AFMID_P1P2_ENSG00000183077	AFMID	P1P2	ENSG00000183077	AFMID_+_76183477.23-P1P2	GCTTCCAAGGAACCTTGCTT	AFMID_+_76183490.23-P1P2	GCTGCAGACATCTTCTTCCA	FALSE	FALSE
178_AFTPH_P1P2_ENSG00000119844	AFTPH	P1P2	ENSG00000119844	AFTPH_-_64751594.23-P1P2	GCAGCGGTGAAACTCCGGGT	AFTPH_-_64751572.23-P1P2	GTAGTGGGATGGGGGTCCCG	FALSE	FALSE
179_AGAP1_P1P2_ENSG00000157985	AGAP1	P1P2	ENSG00000157985	AGAP1_+_236403013.23-P1P2	GCCCCGAAGGAGGCTTGCTC	AGAP1_-_236402788.23-P1P2	GCTGCGACTCGGTCCCAGGT	FALSE	FALSE
180_AGAP3_P1P2_ENSG00000133612	AGAP3	P1P2	ENSG00000133612	AGAP3_-_150783602.23-P1P2	GCTCCGAGGCAGCGGGATCA	AGAP3_+_150783556.23-P1P2	GCCTCCAGCGGCAACAACAA	FALSE	FALSE
181_AGA_P1P2_ENSG00000038002	AGA	P1P2	ENSG00000038002	AGA_+_178363535.23-P1P2	GCTCGCGCTGGTCTCTTCGG	AGA_-_178363567.23-P1P2	GACCAGCGCGAGAAAAGTCC	FALSE	FALSE
182_AGBL5_P1_ENSG00000084693	AGBL5	P1	ENSG00000084693	AGBL5_+_27274578.23-P1	GGCACCCGGGCCCTCCACCC	AGBL5_+_27274969.23-P1	GAGTCCCACTCGGGGGAAGG	FALSE	FALSE
183_AGBL5_P2_ENSG00000084693	AGBL5	P2	ENSG00000084693	AGBL5_+_27276183.23-P2	GAGCCGGAGCCAGCCAAACT	AGBL5_+_27275965.23-P2	GAATTCATAGTCAGGGGAAG	FALSE	FALSE
184_AGFG1_P1P2_ENSG00000173744	AGFG1	P1P2	ENSG00000173744	AGFG1_-_228336893.23-P1P2	GCCCTCAGGAGAAGTCGGGA	AGFG1_-_228336896.23-P1P2	GTCAGGAGAAGTCGGGAAGG	FALSE	FALSE
185_AGFG2_P1P2_ENSG00000106351	AGFG2	P1P2	ENSG00000106351	AGFG2_-_100136951.23-P1P2	GAGGGGTGATTGCTGACTAG	AGFG2_-_100136848.23-P1P2	GTGGACGGCGAAGTCTCCTG	FALSE	FALSE
186_AGGF1_P1P2_ENSG00000164252	AGGF1	P1P2	ENSG00000164252	AGGF1_+_76326273.23-P1P2	GTAAGCAGTCGGAAAACCAG	AGGF1_+_76326308.23-P1P2	GTCTCCAGCTACAGAGACAG	FALSE	FALSE
187_AGK_P1P2_ENSG00000006530	AGK	P1P2	ENSG00000006530	AGK_-_141251386.23-P1P2	GGCGGGGACCCAAGCATCAG	AGK_-_141251280.23-P1P2	GGAGCGCAGTGCGGGTCGCT	FALSE	FALSE
188_AGL_P1P2_ENSG00000162688	AGL	P1P2	ENSG00000162688	AGL_-_100315679.23-P1P2	GTACGGTCCGCTCCCACCTG	AGL_-_100315704.23-P1P2	GGTGCGCGCACGGCCAGGTT	FALSE	FALSE
189_AGO1_P1P2_ENSG00000092847	AGO1	P1P2	ENSG00000092847	AGO1_-_36349067.23-P1P2	GGGTAAGGGTCCCCAGGAGG	AGO1_-_36349041.23-P1P2	GGGATGGAAGCGGGACCCTC	FALSE	FALSE
190_AGO2_P1P2_ENSG00000123908	AGO2	P1P2	ENSG00000123908	AGO2_-_141645534.23-P1P2	GCGCCGGGCCCGCCAACCAC	AGO2_+_141645724.23-P1P2	GCGCGTCGGGTAAACCTGTT	FALSE	FALSE
191_AGO3_P1P2_ENSG00000126070	AGO3	P1P2	ENSG00000126070	AGO3_+_36396775.23-P1P2	GGACAGAGGGGAGTCCCGTC	AGO3_-_36396745.23-P1P2	GGCAGTCGTGGAGGAGCGGT	FALSE	FALSE
192_AGPAT1_P1_ENSG00000204310	AGPAT1	P1	ENSG00000204310	AGPAT1_+_32143853.23-P1	GGGTGGCGGGGGAATAGCGG	AGPAT1_+_32143856.23-P1	GAGGGGTGGCGGGGGAATAG	FALSE	FALSE
193_AGPAT1_P2_ENSG00000204310	AGPAT1	P2	ENSG00000204310	AGPAT1_+_32144829.23-P2	GTGAGGATTCAGGAAGCTTG	AGPAT1_+_32145529.23-P2	GGGAAAGACGGCGAAGAGCT	FALSE	FALSE
194_AGPAT2_P1P2_ENSG00000169692	AGPAT2	P1P2	ENSG00000169692	AGPAT2_+_139581621.23-P1P2	GCGGTGGAGAACATGAGGCA	AGPAT2_-_139581678.23-P1P2	GCGCAGCAGGCAGACGAGCG	FALSE	FALSE
195_AGPAT3_P1P2_ENSG00000160216	AGPAT3	P1P2	ENSG00000160216	AGPAT3_+_45285114.23-P1P2	GCCGGCCCGGCCCTGCGTCG	AGPAT3_+_45285099.23-P1P2	GGTCGGGGCCTCAGCGAGTG	FALSE	FALSE
196_AGPAT4_P1P2_ENSG00000026652	AGPAT4	P1P2	ENSG00000026652	AGPAT4_+_161694832.23-P1P2	GAAGGGGTAGGCTCCGGGGG	AGPAT4_-_161695108.23-P1P2	GAAAAGCGAGACTCCACCCA	FALSE	FALSE
197_AGPAT5_P1P2_ENSG00000155189	AGPAT5	P1P2	ENSG00000155189	AGPAT5_+_6566209.23-P1P2	GGTAGCGCATGGAGTACGTG	AGPAT5_+_6566173.23-P1P2	GCAGCATCTTCTCAGCTCGG	FALSE	FALSE
198_AGPS_P1P2_ENSG00000018510	AGPS	P1P2	ENSG00000018510	AGPS_-_178257526.23-P1P2	GAAGGCGGTAGCCATGGCGG	AGPS_-_178257523.23-P1P2	GCACAAGGCGGTAGCCATGG	FALSE	FALSE
199_AGRN_P1P2_ENSG00000188157	AGRN	P1P2	ENSG00000188157	AGRN_+_955534.23-P1P2	GCCATGGCGCAGGCGAGAGG	AGRN_+_955472.23-P1P2	GGGACGGGACGCAGCTCCGG	FALSE	FALSE
200_AGTRAP_P1P2_ENSG00000177674	AGTRAP	P1P2	ENSG00000177674	AGTRAP_+_11796247.23-P1P2	GCCATCCCGACTCAGGCCGA	AGTRAP_+_11796254.23-P1P2	GGGCAGCTCCATCCCGACTC	FALSE	FALSE
201_AHCTF1_P1P2_ENSG00000153207	AHCTF1	P1P2	ENSG00000153207	AHCTF1_-_247095134.23-P1P2	GAGGCCTGCAGACCGCTCAG	AHCTF1_+_247094988.23-P1P2	GGTGTGAGCCCGGCCCGTGG	FALSE	FALSE
202_AHCYL1_P1_ENSG00000168710	AHCYL1	P1	ENSG00000168710	AHCYL1_-_110527422.23-P1	GTTGCGTACAGCGGAGGTGG	AHCYL1_-_110527436.23-P1	GGGTGGCGGCGCGGGCAGGT	FALSE	FALSE
203_AHCYL1_P2_ENSG00000168710	AHCYL1	P2	ENSG00000168710	AHCYL1_-_110546765.23-P2	GGGAGTATTGCTTCTGACTG	AHCYL1_+_110546691.23-P2	GCAATGCTCGCGGCGAGAAG	FALSE	FALSE
204_AHCY_P1P2_ENSG00000101444	AHCY	P1P2	ENSG00000101444	AHCY_-_32891145.23-P1P2	GCTGGGAACAGGAACTGGGC	AHCY_-_32890950.23-P1P2	GGCCGAGGCTGCGATTCCAG	FALSE	FALSE
205_AHDC1_P1P2_ENSG00000126705	AHDC1	P1P2	ENSG00000126705	AHDC1_+_27930650.23-P1P2	GAGGTAAGGCGAGCTCGCAG	AHDC1_+_27930664.23-P1P2	GATGGTGAGCGGCGAAGGTA	FALSE	FALSE
206_AHI1_P1P2_ENSG00000135541	AHI1	P1P2	ENSG00000135541	AHI1_-_135818658.23-P1P2	GCGACACGCCGCCCAGGAGA	AHI1_-_135818819.23-P1P2	GGCGCGTGCGCGAAGTGAGG	FALSE	FALSE
207_AHNAK_P2_ENSG00000124942	AHNAK	P2	ENSG00000124942	AHNAK_+_62313083.23-P2	GCGGTGCGCGCCAGGAGAGG	AHNAK_+_62313086.23-P2	GCAGCGGTGCGCGCCAGGAG	FALSE	FALSE
208_AHNAK_P1_ENSG00000124942	AHNAK	P1	ENSG00000124942	AHNAK_-_62314257.23-P1	GGCGGGCGGTGCAGTCCCCG	AHNAK_-_62314203.23-P1	GGCGGTGCTGCGGCTACTGG	FALSE	FALSE
209_AHRR_P1P2_ENSG00000063438	AHRR	P1P2	ENSG00000063438	AHRR_+_321892.23-P1P2	GAGGCTCAGGCACACCCGCG	AHRR_+_322709.23-P1P2	GCGGCTGTGAGGCCCCGTGG	FALSE	FALSE
210_AHR_P1P2_ENSG00000106546	AHR	P1P2	ENSG00000106546	AHR_-_17338343.23-P1P2	GGACCGCCAGCTCAGAACAG	AHR_+_17338317.23-P1P2	GGTTCTGAGCTGGCGGTCCG	FALSE	FALSE
211_AHSA1_P1P2_ENSG00000100591	AHSA1	P1P2	ENSG00000100591	AHSA1_-_77924482.23-P1P2	GCTGGCACTAAGCGGTCCTG	AHSA1_-_77924875.23-P1P2	GAGACTAGGAGATAACGCCC	FALSE	FALSE
212_AHSA2_P1P2_nan	AHSA2	P1P2		AHSA2_+_61404654.23-P1P2	GCATGGCGGCGTGGACTGGG	AHSA2_+_61404634.23-P1P2	GGGAAAACAAGGAAAGGCCG	FALSE	FALSE
213_AHSP_P1P2_ENSG00000169877	AHSP	P1P2	ENSG00000169877	AHSP_-_31539252.23-P1P2	GCACGCACCCTCAAGAGTGT	AHSP_+_31539439.23-P1P2	GTCTGCCTGGGTAGAGAAAA	FALSE	FALSE
214_AIDA_P1P2_ENSG00000186063	AIDA	P1P2	ENSG00000186063	AIDA_-_222885963.23-P1P2	GCCCTCGGCTCCGGAGGTAG	AIDA_-_222885496.23-P1P2	GGAGACACCGACAGAAACAA	FALSE	TRUE
215_AIF1_P1P2_ENSG00000204472	AIF1	P1P2	ENSG00000204472	AIF1_+_31583079.23-P1P2	GAGCAGATGCTGGTAGAGGT	AIF1_-_31583032.23-P1P2	GGGCTTCTGAGAAGACTGGT	FALSE	FALSE
216_AIFM1_P1P2_ENSG00000156709	AIFM1	P1P2	ENSG00000156709	AIFM1_-_129299770.23-P1P2	GCCTCCTCCCAGCTCCGGGT	AIFM1_+_129299638.23-P1P2	GAGGAGGAGGTCCCGAATAG	FALSE	FALSE
217_AIFM2_P1P2_ENSG00000042286	AIFM2	P1P2	ENSG00000042286	AIFM2_+_71892557.23-P1P2	GCGCCTCGGGTCAGTAACTC	AIFM2_+_71892542.23-P1P2	GACTCGGGAAGACGACCAAG	FALSE	FALSE
218_AIG1_P1P2_ENSG00000146416	AIG1	P1P2	ENSG00000146416	AIG1_+_143382079.23-P1P2	GGATTGCCATCCGCAGCACC	AIG1_+_143382050.23-P1P2	GCAAGCGCCATGTTCGCCAG	FALSE	FALSE
219_CRYBG1_P1P2_ENSG00000112297	CRYBG1	P1P2	ENSG00000112297	AIM1_-_106960473.23-P1P2	GGCCCAGCCCCGGTACCAAA	AIM1_-_106960486.23-P1P2	GACCAAAGGGCAGCTCCGAG	FALSE	FALSE
220_AIMP1_P1P2_ENSG00000164022	AIMP1	P1P2	ENSG00000164022	AIMP1_+_107237731.23-P1P2	GACATGAAGCGGAGGACCAC	AIMP1_+_107237742.23-P1P2	GCGACGTCACTCACATGAAG	FALSE	FALSE
221_AIMP2_P1P2_ENSG00000106305	AIMP2	P1P2	ENSG00000106305	AIMP2_+_6048922.23-P1P2	GAAACCGTCAGAGGTCACGA	AIMP2_-_6048940.23-P1P2	GTCTCCGTCGTGACCTCTGA	FALSE	FALSE
222_AIP_P1P2_ENSG00000110711	AIP	P1P2	ENSG00000110711	AIP_+_67250544.23-P1P2	GTCGGCAACTCCTAGCACCT	AIP_-_67250576.23-P1P2	GGGAGTTGCCGAAGCAAGTC	FALSE	FALSE
223_AIRE_P1P2_ENSG00000160224	AIRE	P1P2	ENSG00000160224	AIRE_-_45705829.23-P1P2	GGGACCCGAGGCCAAGCGAG	AIRE_+_45705833.23-P1P2	GGCGGTGGGTCCCGGGACAC	FALSE	FALSE
224_AK1_P1P2_ENSG00000106992	AK1	P1P2	ENSG00000106992	AK1_-_130639906.23-P1P2	GGCGGGCACGCACTGACCTG	AK1_+_130639940.23-P1P2	GGCCGCCGCGAGGACGGGCA	FALSE	FALSE
225_AK2_P1P2_ENSG00000004455	AK2	P1P2	ENSG00000004455	AK2_+_33502475.23-P1P2	GGCGTTGACCTGGGAAGCAC	AK2_+_33502042.23-P1P2	GGAGACTGGAAAGGTTTGAG	FALSE	FALSE
226_AK3_P1P2_ENSG00000147853	AK3	P1P2	ENSG00000147853	AK3_-_4741156.23-P1P2	GGCCTGCGCGCTCACCCGCT	AK3_-_4741205.23-P1P2	GCACTAGCAGGCGGCTACTG	FALSE	FALSE
227_AK4_P1P2_ENSG00000162433	AK4	P1P2	ENSG00000162433	AK4_-_65613902.23-P1P2	GGCTCAGTCCGCCTGCTACT	AK4_+_65613321.23-P1P2	GCTGGAGGCAGCACTCCGAG	FALSE	FALSE
228_AKAP11_P1P2_ENSG00000023516	AKAP11	P1P2	ENSG00000023516	AKAP11_+_42846479.23-P1P2	GAAGCCAGAAGGGGGACCAG	AKAP11_+_42846688.23-P1P2	GGTCTCTGAAGACCACCCCG	FALSE	FALSE
229_AKAP13_P1P2_ENSG00000170776	AKAP13	P1P2	ENSG00000170776	AKAP13_+_85923863.23-P1P2	GGAGCACAGGCGCTTCACCG	AKAP13_+_85923876.23-P1P2	GGGCAGTCTCGGCAGAGCAC	FALSE	FALSE
230_AKAP17A_P1P2_ENSG00000197976	AKAP17A	P1P2	ENSG00000197976	AKAP17A_+_1710540.23-P1P2	GAGCCGCCACCGTCCCCCGG	AKAP17A_-_1710549.23-P1P2	GGCGTCGGAGGCGCCTCCGG	FALSE	FALSE
231_AKAP1_P1P2_ENSG00000121057	AKAP1	P1P2	ENSG00000121057	AKAP1_-_55162653.23-P1P2	GCGCCTGGGCTAGCACGTGG	AKAP1_-_55162661.23-P1P2	GCTAGCACGTGGGGGAGCTG	FALSE	FALSE
232_AKAP8L_P1P2_ENSG00000011243	AKAP8L	P1P2	ENSG00000011243	AKAP8L_-_15529435.23-P1P2	GCGCAGGCCAGGGACGGAGG	AKAP8L_-_15529375.23-P1P2	GTGCCTGCTCGCAAGGACCA	FALSE	FALSE
233_AKAP8_P1P2_ENSG00000105127	AKAP8	P1P2	ENSG00000105127	AKAP8_+_15490555.23-P1P2	GAGTAAACGGGGCTGCTGGT	AKAP8_+_15490566.23-P1P2	GTGTGGTCGCCTAGTAAACG	FALSE	FALSE
234_AKAP9_P1P2_ENSG00000127914	AKAP9	P1P2	ENSG00000127914	AKAP9_+_91570225.23-P1P2	GGGATCGTCCTCAGCCGCAC	AKAP9_+_91570248.23-P1P2	GAAGCAGTCTCCGCGCTCAC	FALSE	FALSE
235_AKIP1_P1P2_ENSG00000166452	AKIP1	P1P2	ENSG00000166452	AKIP1_-_8932793.23-P1P2	GGAGGGGGCTCCCTAAGTAG	AKIP1_-_8932799.23-P1P2	GGCTCCCTAAGTAGCGGAAG	FALSE	FALSE
236_AKIRIN1_P1P2_ENSG00000174574	AKIRIN1	P1P2	ENSG00000174574	AKIRIN1_+_39456935.23-P1P2	GCGCCTCCAGCACCCGGCAG	AKIRIN1_-_39457004.23-P1P2	GCCCGGCTGAGGAGCCTCTT	FALSE	FALSE
237_AKIRIN2_P1P2_ENSG00000135334	AKIRIN2	P1P2	ENSG00000135334	AKIRIN2_-_88411464.23-P1P2	GGACGGGTGACGAAAGAAGA	AKIRIN2_+_88411936.23-P1P2	GGGGTGGGAGAGTTCTACGA	FALSE	FALSE
238_AKNA_P1_ENSG00000106948	AKNA	P1	ENSG00000106948	AKNA_+_117150220.23-P1	GCAGGGCGCAATGGAGACAG	AKNA_+_117150244.23-P1	GTGGCAGAACGGCCTGGAGG	FALSE	FALSE
239_AKNA_P2_ENSG00000106948	AKNA	P2	ENSG00000106948	AKNA_+_117160706.23-P2	GCGCCAGCAGGTGAGACTCG	AKNA_+_117160729.23-P2	GGGAAACCACCCGCGCTCGG	FALSE	FALSE
240_AKR1A1_P1P2_ENSG00000117448	AKR1A1	P1P2	ENSG00000117448	AKR1A1_+_46016701.23-P1P2	GAAGTTCCACCCGGAGGGAG	AKR1A1_-_46016592.23-P1P2	GTTCGACCTCGAGGATCCAG	FALSE	FALSE
241_AKR1C1_P1P2_ENSG00000187134	AKR1C1	P1P2	ENSG00000187134	AKR1C1_+_5005615.23-P1P2	GTTTCTGTCACTAGCCTGGC	AKR1C1_+_5005619.23-P1P2	GTCCATTTCTGTCACTAGCC	FALSE	FALSE
242_AKR1C2_P1_ENSG00000151632	AKR1C2	P1	ENSG00000151632	AKR1C2_-_5046012.23-P1	GATCATTCAGCTTCACACAC	AKR1C2_+_5046039.23-P1	GGAAGAAACATTTGCTAACC	FALSE	FALSE
243_AKR1C2_P2_ENSG00000151632	AKR1C2	P2	ENSG00000151632	AKR1C2_-_5060075.23-P2	GACAGAAGGCATGGCACGGG	AKR1C2_+_5059865.23-P2	GGATAGGTAGTAGGTGTGAT	FALSE	FALSE
244_AKR1E2_P1P2_ENSG00000165568	AKR1E2	P1P2	ENSG00000165568	AKR1E2_+_4868442.23-P1P2	GGGCACCGCGCGAGCTACTG	AKR1E2_+_4868462.23-P1P2	GCCCGCACGCGACTACCGAC	FALSE	FALSE
245_AKR7A2_P1P2_ENSG00000053371	AKR7A2	P1P2	ENSG00000053371	AKR7A2_-_19638583.23-P1P2	GCGAAGCGCGCAGTGGACGG	AKR7A2_-_19638512.23-P1P2	GCCAGCACCGAGGCGACCCG	FALSE	FALSE
246_AKT1S1_P1P2_ENSG00000204673	AKT1S1	P1P2	ENSG00000204673	AKT1S1_+_50379848.23-P1P2	GGCTACGGGCACGTGAGTGG	AKT1S1_+_50379851.23-P1P2	GCTGGCTACGGGCACGTGAG	FALSE	FALSE
247_AKT1_P1P2_ENSG00000142208	AKT1	P1P2	ENSG00000142208	AKT1_+_105261633.23-P1P2	GGCGCGGGCCCGGCCAAGGG	AKT1_+_105262011.23-P1P2	GGCCCGAAGACGGGAGCAGG	FALSE	FALSE
248_AKT2_P1P2_ENSG00000105221	AKT2	P1P2	ENSG00000105221	AKT2_+_40791298.23-P1P2	GGTATTTCCGTCCAGAGGGT	AKT2_-_40791096.23-P1P2	GTGGCGCACTCACCTGTCAC	FALSE	FALSE
249_ALAD_P1P2_ENSG00000148218	ALAD	P1P2	ENSG00000148218	ALAD_+_116163528.23-P1P2	GAGACCGGAGCGGGAGACAG	ALAD_-_116163505.23-P1P2	GCGCTCACCTGCCTCCCTAA	FALSE	FALSE
250_ALAS1_P1P2_ENSG00000023330	ALAS1	P1P2	ENSG00000023330	ALAS1_+_52232365.23-P1P2	GCGGGTGACTGGGACAGTGG	ALAS1_-_52232170.23-P1P2	GATTAAGGCGCCGGCGATCG	FALSE	FALSE
251_ALAS2_P1P2_ENSG00000158578	ALAS2	P1P2	ENSG00000158578	ALAS2_-_55057349.23-P1P2	GAGCTGGCAGACCAGAGATA	ALAS2_+_55057338.23-P1P2	GCAGCCTGGCACCCTATCTC	FALSE	FALSE
252_ALDH16A1_P1P2_ENSG00000161618	ALDH16A1	P1P2	ENSG00000161618	ALDH16A1_+_49956535.23-P1P2	GCGGGGCGCTCTGTGTTAAG	ALDH16A1_-_49956532.23-P1P2	GTGTCGCTCTTCGGACCTCA	FALSE	FALSE
253_ALDH18A1_P1P2_ENSG00000059573	ALDH18A1	P1P2	ENSG00000059573	ALDH18A1_+_97416133.23-P1P2	GAGGGCGCGCTGCAAGACCG	ALDH18A1_+_97416448.23-P1P2	GTCATCGTGCGGGACGTGGA	FALSE	FALSE
254_ALDH1A1_P1P2_ENSG00000165092	ALDH1A1	P1P2	ENSG00000165092	ALDH1A1_-_75567941.23-P1P2	GGATTCGGCTCCTGGAACAC	ALDH1A1_-_75567897.23-P1P2	GTGAGTAGGACAGGTAAGTC	FALSE	FALSE
255_ALDH1A2_P1P2_ENSG00000128918	ALDH1A2	P1P2	ENSG00000128918	ALDH1A2_-_58357877.23-P1P2	GGCCGGGTGTCCCTAGCCCG	ALDH1A2_+_58357872.23-P1P2	GCCCGCACTGCCCCACGCCG	FALSE	FALSE
256_ALDH1B1_P1P2_ENSG00000137124	ALDH1B1	P1P2	ENSG00000137124	ALDH1B1_+_38392764.23-P1P2	GCCGGTTCAGGATCACGCTT	ALDH1B1_+_38392957.23-P1P2	GTAGCGTCACCCAGAGGCGG	FALSE	FALSE
257_ALDH2_P1P2_ENSG00000111275	ALDH2	P1P2	ENSG00000111275	ALDH2_+_112204799.23-P1P2	GAGGCGGGGCCCGAAGCGGG	ALDH2_+_112204778.23-P1P2	GGCAGCGCGCAACATCGCAG	FALSE	FALSE
258_ALDH4A1_P1P2_ENSG00000159423	ALDH4A1	P1P2	ENSG00000159423	ALDH4A1_-_19228972.23-P1P2	GTCACCCGGCCCCGGTCCAG	ALDH4A1_-_19229032.23-P1P2	GCAGCATCTCGGGTTAGAAG	FALSE	FALSE
259_ALDH5A1_P1P2_ENSG00000112294	ALDH5A1	P1P2	ENSG00000112294	ALDH5A1_+_24495207.23-P1P2	GGCCATGGCCCGGGCAACGA	ALDH5A1_+_24495537.23-P1P2	GCAGCGGCAGAAAGCCTCGT	FALSE	FALSE
260_ALDH9A1_P1P2_ENSG00000143149	ALDH9A1	P1P2	ENSG00000143149	ALDH9A1_-_165667740.23-P1P2	GTCATGGCGGCGACAGGAGA	ALDH9A1_-_165667800.23-P1P2	GCTGCTCGGAGAAACATGAG	FALSE	FALSE
261_ALDOA_P1P2_ENSG00000149925	ALDOA	P1P2	ENSG00000149925	ALDOA_+_30077139.23-P1P2	GGTCACCAGGACCCCTTCTG	ALDOA_+_30077177.23-P1P2	GGGGCTGGCGAGTGGATTCA	FALSE	FALSE
262_ALDOC_P1P2_ENSG00000109107	ALDOC	P1P2	ENSG00000109107	ALDOC_+_26903892.23-P1P2	GCATTTACCAGAGGGAGCCA	ALDOC_-_26903885.23-P1P2	GTCTGATCCGCAAACAGATG	FALSE	FALSE
263_ALG11_P1P2_ENSG00000253710	ALG11	P1P2	ENSG00000253710	ALG11_+_52586530.23-P1P2	GTCCGCCGACCCCCGAACTC	ALG11_-_52586543.23-P1P2	GAAGCGTTTCCTGAGTTCGG	TRUE	TRUE
264_ALG12_P1P2_ENSG00000182858	ALG12	P1P2	ENSG00000182858	ALG12_+_50312054.23-P1P2	GAGGGCACAGAGGGTCTCTG	ALG12_-_50312053.23-P1P2	GACCGCAGCCCCGGCCGCTA	FALSE	FALSE
265_ALG13_P1P2_ENSG00000101901	ALG13	P1P2	ENSG00000101901	ALG13_+_110924898.23-P1P2	GCGACGTGCGGTCCACAGGG	ALG13_+_110924465.23-P1P2	GTCAAAGCTGGTGGTCCCTA	FALSE	FALSE
266_ALG14_P1P2_ENSG00000172339	ALG14	P1P2	ENSG00000172339	ALG14_+_95538155.23-P1P2	GCGGGCAGTCCAGCCAGGGT	ALG14_+_95538302.23-P1P2	GGGTCCGGTAAGTATCGAGG	FALSE	FALSE
267_ALG1L_ENST00000340333.3_ENSG00000189366	ALG1L	ENST00000340333.3	ENSG00000189366	ALG1L_-_125655482.23-ENST00000340333.3	GCAGCCCAAAAAACAAAGCA	ALG1L_-_125655452.23-ENST00000340333.3	GGCAAGACAGAGAGGTGAGG	FALSE	FALSE
268_ALG1_P1P2_ENSG00000033011	ALG1	P1P2	ENSG00000033011	ALG1_+_5122098.23-P1P2	GGGTTAGAACCGAGGATCAA	ALG1_+_5121857.23-P1P2	GGCCAGCAGGACCAAGCATG	FALSE	FALSE
269_ALG2_P1P2_ENSG00000119523	ALG2	P1P2	ENSG00000119523	ALG2_-_101984133.23-P1P2	GGGTGGAGGAACAGCACCGA	ALG2_+_101984159.23-P1P2	GGGGCCATGGCGGAGGAGCA	FALSE	FALSE
270_ALG3_P1P2_ENSG00000214160	ALG3	P1P2	ENSG00000214160	ALG3_-_183966701.23-P1P2	GCTGGGCCGCGGAACCGGAC	ALG3_+_183966721.23-P1P2	GCGGCGCACCGTTAAGATGG	FALSE	FALSE
271_ALG5_P1P2_ENSG00000120697	ALG5	P1P2	ENSG00000120697	ALG5_+_37573440.23-P1P2	GTGGGCGGGCTGCCACGGCA	ALG5_-_37573057.23-P1P2	GGAGAGGTCGAGGTTGACAG	FALSE	FALSE
272_ALG6_P1P2_ENSG00000088035	ALG6	P1P2	ENSG00000088035	ALG6_+_63833373.23-P1P2	GCCTGGGGTCCGGAACCTCC	ALG6_-_63833380.23-P1P2	GTAAGAGCATGGGATCCCGG	FALSE	FALSE
273_ALG8_P1P2_ENSG00000159063	ALG8	P1P2	ENSG00000159063	ALG8_+_77850627.23-P1P2	GTGCGGTGCCGCAGCAATGG	ALG8_-_77850641.23-P1P2	GGTGAGCGCCGCCATTGCTG	FALSE	FALSE
274_ALG9_P1P2_ENSG00000086848	ALG9	P1P2	ENSG00000086848	ALG9_-_111742019.23-P1P2	GACAGCTAAGACCCTCCCGG	ALG9_+_111742236.23-P1P2	GGCGCGCTCACCGACTTCAT	FALSE	FALSE
275_ALKBH2_P1P2_ENSG00000189046	ALKBH2	P1P2	ENSG00000189046	ALKBH2_+_109531250.23-P1P2	GTCCCACCACGAGGCCACCA	ALKBH2_+_109531240.23-P1P2	GAGGCCACCAGGGTGACTGC	FALSE	FALSE
276_ALKBH3_P1P2_ENSG00000166199	ALKBH3	P1P2	ENSG00000166199	ALKBH3_-_43902421.23-P1P2	GAGACTGCGGAGTGGGTCAG	ALKBH3_+_43902434.23-P1P2	GGCAAACCCGGTAGGACTTG	FALSE	FALSE
277_ALKBH4_P1P2_ENSG00000160993	ALKBH4	P1P2	ENSG00000160993	ALKBH4_-_102105260.23-P1P2	GCATTCCCGAAGGACTTCGG	ALKBH4_-_102105269.23-P1P2	GAGGACTTCGGGGGTCTCGG	FALSE	FALSE
278_ALKBH5_P1P2_ENSG00000091542	ALKBH5	P1P2	ENSG00000091542	ALKBH5_-_18087161.23-P1P2	GTGAGGAGCCCGCTAAGGAG	ALKBH5_-_18087178.23-P1P2	GAGCGGCGCTGGCGGACGTC	FALSE	FALSE
279_ALKBH6_P1P2_ENSG00000239382	ALKBH6	P1P2	ENSG00000239382	ALKBH6_+_36505031.23-P1P2	GGTAGAGATGGATGTCAATA	ALKBH6_+_36505140.23-P1P2	GACTCTGCGTCTGTAATGTG	FALSE	FALSE
280_ALKBH7_P1P2_ENSG00000125652	ALKBH7	P1P2	ENSG00000125652	ALKBH7_+_6372803.23-P1P2	GGGAGCGGGGTCATGAGAGA	ALKBH7_+_6372823.23-P1P2	GCCAGTCCCGGCCATAATCC	FALSE	FALSE
281_ALKBH8_P1P2_ENSG00000137760	ALKBH8	P1P2	ENSG00000137760	ALKBH8_+_107436405.23-P1P2	GGGCGTGCAAGTATCCGCTG	ALKBH8_+_107436425.23-P1P2	GTGGCCGCGCCCAGGGGAGA	FALSE	FALSE
282_ALMS1_P1P2_ENSG00000116127	ALMS1	P1P2	ENSG00000116127	ALMS1_+_73612991.23-P1P2	GAGATCCTCGGGCTCCATGT	ALMS1_-_73612999.23-P1P2	GCCAGAGCGAGACACCAACA	FALSE	FALSE
283_ALS2_P1P2_ENSG00000003393	ALS2	P1P2	ENSG00000003393	ALS2_+_202645584.23-P1P2	GGCTTCAGGTGAGCGAGTGT	ALS2_-_202645613.23-P1P2	GCGCTCACCTGAAGCTCCAC	FALSE	FALSE
284_ALX1_P1P2_ENSG00000180318	ALX1	P1P2	ENSG00000180318	ALX1_+_85674007.23-P1P2	GGACTGTCGCGTAGCTCCTG	ALX1_+_85674064.23-P1P2	GTTACTCGGAGGGCTCTTGA	FALSE	FALSE
285_ALX3_P1P2_ENSG00000156150	ALX3	P1P2	ENSG00000156150	ALX3_-_110613186.23-P1P2	GGTCCCCCGAGGCCACATAG	ALX3_-_110613212.23-P1P2	GGTGCAGGCCCCACGCGGAA	FALSE	FALSE
286_ALX4_P1P2_ENSG00000052850	ALX4	P1P2	ENSG00000052850	ALX4_-_44331565.23-P1P2	GGGGCTGTAGTAGGCGTCCA	ALX4_-_44331571.23-P1P2	GTAGTAGGCGTCCATGGCAG	FALSE	FALSE
287_ALYREF_P1P2_ENSG00000183684	ALYREF	P1P2	ENSG00000183684	ALYREF_-_79849458.23-P1P2	GCGGGCGCGGAATCGGGCAT	ALYREF_-_79849452.23-P1P2	GCCATGGCGGGCGCGGAATC	FALSE	FALSE
288_AMBRA1_P1P2_ENSG00000110497	AMBRA1	P1P2	ENSG00000110497	AMBRA1_+_46615541.23-P1P2	GGATGTCTCCTGAGCGGCGG	AMBRA1_-_46615538.23-P1P2	GGACAACTCAGCCCTCGACC	FALSE	FALSE
289_AMD1_P1P2_ENSG00000123505	AMD1	P1P2	ENSG00000123505	AMD1_-_111196001.23-P1P2	GCGCTCTCGCTTACACAGTA	AMD1_-_111196005.23-P1P2	GCTCGCTTACACAGTATGGC	FALSE	FALSE
290_AMDHD2_P1P2_ENSG00000162066	AMDHD2	P1P2	ENSG00000162066	AMDHD2_-_2570401.23-P1P2	GCTCGGCTGGGGTTCGTCAC	AMDHD2_+_2570434.23-P1P2	GGAGCCGTGTCGGGAGCGAG	FALSE	FALSE
291_AMFR_P1P2_ENSG00000159461	AMFR	P1P2	ENSG00000159461	AMFR_+_56459315.23-P1P2	GCAGCGACGCCAGAGCCCGT	AMFR_-_56459192.23-P1P2	GAGGCCGCTGAGGCCCGTGT	FALSE	FALSE
292_AMHR2_P1P2_ENSG00000135409	AMHR2	P1P2	ENSG00000135409	AMHR2_+_53818923.23-P1P2	GGACATCAAGGCAAGAATGC	AMHR2_+_53819137.23-P1P2	GTGAGAGGTCATGGGAGTCC	FALSE	FALSE
293_AMH_P1P2_ENSG00000104899	AMH	P1P2	ENSG00000104899	AMH_+_2248626.23-P1P2	GAGGCTGTTTAATGAGCGGG	AMH_-_2248783.23-P1P2	GCCCGCCAGGAGACACCTGT	FALSE	FALSE
294_AMMECR1_P1P2_ENSG00000101935	AMMECR1	P1P2	ENSG00000101935	AMMECR1_+_109561105.23-P1P2	GGTCTAACCGGAGGAGGTAG	AMMECR1_+_109560923.23-P1P2	GCCGGGCTCCCGGAAGATGG	FALSE	FALSE
295_AMN1_P1P2_ENSG00000151743	AMN1	P1P2	ENSG00000151743	AMN1_-_31881933.23-P1P2	GGAGCTGACTGACCCGCCGT	AMN1_-_31881912.23-P1P2	GAGGGTAGACTCACAGATCC	FALSE	FALSE
296_AMOTL1_P1P2_ENSG00000166025	AMOTL1	P1P2	ENSG00000166025	AMOTL1_-_94501700.23-P1P2	GGTGGAGGGCAAAGTTGCGC	AMOTL1_-_94501686.23-P1P2	GCATGATCGCCTCATGTGGA	FALSE	FALSE
297_AMPD2_P2_ENSG00000116337	AMPD2	P2	ENSG00000116337	AMPD2_+_110163780.23-P2	GGCCATGGCTGGGACCACGG	AMPD2_-_110163800.23-P2	GGCCGCCGTGGTCCCAGCCA	FALSE	FALSE
298_AMPD2_P1_ENSG00000116337	AMPD2	P1	ENSG00000116337	AMPD2_-_110162501.23-P1	GGAGCCGGCGAGATTTTGGT	AMPD2_+_110162524.23-P1	GACTCCCGCGGCCGGACTGT	FALSE	FALSE
299_AMPD3_P1P2_ENSG00000133805	AMPD3	P1P2	ENSG00000133805	AMPD3_-_10476823.23-P1P2	GGCCTTCCCACTCTCCTAAA	AMPD3_-_10476980.23-P1P2	GCGGAGCTGGAGGCCCACGT	FALSE	FALSE
300_AMZ2_P1P2_ENSG00000196704	AMZ2	P1P2	ENSG00000196704	AMZ2_-_66244231.23-P1P2	GCGTGAGGGCTGCCGCGGGT	AMZ2_-_66244242.23-P1P2	GCCGCGGGTGGGTGGTATCG	FALSE	FALSE
301_ANAPC10_P1P2_ENSG00000164162	ANAPC10	P1P2	ENSG00000164162	ANAPC10_+_146019314.23-P1P2	GTGGCGAAGCCAGCTGCTGG	ANAPC10_+_146019317.23-P1P2	GCGTTGGCGAAGCCAGCTGC	FALSE	FALSE
302_ANAPC11_P1P2_ENSG00000141552	ANAPC11	P1P2	ENSG00000141552	ANAPC11_-_79849637.23-P1P2	GGACTCGGCGGGCGCTGTTG	ANAPC11_+_79849685.23-P1P2	GGCCCTTCCGTTGGCAGCGC	FALSE	FALSE
303_ANAPC13_P1P2_ENSG00000129055	ANAPC13	P1P2	ENSG00000129055	ANAPC13_-_134204795.23-P1P2	GGGGCGCTGGAAACCCTTAC	ANAPC13_+_134204787.23-P1P2	GCGGTGGCCGGGTGCCGGTA	FALSE	FALSE
304_ANAPC15_P1P2_ENSG00000110200	ANAPC15	P1P2	ENSG00000110200	ANAPC15_+_71823713.23-P1P2	GAGCGCTTCCGGGTCGCCGC	ANAPC15_-_71823727.23-P1P2	GGCTGCTGCCGGCGGCGACC	FALSE	FALSE
305_ANAPC16_P1P2_ENSG00000166295	ANAPC16	P1P2	ENSG00000166295	ANAPC16_+_73975790.23-P1P2	GGTGTTCGCCCCCCAACAGA	ANAPC16_+_73975820.23-P1P2	GGGCTGCGCTCACCACGACG	FALSE	FALSE
306_ANAPC1_P1P2_ENSG00000153107	ANAPC1	P1P2	ENSG00000153107	ANAPC1_-_112641691.23-P1P2	GGAAGAACGGGCAACAGCAG	ANAPC1_-_112641707.23-P1P2	GCAGCGGGCTCGAGTGCTAA	FALSE	FALSE
307_ANAPC2_P1P2_ENSG00000176248	ANAPC2	P1P2	ENSG00000176248	ANAPC2_+_140082989.23-P1P2	GAGCGAATCTCGGAGTCGGT	ANAPC2_+_140082980.23-P1P2	GCGGAGTCGGTGGGTGCAGA	FALSE	FALSE
308_ANAPC4_P1P2_ENSG00000053900	ANAPC4	P1P2	ENSG00000053900	ANAPC4_+_25378934.23-P1P2	GCCCCACCGGCAGACTAACA	ANAPC4_-_25378954.23-P1P2	GGCCGTGTTAGTCTGCCGGT	FALSE	FALSE
309_ANAPC5_P1P2_ENSG00000089053	ANAPC5	P1P2	ENSG00000089053	ANAPC5_+_121790181.23-P1P2	GGCCTTGTGGTGACAACTGG	ANAPC5_-_121790201.23-P1P2	GGCCGCCAGTTGTCACCACA	FALSE	FALSE
310_ANAPC7_P1P2_ENSG00000196510	ANAPC7	P1P2	ENSG00000196510	ANAPC7_-_110841548.23-P1P2	GGGTCCATCGGGTCCACACG	ANAPC7_+_110841268.23-P1P2	GGGCGGCGGTCTGGGAGCGG	FALSE	FALSE
311_ANGEL2_P1P2_ENSG00000174606	ANGEL2	P1P2	ENSG00000174606	ANGEL2_+_213188508.23-P1P2	GTGTGGCACACGCCCAGGAG	ANGEL2_+_213188808.23-P1P2	GTCTGGGCGATGGTGCATCC	FALSE	FALSE
312_ANGPT1_P1P2_ENSG00000154188	ANGPT1	P1P2	ENSG00000154188	ANGPT1_+_108510112.23-P1P2	GGCAGATAGGGTAGAGGAAA	ANGPT1_+_108510118.23-P1P2	GTCTGCAGCAGATAGGGTAG	FALSE	FALSE
313_ANHX_P1P2_ENSG00000227059	ANHX	P1P2	ENSG00000227059	ANHX_+_133812391.23-P1P2	GCGCTGAAGCGGGTCCCGGA	ANHX_+_133812402.23-P1P2	GACGTGCGCCGGCGCTGAAG	FALSE	FALSE
314_ANK1_P1P2_ENSG00000029534	ANK1	P1P2	ENSG00000029534	ANK1_-_41655052.23-P1P2	GCGCGGAAGCCCACAGAATA	ANK1_-_41655095.23-P1P2	GGCCCGCCGAAGGGCCTTGG	FALSE	FALSE
315_ANK3_P1P2_ENSG00000151150	ANK3	P1P2	ENSG00000151150	ANK3_+_62149513.23-P1P2	GCACTCTCCTGTAAAGGTTC	ANK3_+_62149538.23-P1P2	GTACGGTAAATGCATTACGA	FALSE	FALSE
316_ANKFY1_P1P2_ENSG00000185722	ANKFY1	P1P2	ENSG00000185722	ANKFY1_+_4166925.23-P1P2	GGCCCCGAGGGCAGCACGGG	ANKFY1_-_4167096.23-P1P2	GAGCTCCGGAGAGGCTAGAC	FALSE	FALSE
317_ANKHD1_P1P2_ENSG00000131503	ANKHD1	P1P2	ENSG00000131503	ANKHD1_+_139781466.23-P1P2	GGAACGAGAAGAGCAGCAAG	ANKHD1_-_139781454.23-P1P2	GCGCTGCTGGGACGGGGGAA	FALSE	FALSE
318_ANKIB1_P1P2_ENSG00000001629	ANKIB1	P1P2	ENSG00000001629	ANKIB1_-_91875700.23-P1P2	GCACCCGGGCCGGCGAGGAA	ANKIB1_+_91875590.23-P1P2	GGCCGAAGGCGCCCGCGGCG	FALSE	FALSE
319_ANKLE1_P1P2_ENSG00000160117	ANKLE1	P1P2	ENSG00000160117	ANKLE1_-_17392727.23-P1P2	GTGCGCTTCGGACCCAGCCA	ANKLE1_+_17392722.23-P1P2	GGGCCTCCGAGCACATGCCC	FALSE	FALSE
320_ANKLE2_P1P2_ENSG00000176915	ANKLE2	P1P2	ENSG00000176915	ANKLE2_+_133338375.23-P1P2	GCCGGGCGGCGGCGATGCTG	ANKLE2_+_133338404.23-P1P2	GCGGGGCGCGGGCTTCTCGG	FALSE	FALSE
321_ANKMY1_P1P2_ENSG00000144504	ANKMY1	P1P2	ENSG00000144504	ANKMY1_+_241497155.23-P1P2	GCTGGGGGCGTGGGGTTAGG	ANKMY1_+_241497400.23-P1P2	GGAAACGCGACGCTCTCCGT	FALSE	FALSE
322_ANKMY2_P1P2_ENSG00000106524	ANKMY2	P1P2	ENSG00000106524	ANKMY2_+_16685345.23-P1P2	GTGTCCGCCAGCCCGCGGGA	ANKMY2_-_16685324.23-P1P2	GGACACTGAGTAGCCAACCG	FALSE	FALSE
323_ANKRA2_P1P2_ENSG00000164331	ANKRA2	P1P2	ENSG00000164331	ANKRA2_+_72861001.23-P1P2	GGCAAGAGTCTCCCCTCCAG	ANKRA2_-_72861459.23-P1P2	GTTCTGGGTCACCAGAGCAG	FALSE	FALSE
324_ANKRD10_P1P2_ENSG00000088448	ANKRD10	P1P2	ENSG00000088448	ANKRD10_+_111567378.23-P1P2	GAGCCTGTGGGACGCGACCG	ANKRD10_-_111567334.23-P1P2	GCCTAGAGGACGCGTCGGGG	FALSE	FALSE
325_ANKRD11_P1P2_ENSG00000167522	ANKRD11	P1P2	ENSG00000167522	ANKRD11_+_89556932.23-P1P2	GACGGTGCGCGATGGACCGA	ANKRD11_-_89556765.23-P1P2	GGGCCCGAGCGGCAAGGCGG	FALSE	FALSE
326_ANKRD12_P1P2_ENSG00000101745	ANKRD12	P1P2	ENSG00000101745	ANKRD12_-_9136808.23-P1P2	GCGCTGTCCTGGGAGCGAGG	ANKRD12_+_9137050.23-P1P2	GGGAGCAGCGCAGAACTGAG	FALSE	FALSE
327_ANKRD13A_P1P2_ENSG00000076513	ANKRD13A	P1P2	ENSG00000076513	ANKRD13A_+_110437696.23-P1P2	GCACACCTGCAAAGTGGAAG	ANKRD13A_+_110437230.23-P1P2	GGCTCGCGGACAGACTTCTG	FALSE	FALSE
328_ANKRD13B_P1P2_ENSG00000198720	ANKRD13B	P1P2	ENSG00000198720	ANKRD13B_+_27920377.23-P1P2	GGGAGGGAGCGGGCACTCGG	ANKRD13B_+_27920172.23-P1P2	GGCGGCCGGCGCGGGATACG	FALSE	FALSE
329_ANKRD13C_P1P2_ENSG00000118454	ANKRD13C	P1P2	ENSG00000118454	ANKRD13C_+_70820351.23-P1P2	GCGGTGTAAGGCAGCGACGG	ANKRD13C_-_70820382.23-P1P2	GTGCCTTACACCGAAAAACA	FALSE	FALSE
330_ANKRD13D_P1P2_ENSG00000172932	ANKRD13D	P1P2	ENSG00000172932	ANKRD13D_+_67056813.23-P1P2	GGCGGCCCCCGCAGCAGTAG	ANKRD13D_-_67056373.23-P1P2	GACCTGGGGTAGGAAGACCG	FALSE	FALSE
331_ANKRD16_P1P2_ENSG00000134461	ANKRD16	P1P2	ENSG00000134461	ANKRD16_+_5931865.23-P1P2	GCAGGAACGCCGGCCCCCAG	ANKRD16_+_5931814.23-P1P2	GTGCGGGGCAGGTCACGCTT	FALSE	FALSE
332_ANKRD17_P1P2_ENSG00000132466	ANKRD17	P1P2	ENSG00000132466	ANKRD17_+_74124528.23-P1P2	GGTGAGAGCTGGCGGAGCGG	ANKRD17_+_74124315.23-P1P2	GGAAGGGAGCCCCCCGGCGG	FALSE	FALSE
333_ANKRD26_P1P2_ENSG00000107890	ANKRD26	P1P2	ENSG00000107890	ANKRD26_-_27389221.23-P1P2	GGCCGCGCGAAGGAGCCCAA	ANKRD26_+_27389387.23-P1P2	GCGCTTGCTTGGTAACCCGG	FALSE	FALSE
334_ANKRD27_P1P2_ENSG00000105186	ANKRD27	P1P2	ENSG00000105186	ANKRD27_+_33166026.23-P1P2	GTCCCAGCAGCGGACGAGGG	ANKRD27_+_33166056.23-P1P2	GATCGCCGCGCGAGGGTGGT	FALSE	FALSE
335_ANKRD28_P1P2_ENSG00000206560	ANKRD28	P1P2	ENSG00000206560	ANKRD28_-_15839402.23-P1P2	GTCCCACAGAAGCATTCCAA	ANKRD28_+_15839382.23-P1P2	GTCCGTTGGAATGCTTCTGT	FALSE	FALSE
336_ANKRD33B_P1P2_ENSG00000164236	ANKRD33B	P1P2	ENSG00000164236	ANKRD33B_+_10564429.23-P1P2	GGGCGGAAACCGGCACCAGG	ANKRD33B_+_10564449.23-P1P2	GTGGCCCGCGCGCTCCAGCT	FALSE	FALSE
337_ANKRD36C_P1P2_ENSG00000174501	ANKRD36C	P1P2	ENSG00000174501	ANKRD36C_-_96657460.23-P1P2	GGGCTCCTTGTCATCCATAA	ANKRD36C_-_96657464.23-P1P2	GCCTTGTCATCCATAATGGT	FALSE	FALSE
338_ANKRD36_P1P2_ENSG00000135976	ANKRD36	P1P2	ENSG00000135976	ANKRD36_+_97779467.23-P1P2	GTGCCGTCTTCCATAATCGT	ANKRD36_-_97779499.23-P1P2	GGGAAGACGGCAAGCGGGAG	FALSE	FALSE
339_ANKRD39_P1P2_ENSG00000213337	ANKRD39	P1P2	ENSG00000213337	ANKRD39_+_97523562.23-P1P2	GCGGCCCAAGGAGGAGGCGT	ANKRD39_-_97523708.23-P1P2	GAGCAGGGCCCGTCCGCGCA	FALSE	FALSE
340_ANKRD40_P1P2_ENSG00000154945	ANKRD40	P1P2	ENSG00000154945	ANKRD40_+_48785164.23-P1P2	GGGAGGGAGCGGAAGTCCCG	ANKRD40_+_48785242.23-P1P2	GCCCGGAGCCGGCCTTCGGG	FALSE	FALSE
341_ANKRD46_P1P2_ENSG00000186106	ANKRD46	P1P2	ENSG00000186106	ANKRD46_-_101571968.23-P1P2	GGAACGAGCAGCAGCGACAG	ANKRD46_-_101571982.23-P1P2	GGACAGCGGCAGCTTCAAGG	FALSE	FALSE
342_ANKRD49_P1P2_ENSG00000168876	ANKRD49	P1P2	ENSG00000168876	ANKRD49_+_94226755.23-P1P2	GCGGGAAGAGCGGGCCGAGT	ANKRD49_-_94226994.23-P1P2	GGCCGTAAACCTGAATTCCG	FALSE	FALSE
343_ANKRD52_P1P2_ENSG00000139645	ANKRD52	P1P2	ENSG00000139645	ANKRD52_-_56652125.23-P1P2	GCTCCACCGGGGACACGGAG	ANKRD52_-_56651964.23-P1P2	GGCCTAGGCCGCACATCCCC	FALSE	FALSE
344_ANKRD54_P1P2_ENSG00000100124	ANKRD54	P1P2	ENSG00000100124	ANKRD54_+_38240313.23-P1P2	GCTGACAGCACGACTCAGGG	ANKRD54_+_38240316.23-P1P2	GTCGCTGACAGCACGACTCA	FALSE	FALSE
345_ANKRD9_P1P2_ENSG00000156381	ANKRD9	P1P2	ENSG00000156381	ANKRD9_-_102976042.23-P1P2	GCCGCGGCCGGATCGCAGGG	ANKRD9_+_102976027.23-P1P2	GGCACCGCCGCCCTGCGATC	FALSE	FALSE
346_ANKS1A_P1P2_ENSG00000064999	ANKS1A	P1P2	ENSG00000064999	ANKS1A_+_34857078.23-P1P2	GGGCAACGCACCCCCCAAAC	ANKS1A_+_34857121.23-P1P2	GGCTGCAGCCGAGCCTGCTC	FALSE	FALSE
347_ANKS3_P1P2_ENSG00000168096	ANKS3	P1P2	ENSG00000168096	ANKS3_+_4784206.23-P1P2	GTGGCGGCGAGCTGTTTGGG	ANKS3_+_4784180.23-P1P2	GGGCGACGGCAGCCCGAGGG	FALSE	FALSE
348_ANKS6_P1P2_ENSG00000165138	ANKS6	P1P2	ENSG00000165138	ANKS6_+_101558408.23-P1P2	GTCATGCAGGCGGCCAGGTG	ANKS6_-_101558384.23-P1P2	GCCAGCGCCGGGCACCACTC	FALSE	FALSE
349_ANKZF1_P1P2_ENSG00000163516	ANKZF1	P1P2	ENSG00000163516	ANKZF1_+_220094583.23-P1P2	GGAGCGGCTCGCAAGTCCTC	ANKZF1_+_220094518.23-P1P2	GGAGCAGCGAAGAGGACAAC	FALSE	FALSE
350_ANLN_P1P2_ENSG00000011426	ANLN	P1P2	ENSG00000011426	ANLN_-_36429483.23-P1P2	GCAGAGGCCGAGTCCGTCAC	ANLN_+_36429487.23-P1P2	GACCAGCTGTCCTCTCCTCT	FALSE	FALSE
351_ANO10_P1P2_ENSG00000160746	ANO10	P1P2	ENSG00000160746	ANO10_-_43663459.23-P1P2	GGAGAGCCGGCGAGAACCGG	ANO10_-_43663456.23-P1P2	GTCCGAGAGCCGGCGAGAAC	FALSE	FALSE
352_ANO6_P1P2_ENSG00000177119	ANO6	P1P2	ENSG00000177119	ANO6_-_45609917.23-P1P2	GGCAGGCGAGAGGCGTCCTC	ANO6_-_45609946.23-P1P2	GCTCCGGTCGGTGGGTGCCT	FALSE	FALSE
353_ANP32A_P1P2_ENSG00000140350	ANP32A	P1P2	ENSG00000140350	ANP32A_-_69112836.23-P1P2	GACAGGTAGTCACACACCAA	ANP32A_-_69113252.23-P1P2	GACTAACCTGATCGCCGTGG	FALSE	FALSE
354_ANP32B_P1P2_ENSG00000136938	ANP32B	P1P2	ENSG00000136938	ANP32B_+_100745631.23-P1P2	GCGGGAGCGGAGAGAAACCA	ANP32B_-_100745885.23-P1P2	GGAGCTGAGGAACCGGACCC	FALSE	FALSE
355_ANP32E_P1P2_ENSG00000143401	ANP32E	P1P2	ENSG00000143401	ANP32E_+_150208436.23-P1P2	GTCTCTGAGCAGCCATTGAA	ANP32E_-_150208476.23-P1P2	GAGACTGAGCCTCCATGACA	FALSE	FALSE
356_ANTXR2_P1P2_ENSG00000163297	ANTXR2	P1P2	ENSG00000163297	ANTXR2_-_80994347.23-P1P2	GTGGAGAGAAGCCACGCCGA	ANTXR2_+_80994354.23-P1P2	GGCCCAGACCCGGCCCGAGC	FALSE	FALSE
357_ANXA11_P1P2_ENSG00000122359	ANXA11	P1P2	ENSG00000122359	ANXA11_-_81965250.23-P1P2	GCGGGGCACTCGGGGCACTG	ANXA11_-_81965296.23-P1P2	GCGCCGGGCGGAAAACTCCG	FALSE	FALSE
358_ANXA1_P1P2_ENSG00000135046	ANXA1	P1P2	ENSG00000135046	ANXA1_-_75766840.23-P1P2	GTGCAAGAAGGTAGAGATAA	ANXA1_+_75766778.23-P1P2	GTTCTCTGAAGATTTCACAC	FALSE	FALSE
359_ANXA2R_P1P2_ENSG00000177721	ANXA2R	P1P2	ENSG00000177721	ANXA2R_-_43040242.23-P1P2	GTATGCTCTGCAGAGCCCGT	ANXA2R_-_43040188.23-P1P2	GCGTTTGCGCTGATCAAGGA	FALSE	FALSE
360_ANXA2_P1P2_ENSG00000182718	ANXA2	P1P2	ENSG00000182718	ANXA2_-_60690116.23-P1P2	GGCTAGCTGGCGGCCCATCG	ANXA2_-_60690106.23-P1P2	GTCCACACCCCGCTAGCTGG	FALSE	FALSE
361_ANXA3_P1P2_ENSG00000138772	ANXA3	P1P2	ENSG00000138772	ANXA3_+_79472940.23-P1P2	GGAGCGAAGGTGTCAGCCGC	ANXA3_-_79472946.23-P1P2	GCGCGGAGCACCTGCGCCCG	FALSE	FALSE
362_ANXA4_P1P2_ENSG00000196975	ANXA4	P1P2	ENSG00000196975	ANXA4_-_69969324.23-P1P2	GCTCGGTACGAGGGGTAAAG	ANXA4_+_69969241.23-P1P2	GCCTACTCAGGGCCAGACAG	FALSE	FALSE
363_ANXA5_P1P2_ENSG00000164111	ANXA5	P1P2	ENSG00000164111	ANXA5_-_122618118.23-P1P2	GATGCAGACGCTGAAGGATC	ANXA5_-_122618086.23-P1P2	GAGCCGGGCGACGGTACGCG	FALSE	FALSE
364_ANXA6_P1P2_ENSG00000197043	ANXA6	P1P2	ENSG00000197043	ANXA6_-_150537278.23-P1P2	GGGGTCGCAGACGGACGCAC	ANXA6_+_150537317.23-P1P2	GCGGTTGCTGCTGGGCTAAC	FALSE	FALSE
365_ANXA7_P1P2_ENSG00000138279	ANXA7	P1P2	ENSG00000138279	ANXA7_+_75173793.23-P1P2	GTCTTGCGGGAGACCGGGTT	ANXA7_-_75173729.23-P1P2	GGCCGAGGGCAAGACCACCG	FALSE	FALSE
366_AP1AR_P1P2_ENSG00000138660	AP1AR	P1P2	ENSG00000138660	AP1AR_-_113152975.23-P1P2	GCTAGGAGCTGAGGCGAGAA	AP1AR_-_113152987.23-P1P2	GGCGAGAAGGGCCATGCGGA	FALSE	FALSE
367_AP1B1_P1P2_ENSG00000100280	AP1B1	P1P2	ENSG00000100280	AP1B1_+_29784481.23-P1P2	GGACGCACCGGGAGAGCGAG	AP1B1_+_29784492.23-P1P2	GCCGGCAGCCCGGACGCACC	FALSE	FALSE
368_AP1G1_P1P2_ENSG00000166747	AP1G1	P1P2	ENSG00000166747	AP1G1_-_71842702.23-P1P2	GATGAAACCAGCAGCTCCGG	AP1G1_-_71842491.23-P1P2	GGGGTCGGCCCTCCAGAAGT	FALSE	FALSE
369_AP1G2_P1P2_ENSG00000213983	AP1G2	P1P2	ENSG00000213983	AP1G2_+_24036742.23-P1P2	GGCGCATGCTCAATAGGAAG	AP1G2_+_24036800.23-P1P2	GTAGGGATGGGGTACCAGGT	FALSE	FALSE
370_AP1M1_P1P2_ENSG00000072958	AP1M1	P1P2	ENSG00000072958	AP1M1_+_16308778.23-P1P2	GTGGCGGCGGCAGCGACGGT	AP1M1_-_16308748.23-P1P2	GGGAGGTGAGCTGTCGCGGG	FALSE	FALSE
371_AP1S1_P1P2_ENSG00000106367	AP1S1	P1P2	ENSG00000106367	AP1S1_-_100797802.23-P1P2	GCCGGAGGCTGCAGGATGGT	AP1S1_-_100797757.23-P1P2	GGGAGTGGGACTGGCGCCTA	FALSE	FALSE
372_AP1S2_P1P2_ENSG00000182287	AP1S2	P1P2	ENSG00000182287	AP1S2_-_15872939.23-P1P2	GAGGACACCCGGCTGGCATA	AP1S2_-_15872932.23-P1P2	GTGTGGGGAGGACACCCGGC	FALSE	FALSE
373_AP2A1_P1P2_ENSG00000196961	AP2A1	P1P2	ENSG00000196961	AP2A1_-_50270622.23-P1P2	GTAGAGTGGGGGGCACGTAG	AP2A1_+_50270300.23-P1P2	GACCGGGCGGAAAGGACCCC	FALSE	FALSE
374_AP2A2_P1P2_ENSG00000183020	AP2A2	P1P2	ENSG00000183020	AP2A2_-_925877.23-P1P2	GCGCGCGGCGGCCCAGAAAG	AP2A2_+_925897.23-P1P2	GCCGGGGAGCCGCCTAACCA	FALSE	FALSE
375_AP2B1_P1P2_ENSG00000006125	AP2B1	P1P2	ENSG00000006125	AP2B1_-_33914780.23-P1P2	GAGAGCCTGGAGGCCGTGGG	AP2B1_-_33914544.23-P1P2	GCTGGGTCGGAGACCGGCGG	FALSE	FALSE
376_AP2M1_P2_ENSG00000161203	AP2M1	P2	ENSG00000161203	AP2M1_+_183894722.23-P2	GACAGACCTAGGACAGGCGG	AP2M1_+_183894728.23-P2	GCTGAGAACAGACCTAGGAC	FALSE	FALSE
377_AP2M1_P1_ENSG00000161203	AP2M1	P1	ENSG00000161203	AP2M1_-_183892660.23-P1	GGGCACTGCGGTGAAAGCCG	AP2M1_-_183892679.23-P1	GAGGCAGCGGGCAGACGAGC	FALSE	FALSE
378_AP2S1_P1P2_ENSG00000042753	AP2S1	P1P2	ENSG00000042753	AP2S1_-_47354086.23-P1P2	GACTGGGCAGCTCCGGCTCA	AP2S1_-_47354099.23-P1P2	GGGCTCAGGGTGCAGTTGTA	FALSE	FALSE
379_AP3B1_P1P2_ENSG00000132842	AP3B1	P1P2	ENSG00000132842	AP3B1_-_77590315.23-P1P2	GAGAGGCCGAAGGCCCCCGA	AP3B1_-_77590427.23-P1P2	GCGCGGTGCTGGCGGGTGCG	FALSE	FALSE
380_AP3D1_P1P2_ENSG00000065000	AP3D1	P1P2	ENSG00000065000	AP3D1_-_2151147.23-P1P2	GACTAAGACAGAGCCCGGGC	AP3D1_-_2151563.23-P1P2	GCAAATGGCGGACAAGATGG	FALSE	FALSE
381_AP3M1_P1P2_ENSG00000185009	AP3M1	P1P2	ENSG00000185009	AP3M1_+_75910607.23-P1P2	GTGTTAATCAGGCAATTTCC	AP3M1_+_75910525.23-P1P2	GCCGGCGCCGAATCACTGAC	FALSE	FALSE
382_AP3M2_P1P2_ENSG00000070718	AP3M2	P1P2	ENSG00000070718	AP3M2_-_42010600.23-P1P2	GTGTCCGCGCCTAGGAGCAG	AP3M2_-_42010635.23-P1P2	GCAAGGCCAGGTGAGGAGTA	FALSE	FALSE
383_AP3S1_P1P2_ENSG00000177879	AP3S1	P1P2	ENSG00000177879	AP3S1_+_115177971.23-P1P2	GGACCGCGCGGCAGGGAGGT	AP3S1_+_115178026.23-P1P2	GCATGCAGCCCACCGACGGG	FALSE	FALSE
384_AP3S2_P1P2_ENSG00000157823	AP3S2	P1P2	ENSG00000157823	AP3S2_+_90437190.23-P1P2	GGCCGGTGCTGAGAGAACCG	AP3S2_+_90437186.23-P1P2	GGTGCTGAGAGAACCGTGGC	FALSE	FALSE
385_AP4B1_P1P2_ENSG00000134262	AP4B1	P1P2	ENSG00000134262	AP4B1_-_114447335.23-P1P2	GCGTCCTCGGAGCCAAGGTA	AP4B1_+_114447589.23-P1P2	GAGTAGCGGGAGCGATCTGT	FALSE	FALSE
386_AP4M1_P1P2_ENSG00000221838	AP4M1	P1P2	ENSG00000221838	AP4M1_+_99699365.23-P1P2	GTAGATGAGCGGGTCCCCCT	AP4M1_+_99699307.23-P1P2	GTGGAGAGTAGACAAGAAGA	FALSE	FALSE
387_AP4S1_P1P2_ENSG00000100478	AP4S1	P1P2	ENSG00000100478	AP4S1_+_31495279.23-P1P2	GTCGCCCGGGGGGAACGGAG	AP4S1_+_31495234.23-P1P2	GTCCGAGGGAGCGGGTCCCG	FALSE	FALSE
388_AP5B1_P1P2_ENSG00000254470	AP5B1	P1P2	ENSG00000254470	AP5B1_+_65548161.23-P1P2	GCGGCATCTGCGCGGCGTCT	AP5B1_+_65548202.23-P1P2	GAGAGCCCTGGTCTCACCGT	FALSE	FALSE
389_AP5M1_P1P2_ENSG00000053770	AP5M1	P1P2	ENSG00000053770	AP5M1_-_57735937.23-P1P2	GCGGCGCAGGATGAGCCTCA	AP5M1_-_57735787.23-P1P2	GTACCGGAGTTGCAGGGTAT	FALSE	FALSE
390_AP5S1_P1P2_ENSG00000125843	AP5S1	P1P2	ENSG00000125843	AP5S1_-_3801224.23-P1P2	GTTGCTCTCCTGCCACGGAG	AP5S1_+_3801197.23-P1P2	GCGTGGCAGGAGAGCAATGG	FALSE	FALSE
391_AP5Z1_P1P2_ENSG00000242802	AP5Z1	P1P2	ENSG00000242802	AP5Z1_-_4815293.23-P1P2	GACCGGGGTGCGGAGCTCCT	AP5Z1_-_4815338.23-P1P2	GGTTCGTGCGCGTCTGGTGG	FALSE	FALSE
392_APAF1_P1P2_ENSG00000120868	APAF1	P1P2	ENSG00000120868	APAF1_-_99039085.23-P1P2	GTCCAGAGGCGGAGAAGAAG	APAF1_-_99039071.23-P1P2	GTGACTGCTCCGCTGTCCAG	FALSE	FALSE
393_APBA2_P1P2_ENSG00000034053	APBA2	P1P2	ENSG00000034053	APBA2_+_29131551.23-P1P2	GCAGCCACGCTGAGTCGGGA	APBA2_-_29131600.23-P1P2	GGGCCGCCGCTGGGATATGG	FALSE	FALSE
394_APBA3_P1P2_ENSG00000011132	APBA3	P1P2	ENSG00000011132	APBA3_+_3761594.23-P1P2	GCGCGGCCCGGGCTACGTCG	APBA3_+_3761583.23-P1P2	GCTACGTCGGGGCCGTCCGT	FALSE	FALSE
395_APBB3_P1P2_ENSG00000113108	APBB3	P1P2	ENSG00000113108	APBB3_+_139943875.23-P1P2	GTAGCTCCAGAGGTCGCGCT	APBB3_-_139943965.23-P1P2	GCTGGCGCCGCACAAATACG	FALSE	FALSE
396_APC_P2_ENSG00000134982	APC	P2	ENSG00000134982	APC_+_112043273.23-P2	GGCAGGTCCCCCCCGAGCAG	APC_+_112043639.23-P2	GACCGTAGGGTCCCGAGCAG	FALSE	FALSE
397_APC_P1_ENSG00000134982	APC	P1	ENSG00000134982	APC_-_112073585.23-P1	GCAGCCCGCCAGGGTGTCAC	APC_-_112073620.23-P1	GGTGCTGCCGGACTCGGAAA	FALSE	FALSE
398_APEH_P1P2_ENSG00000164062	APEH	P1P2	ENSG00000164062	APEH_-_49711852.23-P1P2	GACTATGGAACGTCAGGTGA	APEH_+_49711858.23-P1P2	GCAGGGACCACGGGGACCGC	FALSE	FALSE
399_APEX1_P1P2_ENSG00000100823	APEX1	P1P2	ENSG00000100823	APEX1_-_20923425.23-P1P2	GGAGGAGCTAGGCTGCCATC	APEX1_+_20923418.23-P1P2	GCGTATCTGCACCGGCCCGA	FALSE	FALSE
400_APEX2_P1P2_ENSG00000169188	APEX2	P1P2	ENSG00000169188	APEX2_+_55026846.23-P1P2	GCCACGCGCAACATCTTAAA	APEX2_+_55026814.23-P1P2	GTCCCAGCCCGCGCCAACCT	FALSE	FALSE
401_APH1A_P1P2_ENSG00000117362	APH1A	P1P2	ENSG00000117362	APH1A_-_150241347.23-P1P2	GATGTCACCCCCAGACCCCG	APH1A_+_150241051.23-P1P2	GGGGAGAGCGTCGAAGAGAG	FALSE	FALSE
402_APH1B_P1P2_ENSG00000138613	APH1B	P1P2	ENSG00000138613	APH1B_-_63569831.23-P1P2	GTCCGCGGTGGCCATGACTG	APH1B_+_63569877.23-P1P2	GGCGATGGTGAAGACATAAA	FALSE	FALSE
403_API5_P1P2_ENSG00000166181	API5	P1P2	ENSG00000166181	API5_-_43333564.23-P1P2	GCGGTGACTGGCGGCTGCAC	API5_-_43333590.23-P1P2	GAGCTGGAGGTGTAATAGTG	FALSE	FALSE
404_APIP_P1P2_ENSG00000149089	APIP	P1P2	ENSG00000149089	APIP_-_34938012.23-P1P2	GCGCCGGCTGAGATATCCAG	APIP_-_34937854.23-P1P2	GCCCAGACCAGGGACCCGCG	FALSE	FALSE
405_CENPS_P1P2_ENSG00000175279	CENPS	P1P2	ENSG00000175279	APITD1_-_10490853.23-P1P2	GTGGGGAGGAAGCGGTTCTA	APITD1_-_10490864.23-P1P2	GCGGTTCTAGGGGAGCGTGC	FALSE	FALSE
406_APLP1_P1P2_ENSG00000105290	APLP1	P1P2	ENSG00000105290	APLP1_-_36359530.23-P1P2	GAGGGGACGTGAGGGCGCAA	APLP1_-_36359489.23-P1P2	GGGAGCTCCTGTCACCGCTG	FALSE	FALSE
407_APLP2_P1P2_ENSG00000084234	APLP2	P1P2	ENSG00000084234	APLP2_-_129939875.23-P1P2	GAGAGCGACCCGGCGAGGGA	APLP2_-_129939865.23-P1P2	GGCCGCGCGCTAGAGCGACC	FALSE	FALSE
408_APMAP_P1P2_ENSG00000101474	APMAP	P1P2	ENSG00000101474	APMAP_+_24973306.23-P1P2	GTACCATGAGCGAGGCGGAC	APMAP_+_24973353.23-P1P2	GGGCGCCGCTCAGTGTGAGG	FALSE	FALSE
409_NAXE_P1P2_ENSG00000163382	NAXE	P1P2	ENSG00000163382	APOA1BP_-_156561604.23-P1P2	GCTCTGCGAGCTGGATGTCC	APOA1BP_-_156561782.23-P1P2	GGTGGTGAAGTACCTGAGGT	FALSE	FALSE
410_APOBEC3B_P1P2_ENSG00000179750	APOBEC3B	P1P2	ENSG00000179750	APOBEC3B_+_39378603.23-P1P2	GAGCCTGACTGGGATTCGTG	APOBEC3B_-_39378432.23-P1P2	GTTCAAAAAAAGAGCGGGAC	FALSE	FALSE
411_APOBEC3C_P1P2_ENSG00000244509	APOBEC3C	P1P2	ENSG00000244509	APOBEC3C_-_39410336.23-P1P2	GCAGCGCTTCAGAAAAGAGT	APOBEC3C_-_39410342.23-P1P2	GTTCAGAAAAGAGTGGGACA	FALSE	FALSE
412_APOBEC3G_P1P2_ENSG00000239713	APOBEC3G	P1P2	ENSG00000239713	APOBEC3G_+_39473517.23-P1P2	GAGGAGCCTGGCTGGGAGTA	APOBEC3G_+_39473587.23-P1P2	GACCTGGGCTGGGACAGATG	FALSE	FALSE
413_APOBR_P1_ENSG00000184730	APOBR	P1	ENSG00000184730	APOBR_+_28506010.23-P1	GCCCAGGGAGGTATAGCCGG	APOBR_+_28506013.23-P1	GCAGCCCAGGGAGGTATAGC	FALSE	FALSE
414_APOBR_P2_ENSG00000184730	APOBR	P2	ENSG00000184730	APOBR_-_28508486.23-P2	GGAGCTGGACGGAAGCACAG	APOBR_-_28508435.23-P2	GGACGCGGGATGTGGAACTG	FALSE	FALSE
415_APOC1_P1P2_ENSG00000130208	APOC1	P1P2	ENSG00000130208	APOC1_-_45417829.23-P1P2	GCCCAACGCTCACGGGACAG	APOC1_-_45417876.23-P1P2	GGAGGGAGGCAGGCGGTCAG	FALSE	FALSE
416_APOE_P1P2_ENSG00000130203	APOE	P1P2	ENSG00000130203	APOE_-_45409117.23-P1P2	GCGGTGAGAAGCGCAGTCGG	APOE_-_45409137.23-P1P2	GGGCACGGGGATGAGCTCAG	FALSE	FALSE
417_APOL2_P1P2_ENSG00000128335	APOL2	P1P2	ENSG00000128335	APOL2_+_36635546.23-P1P2	GACAGATGCACAGCTGGACG	APOL2_-_36635610.23-P1P2	GCGGCCTCCCAGATATACCC	FALSE	FALSE
418_APOM_P1P2_ENSG00000204444	APOM	P1P2	ENSG00000204444	APOM_+_31620398.23-P1P2	GGTCCCCCGGGCGACAGCGG	APOM_+_31620401.23-P1P2	GACGGTCCCCCGGGCGACAG	FALSE	TRUE
419_APOOL_P1P2_ENSG00000155008	APOOL	P1P2	ENSG00000155008	APOOL_+_84259102.23-P1P2	GGGCTGATAAAACCCTAATG	APOOL_-_84258921.23-P1P2	GGCCGAAAGGGTTGTAGACA	FALSE	FALSE
420_APOO_P1P2_ENSG00000184831	APOO	P1P2	ENSG00000184831	APOO_-_23925881.23-P1P2	GGGCCACGCCCACTATAGAG	APOO_-_23925835.23-P1P2	GAACATGTCGCTGGCAGCGG	FALSE	FALSE
421_COA8_P1P2_ENSG00000256053	COA8	P1P2	ENSG00000256053	APOPT1_+_104029375.23-P1P2	GGCGAAGGCGCGGCAGAGAG	APOPT1_-_104029328.23-P1P2	GGTGCGCCGCGGGAGCCAGG	FALSE	FALSE
422_APPBP2_P1P2_ENSG00000062725	APPBP2	P1P2	ENSG00000062725	APPBP2_-_58603391.23-P1P2	GGGCCCCGGAGGATTCGGAG	APPBP2_+_58603361.23-P1P2	GATCCTCCGGGGCCGCAGAG	FALSE	FALSE
423_APPL1_P1P2_ENSG00000157500	APPL1	P1P2	ENSG00000157500	APPL1_+_57261807.23-P1P2	GGGCCCGCCCTCTCCGGCAA	APPL1_-_57261822.23-P1P2	GCTGCAGCCCTTGCCGGAGA	FALSE	FALSE
424_APRT_P1P2_ENSG00000198931	APRT	P1P2	ENSG00000198931	APRT_-_88878308.23-P1P2	GTGCAGCTCGGAGTCGGCCA	APRT_-_88878302.23-P1P2	GACCAGCTGCAGCTCGGAGT	FALSE	FALSE
425_APTX_P2_ENSG00000137074	APTX	P2	ENSG00000137074	APTX_+_33025069.23-P2	GCGGCGCTCGTGGAATCTTC	APTX_-_33025057.23-P2	GCACTCTCAGGCTCGCTGAG	FALSE	FALSE
426_APTX_P1_ENSG00000137074	APTX	P1	ENSG00000137074	APTX_-_33001547.23-P1	GCCCAGCCAGCAGAAGAGAT	APTX_-_33001417.23-P1	GCAGCCCAAGGTAGTAACAG	FALSE	FALSE
427_AQP10_P1P2_ENSG00000143595	AQP10	P1P2	ENSG00000143595	AQP10_-_154293619.23-P1P2	GGGGAGCAGTGAATAGCAAT	AQP10_+_154293791.23-P1P2	GAAGAGATAAGGACAACAGA	FALSE	FALSE
428_AQP3_P2_ENSG00000165272	AQP3	P2	ENSG00000165272	AQP3_+_33443041.23-P2	GCCATAACTCATGGGAGGGT	AQP3_-_33443001.23-P2	GTAGACACACAGTGAGTCGG	FALSE	FALSE
429_AQP3_P1_ENSG00000165272	AQP3	P1	ENSG00000165272	AQP3_-_33447534.23-P1	GCTTCTGTCGACCCATGGCG	AQP3_-_33447595.23-P1	GGCGGTGGCGCAGCGAGCAG	FALSE	FALSE
430_AQP7_P1P2_ENSG00000165269	AQP7	P1P2	ENSG00000165269	AQP7_+_33402012.23-P1P2	GGGCAGTGGACCACAGCGGG	AQP7_+_33402004.23-P1P2	GACCACAGCGGGAGGCGTGC	FALSE	FALSE
431_AQR_P1P2_ENSG00000021776	AQR	P1P2	ENSG00000021776	AQR_+_35261872.23-P1P2	GACTTAAGGGAAGTGGACCA	AQR_-_35261877.23-P1P2	GCTCTGGGCAGCGGCAACCC	FALSE	FALSE
432_ARAF_P1P2_ENSG00000078061	ARAF	P1P2	ENSG00000078061	ARAF_-_47420655.23-P1P2	GTGTAGCGGCGTGACAGGTG	ARAF_-_47420581.23-P1P2	GAGAGTCCGAGAGGCGACGG	FALSE	FALSE
433_ARAP1_P1_ENSG00000186635	ARAP1	P1	ENSG00000186635	ARAP1_+_72433345.23-P1	GTGTTGGCCACGGCTGCAGG	ARAP1_+_72433314.23-P1	GCACAAAGCAGGAAGCCTCC	FALSE	FALSE
434_ARAP1_P2_ENSG00000186635	ARAP1	P2	ENSG00000186635	ARAP1_+_72463419.23-P2	GCGGTGGCGGTGTAAGTCGG	ARAP1_+_72463416.23-P2	GTGGCGGTGTAAGTCGGTGG	FALSE	FALSE
435_ARCN1_P1P2_ENSG00000095139	ARCN1	P1P2	ENSG00000095139	ARCN1_-_118443144.23-P1P2	GATCTTGGCAAGAGGCGAAG	ARCN1_+_118443216.23-P1P2	GCCGCACTCCGGCTCCACTG	FALSE	FALSE
436_AREG_P1P2_ENSG00000109321	AREG	P1P2	ENSG00000109321	AREG_+_75311479.23-P1P2	GTAGACAGAGATGGAGAATT	AREG_-_75311544.23-P1P2	GAGAGGGACTTAGAGTATCC	FALSE	FALSE
437_AREL1_P1P2_ENSG00000119682	AREL1	P1P2	ENSG00000119682	AREL1_-_75179713.23-P1P2	GGCAGCACTCAGCAGAAGAC	AREL1_+_75179717.23-P1P2	GGGTCTGTTGGTGGGAGAGT	FALSE	FALSE
438_ARF1_P1P2_ENSG00000143761	ARF1	P1P2	ENSG00000143761	ARF1_-_228270444.23-P1P2	GTGGGAGCAAAACCAACGCC	ARF1_-_228270479.23-P1P2	GCCTCTGAGGTGAGGGCGAG	FALSE	FALSE
439_ARF3_P1P2_ENSG00000134287	ARF3	P1P2	ENSG00000134287	ARF3_+_49351226.23-P1P2	GGGCTTCCGGTGCTAGGTGG	ARF3_+_49351049.23-P1P2	GGCGGGTCCCGGTAGAGAAG	FALSE	FALSE
440_ARF4_P1P2_ENSG00000168374	ARF4	P1P2	ENSG00000168374	ARF4_-_57583033.23-P1P2	GCCCTGTGCCGATGAAGATC	ARF4_+_57583046.23-P1P2	GCGCCTAGCAGGTCCTCTAC	FALSE	FALSE
441_ARF5_P1_ENSG00000004059	ARF5	P1	ENSG00000004059	ARF5_-_127228493.23-P1	GGCTGCGCCCCATCCCCCCG	ARF5_-_127228524.23-P1	GTCCAGCCCGCACCCCGCGT	FALSE	FALSE
442_ARF5_P2_ENSG00000004059	ARF5	P2	ENSG00000004059	ARF5_-_127229626.23-P2	GCAAGATTCGGCCTCTGTGG	ARF5_-_127229665.23-P2	GTCAGGTGGAGTGTTGGGAG	FALSE	FALSE
443_ARF6_P2_ENSG00000165527	ARF6	P2	ENSG00000165527	ARF6_+_50361360.23-P2	GAAAGGAAAAAAGCATACAT	ARF6_+_50361377.23-P2	GTAAGGAAACTGGGCAAAAA	FALSE	FALSE
444_ARF6_P1_ENSG00000165527	ARF6	P1	ENSG00000165527	ARF6_-_50359827.23-P1	GCGGCGGCGGCAGAACTGGG	ARF6_-_50359824.23-P1	GCAGCGGCGGCGGCAGAACT	FALSE	FALSE
445_ARFGAP1_P1P2_ENSG00000101199	ARFGAP1	P1P2	ENSG00000101199	ARFGAP1_+_61904219.23-P1P2	GTCAGGCCAGGGCCGAGGTA	ARFGAP1_-_61904178.23-P1P2	GCGTAGCCGGAAGCTGGTGG	FALSE	FALSE
446_ARFGAP2_P1P2_ENSG00000149182	ARFGAP2	P1P2	ENSG00000149182	ARFGAP2_+_47198411.23-P1P2	GGCCGCGGTTGTGTCTGGGA	ARFGAP2_+_47198415.23-P1P2	GGTCAGCCGCGGTTGTGTCT	FALSE	FALSE
447_ARFGAP3_P1P2_ENSG00000242247	ARFGAP3	P1P2	ENSG00000242247	ARFGAP3_-_43253140.23-P1P2	GCTTGTTAGTGGGCACCGAG	ARFGAP3_-_43253228.23-P1P2	GCGCAGCTGGCCCAGCCAAC	FALSE	FALSE
448_ARFGEF1_P1P2_ENSG00000066777	ARFGEF1	P1P2	ENSG00000066777	ARFGEF1_+_68255970.23-P1P2	GGGCAGGTCGGCGGTGATGG	ARFGEF1_+_68255550.23-P1P2	GGCCGCTGGGAGCCGCGGGT	FALSE	FALSE
449_ARFGEF2_P1P2_ENSG00000124198	ARFGEF2	P1P2	ENSG00000124198	ARFGEF2_+_47538281.23-P1P2	GAAGCGACACCTCGGCCCCA	ARFGEF2_-_47538312.23-P1P2	GGAGGTGTCGCTTCCTGACG	FALSE	FALSE
450_ARFIP1_P1P2_ENSG00000164144	ARFIP1	P1P2	ENSG00000164144	ARFIP1_+_153701170.23-P1P2	GACCAACCGCCGAGGACAGT	ARFIP1_-_153701186.23-P1P2	GCCGGTCCGACTGTCCTCGG	FALSE	FALSE
451_ARFIP2_P1P2_ENSG00000132254	ARFIP2	P1P2	ENSG00000132254	ARFIP2_+_6502528.23-P1P2	GCTGCTGCTAGGATCGCGAC	ARFIP2_+_6502522.23-P1P2	GCTAGGATCGCGACGGGAAC	FALSE	FALSE
452_ARFRP1_P1P2_ENSG00000101246	ARFRP1	P1P2	ENSG00000101246	ARFRP1_-_62338974.23-P1P2	GCCTGGGGGGAGCGGACTAC	ARFRP1_+_62339198.23-P1P2	GAGGTAGGCCGCAGGCTGTG	FALSE	FALSE
453_ARG2_P1P2_ENSG00000081181	ARG2	P1P2	ENSG00000081181	ARG2_+_68086667.23-P1P2	GGCAGCACTGAGAATCTCCA	ARG2_-_68086620.23-P1P2	GCGCGGGTAGGTAAGAGCAG	FALSE	FALSE
454_ARGFX_P1P2_ENSG00000186103	ARGFX	P1P2	ENSG00000186103	ARGFX_-_121286824.23-P1P2	GAGAGAGAGACACACCACGT	ARGFX_-_121286860.23-P1P2	GCTCTAAGGGGATTCGTGAC	FALSE	FALSE
455_ARGLU1_P1P2_ENSG00000134884	ARGLU1	P1P2	ENSG00000134884	ARGLU1_+_107220466.23-P1P2	GGCCGCAGCTGCCATCTTAG	ARGLU1_-_107220477.23-P1P2	GGCGCCAGGCGCCCCTAAGA	FALSE	FALSE
456_ARHGAP11A_P1P2_ENSG00000198826	ARHGAP11A	P1P2	ENSG00000198826	ARHGAP11A_-_32907738.23-P1P2	GTGGCTCTGGGTGTCTGCGG	ARHGAP11A_-_32908159.23-P1P2	GGGGTGACCAGAAAGAAGGT	FALSE	FALSE
457_ARHGAP11B_P1P2_ENSG00000284906	ARHGAP11B	P1P2	ENSG00000284906	ARHGAP11B_-_30918382.23-P1P2	GGGCGGAAGCATGAGGCTAA	ARHGAP11B_-_30918429.23-P1P2	GTGTGCAGGCCGGGAGGTAG	FALSE	FALSE
458_ARHGAP12_P1P2_ENSG00000165322	ARHGAP12	P1P2	ENSG00000165322	ARHGAP12_+_32217575.23-P1P2	GCGCGGGTCCTGGCGGACGG	ARHGAP12_-_32217708.23-P1P2	GAAGAGCGTTCACACGGCTA	FALSE	FALSE
459_ARHGAP17_P1P2_ENSG00000140750	ARHGAP17	P1P2	ENSG00000140750	ARHGAP17_-_25026675.23-P1P2	GCGCTTCCCGGCCCAAACGG	ARHGAP17_+_25026532.23-P1P2	GAGCTGGCTAACCAGACCGT	FALSE	FALSE
460_ARHGAP18_P1P2_ENSG00000146376	ARHGAP18	P1P2	ENSG00000146376	ARHGAP18_-_130031326.23-P1P2	GGCGATCCTGACACAGAGAA	ARHGAP18_-_130031261.23-P1P2	GGCTGTTAGTACCACTCCCT	FALSE	FALSE
461_ARHGAP19_P1P2_ENSG00000213390	ARHGAP19	P1P2	ENSG00000213390	ARHGAP19_+_99052371.23-P1P2	GCTGACGAAGATGGCGACTG	ARHGAP19_-_99052346.23-P1P2	GCACCTCCGGCCGGATTCGC	FALSE	FALSE
462_ARHGAP1_P1P2_ENSG00000175220	ARHGAP1	P1P2	ENSG00000175220	ARHGAP1_+_46722124.23-P1P2	GTGCCGAGCCTTGACAGGCG	ARHGAP1_+_46722099.23-P1P2	GAGGGAGCAGTGCCCGAGCG	FALSE	FALSE
463_ARHGAP21_P1P2_ENSG00000107863	ARHGAP21	P1P2	ENSG00000107863	ARHGAP21_+_25012355.23-P1P2	GGCGCTGGCTCGGGGCCGGA	ARHGAP21_+_25012738.23-P1P2	GAGGCGAGGGGAGAGTCCGG	FALSE	FALSE
464_ARHGAP22_P1P2_ENSG00000128805	ARHGAP22	P1P2	ENSG00000128805	ARHGAP22_-_49813131.23-P1P2	GCAATCACTGGACCAGGGCG	ARHGAP22_+_49813140.23-P1P2	GCGCGTGCGCCCAGGCCAGG	FALSE	FALSE
465_ARHGAP24_P1P2_ENSG00000138639	ARHGAP24	P1P2	ENSG00000138639	ARHGAP24_-_86396380.23-P1P2	GAACACAGCCCAGCTCCGGG	ARHGAP24_-_86396392.23-P1P2	GCTCCGGGTGGAAACCAGCA	FALSE	FALSE
466_ARHGAP25_P1P2_ENSG00000163219	ARHGAP25	P1P2	ENSG00000163219	ARHGAP25_-_68962176.23-P1P2	GGAGAAAGGAGGAGACACGT	ARHGAP25_+_68962004.23-P1P2	GACACTTCCCTCTGCGTCAT	FALSE	FALSE
467_ARHGAP35_ENST00000404338.3_ENSG00000160007	ARHGAP35	ENST00000404338.3	ENSG00000160007	ARHGAP35_-_47421941.23-ENST00000404338.3	GGATGTGTCGACGATGATGA	ARHGAP35_-_47422000.23-ENST00000404338.3	GCAGTGTGGTGGGATTATCT	FALSE	FALSE
468_ARHGAP4_P2_ENSG00000089820	ARHGAP4	P2	ENSG00000089820	ARHGAP4_+_153191307.23-P2	GGGTTCAGTGGAGACACTGG	ARHGAP4_+_153191682.23-P2	GCGGCCGCGTGGGAGCAGTG	FALSE	FALSE
469_ARHGAP4_P1_ENSG00000089820	ARHGAP4	P1	ENSG00000089820	ARHGAP4_-_153200438.23-P1	GCTCCGAAGCGACGCCGGGA	ARHGAP4_+_153200409.23-P1	GGCGTCGCTTCGGAGCGCGG	FALSE	TRUE
470_ARHGAP5_P1P2_ENSG00000100852	ARHGAP5	P1P2	ENSG00000100852	ARHGAP5_+_32546214.23-P1P2	GCAGCCACACACCCGACCGG	ARHGAP5_-_32546259.23-P1P2	GCGCGCCGGGAGAGATGCTG	FALSE	FALSE
471_ARHGAP6_P1P2_ENSG00000047648	ARHGAP6	P1P2	ENSG00000047648	ARHGAP6_+_11445719.23-P1P2	GGGCGCGCCACTCCTCCCGG	ARHGAP6_+_11445607.23-P1P2	GCACTGGGCCGCTCCGGGTG	FALSE	FALSE
472_ARHGDIA_P1P2_ENSG00000141522	ARHGDIA	P1P2	ENSG00000141522	ARHGDIA_+_79829172.23-P1P2	GACCGCGCGGCCGAACCCTC	ARHGDIA_+_79829165.23-P1P2	GGGCCGAACCCTCCGGTGAG	FALSE	FALSE
473_ARHGDIB_P1P2_ENSG00000111348	ARHGDIB	P1P2	ENSG00000111348	ARHGDIB_+_15114500.23-P1P2	GAGTCAGAGTTGAGAGACAG	ARHGDIB_+_15114492.23-P1P2	GTTGAGAGACAGAGGCACCC	FALSE	FALSE
474_ARHGEF10_P1P2_ENSG00000104728	ARHGEF10	P1P2	ENSG00000104728	ARHGEF10_-_1772144.23-P1P2	GGCGCGATCCGGGACGGACG	ARHGEF10_+_1772299.23-P1P2	GAAGCCCGCGAGGGGACCCA	FALSE	FALSE
475_ARHGEF11_P1P2_ENSG00000132694	ARHGEF11	P1P2	ENSG00000132694	ARHGEF11_-_157015113.23-P1P2	GGTTGGGCTCCTCCACATCC	ARHGEF11_-_157015491.23-P1P2	GCAGGCTCGGCGCACAGGGA	FALSE	FALSE
476_ARHGEF12_P1P2_ENSG00000196914	ARHGEF12	P1P2	ENSG00000196914	ARHGEF12_+_120207088.23-P1P2	GCGGGCGCGCGCGCAGACAG	ARHGEF12_+_120207116.23-P1P2	GCCGGCTCGCCGGGTTCTGG	FALSE	FALSE
477_ARHGEF18_P1P2_ENSG00000104880	ARHGEF18	P1P2	ENSG00000104880	ARHGEF18_-_7460074.23-P1P2	GGGCCGGACGGAGGCATCGG	ARHGEF18_-_7460077.23-P1P2	GCGGACGGAGGCATCGGAGG	FALSE	FALSE
478_ARHGEF1_P1_ENSG00000076928	ARHGEF1	P1	ENSG00000076928	ARHGEF1_-_42387296.23-P1	GAAGCGGGAGCCGGGACCCA	ARHGEF1_-_42387322.23-P1	GGGATCGCCGAGCCCGACCT	FALSE	FALSE
479_ARHGEF1_P2_ENSG00000076928	ARHGEF1	P2	ENSG00000076928	ARHGEF1_-_42388477.23-P2	GGGCGGCTAGAGCGACGCGG	ARHGEF1_-_42388487.23-P2	GGCGACGCGGCGGCAGGGGT	FALSE	FALSE
480_ARHGEF25_P1P2_ENSG00000240771	ARHGEF25	P1P2	ENSG00000240771	ARHGEF25_-_58005653.23-P1P2	GCTGCATGGCCGGCCCGGGT	ARHGEF25_+_58005227.23-P1P2	GTGTGCGGGTCCCAGCGGAG	FALSE	FALSE
481_ARHGEF2_P1P2_ENSG00000116584	ARHGEF2	P1P2	ENSG00000116584	ARHGEF2_-_155948223.23-P1P2	GATTCGATCCGAGACATAAT	ARHGEF2_-_155948140.23-P1P2	GGGACCGCGGCGAAAGGAGA	FALSE	FALSE
482_ARHGEF39_P1P2_ENSG00000137135	ARHGEF39	P1P2	ENSG00000137135	ARHGEF39_-_35665151.23-P1P2	GCACCGGGCACCGCGAACCG	ARHGEF39_-_35665155.23-P1P2	GGGGCACCGCGAACCGGGGC	FALSE	FALSE
483_ARHGEF6_P1P2_ENSG00000129675	ARHGEF6	P1P2	ENSG00000129675	ARHGEF6_-_135863048.23-P1P2	GTCTTCTGGATTCATTACTG	ARHGEF6_+_135863011.23-P1P2	GAGAAGAACAAATCGTGACA	FALSE	FALSE
484_ARHGEF7_ENST00000370623.3_ENSG00000102606	ARHGEF7	ENST00000370623.3	ENSG00000102606	ARHGEF7_-_111767696.23-ENST00000370623.3	GCTGAGAAGGCGCCTGACAG	ARHGEF7_+_111767892.23-ENST00000370623.3	GAGAGTGATGAGCCACGTAA	FALSE	FALSE
485_ARHGEF9_P1P2_ENSG00000131089	ARHGEF9	P1P2	ENSG00000131089	ARHGEF9_+_62974948.23-P1P2	GCAGGGATCGAACGAGTGTC	ARHGEF9_+_62974965.23-P1P2	GGGATAGGGCCAGCAAGGCA	FALSE	FALSE
486_ARID1A_P1P2_ENSG00000117713	ARID1A	P1P2	ENSG00000117713	ARID1A_-_27022766.23-P1P2	GAGCGAGCGCAGCGCAGCAG	ARID1A_-_27022545.23-P1P2	GAAAGCGGAGAGTCACAGCG	FALSE	FALSE
487_ARID1B_P1_ENSG00000049618	ARID1B	P1	ENSG00000049618	ARID1B_+_157098803.23-P1	GCGCGCGGCCATGATCGCCG	ARID1B_-_157099145.23-P1	GCCGAGGCGGCTCTCAAGGA	FALSE	FALSE
488_ARID1B_P2_ENSG00000049618	ARID1B	P2	ENSG00000049618	ARID1B_+_157100315.23-P2	GGAGGTGAGCAGCTGATTGA	ARID1B_-_157100366.23-P2	GCCATGATGCGGAGCTACGG	FALSE	FALSE
489_ARID2_P1P2_ENSG00000189079	ARID2	P1P2	ENSG00000189079	ARID2_-_46123531.23-P1P2	GCCGCCGCCGGCCGAGGAAT	ARID2_+_46123520.23-P1P2	GGAGCCCGGAGCCCATTCCT	FALSE	FALSE
490_ARID3A_P1P2_ENSG00000116017	ARID3A	P1P2	ENSG00000116017	ARID3A_+_926082.23-P1P2	GGCTCCCGGCCCCCGACCCA	ARID3A_-_926025.23-P1P2	GGCGCCTCTTACCAATCGGG	FALSE	FALSE
491_ARID3B_P1P2_ENSG00000179361	ARID3B	P1P2	ENSG00000179361	ARID3B_-_74833936.23-P1P2	GGTGGGCGCGCAGATAGGTG	ARID3B_+_74833663.23-P1P2	GCCCGGGCCACTTACCTGTG	FALSE	FALSE
492_ARID3C_P1P2_ENSG00000205143	ARID3C	P1P2	ENSG00000205143	ARID3C_-_34628471.23-P1P2	GGAGGGACCAAGATGGAGAG	ARID3C_-_34628531.23-P1P2	GTGGAGAGAGATAGAATATT	FALSE	FALSE
493_ARID4A_P1P2_ENSG00000032219	ARID4A	P1P2	ENSG00000032219	ARID4A_-_58765292.23-P1P2	GGGATTGTGGCAGTAAATCG	ARID4A_+_58765344.23-P1P2	GCCTCCGTGGGCCCCCGTCC	FALSE	FALSE
494_ARID4B_P1P2_ENSG00000054267	ARID4B	P1P2	ENSG00000054267	ARID4B_+_235491249.23-P1P2	GCCGAGCGGCCGCCAAACAA	ARID4B_-_235491474.23-P1P2	GGCGACCGAGCTCCTCACTC	FALSE	FALSE
495_ARID5A_P1P2_ENSG00000196843	ARID5A	P1P2	ENSG00000196843	ARID5A_-_97202536.23-P1P2	GCCGCGCGCTGAGGGTCTCG	ARID5A_+_97202543.23-P1P2	GATGGCCCGGAGAGGTCCCG	FALSE	FALSE
496_ARID5B_ENST00000279873.7_ENSG00000150347	ARID5B	ENST00000279873.7	ENSG00000150347	ARID5B_-_63660959.23-ENST00000279873.7	GAGAAAGAGGAGCAGCGCCC	ARID5B_+_63661162.23-ENST00000279873.7	GGCGGGAAGAGGATGGATCA	FALSE	FALSE
497_ARIH1_P1P2_ENSG00000166233	ARIH1	P1P2	ENSG00000166233	ARIH1_-_72766733.23-P1P2	GTTTCTCTCGGAGGCCGGAG	ARIH1_-_72766686.23-P1P2	GGGCTCAGTAGCGATAGCAG	FALSE	FALSE
498_ARIH2_P1P2_ENSG00000177479	ARIH2	P1P2	ENSG00000177479	ARIH2_+_48956345.23-P1P2	GGGACCGGATTGGGGCGAAG	ARIH2_-_48956298.23-P1P2	GGCTGTGGGGACGACTCTTC	FALSE	FALSE
499_ARL11_P1P2_ENSG00000152213	ARL11	P1P2	ENSG00000152213	ARL11_-_50202704.23-P1P2	GGAAAGCAGCTCCATAGGGG	ARL11_+_50202693.23-P1P2	GGCGTGGCTCTCCTCCCCTA	FALSE	FALSE
500_ARL13B_P1P2_ENSG00000169379	ARL13B	P1P2	ENSG00000169379	ARL13B_-_93699034.23-P1P2	GGGTCCCGCTAACTCGGCTA	ARL13B_-_93699028.23-P1P2	GTAGCCGGGTCCCGCTAACT	FALSE	FALSE
501_ARL14EP_P1P2_ENSG00000152219	ARL14EP	P1P2	ENSG00000152219	ARL14EP_+_30344985.23-P1P2	GCAGGCGACGACCCTCAGAG	ARL14EP_-_30344694.23-P1P2	GGGAAGCGGTCGGTCGAGTG	FALSE	FALSE
502_ARL15_P1P2_ENSG00000185305	ARL15	P1P2	ENSG00000185305	ARL15_-_53606154.23-P1P2	GGCGGGAGAAAGAACCCCAG	ARL15_-_53605934.23-P1P2	GCCGGAAAGAAAGTCCTCTG	FALSE	FALSE
503_ARL16_P1P2_ENSG00000214087	ARL16	P1P2	ENSG00000214087	ARL16_+_79650729.23-P1P2	GGAAGACGCTGCTGGTGAAA	ARL16_+_79650784.23-P1P2	GTGCCGGGTGGAGCGAAGCA	FALSE	FALSE
504_ARL17A_ENST00000329240.4,ENST00000336125.5,ENST00000445552.2_ENSG00000185829	ARL17A	ENST00000329240.4,ENST00000336125.5,ENST00000445552.2	ENSG00000185829	ARL17A_+_44656972.23-ENST00000329240.4,ENST00000336125.5,ENST00000445552.2	GTAGGTAGCGGTACCTTGAG	ARL17A_+_44656984.23-ENST00000329240.4,ENST00000336125.5,ENST00000445552.2	GTCGGCGGTGTTGTAGGTAG	FALSE	FALSE
505_ARL1_P1P2_ENSG00000120805	ARL1	P1P2	ENSG00000120805	ARL1_+_101801468.23-P1P2	GGCCTCGGAGCTGCAGCCGA	ARL1_+_101801462.23-P1P2	GGAGCTGCAGCCGAAGGCCA	FALSE	FALSE
506_ARL2BP_P1P2_ENSG00000102931	ARL2BP	P1P2	ENSG00000102931	ARL2BP_-_57279168.23-P1P2	GCGCAGGCGCTGACCCGACC	ARL2BP_-_57279134.23-P1P2	GTGGCGGCAGAGGGTATCCA	FALSE	FALSE
507_ARL2_P1P2_ENSG00000213465	ARL2	P1P2	ENSG00000213465	ARL2_-_64781781.23-P1P2	GCGGAACCGCGAGGGTGGCG	ARL2_+_64781852.23-P1P2	GGCCCGCGTGGTGACGCCAG	FALSE	FALSE
508_ARL3_P1P2_ENSG00000138175	ARL3	P1P2	ENSG00000138175	ARL3_+_104474107.23-P1P2	GTGCGTGCGAGGGACGTCGG	ARL3_-_104474089.23-P1P2	GCTGCCTCCCCCGTTACCAG	FALSE	FALSE
509_ARL4A_P1P2_ENSG00000122644	ARL4A	P1P2	ENSG00000122644	ARL4A_-_12726525.23-P1P2	GTGCCGGGCGAGCACCGTTA	ARL4A_-_12727353.23-P1P2	GACCCAGACTCCAGATCGGG	FALSE	FALSE
510_ARL4D_P1P2_ENSG00000175906	ARL4D	P1P2	ENSG00000175906	ARL4D_-_41476546.23-P1P2	GCCATCGGAGGAGGGCGGGC	ARL4D_-_41476396.23-P1P2	GAGGCGCGGTGGGTGTCTGC	FALSE	FALSE
511_ARL5A_P1P2_ENSG00000162980	ARL5A	P1P2	ENSG00000162980	ARL5A_+_152684919.23-P1P2	GCTCGTCGCAGACAACGCGG	ARL5A_+_152684710.23-P1P2	GGGCGGCCCGGGTGTCTGGA	FALSE	FALSE
512_ARL5B_P1P2_ENSG00000165997	ARL5B	P1P2	ENSG00000165997	ARL5B_-_18948344.23-P1P2	GTACAGACCGAGGGGACTAC	ARL5B_-_18948348.23-P1P2	GGACCGAGGGGACTACGGGT	FALSE	FALSE
513_ARL6IP1_P1_ENSG00000170540	ARL6IP1	P1	ENSG00000170540	ARL6IP1_+_18812826.23-P1	GTCGGTTGGAGGACTCGTTG	ARL6IP1_+_18812823.23-P1	GGTTGGAGGACTCGTTGGGG	FALSE	FALSE
514_ARL6IP1_P2_ENSG00000170540	ARL6IP1	P2	ENSG00000170540	ARL6IP1_-_18809346.23-P2	GAAACGCCGGACAGAACAGA	ARL6IP1_-_18809283.23-P2	GAAATTCTAGGCGCTAGAAT	FALSE	FALSE
515_ARL6IP4_P1P2_ENSG00000182196	ARL6IP4	P1P2	ENSG00000182196	ARL6IP4_-_123465296.23-P1P2	GCCCGCAGGGCGGTCGAGGT	ARL6IP4_+_123465234.23-P1P2	GCCTTCTCGAGAGGAAGCGG	FALSE	FALSE
516_ARL6IP5_P1P2_ENSG00000144746	ARL6IP5	P1P2	ENSG00000144746	ARL6IP5_-_69134175.23-P1P2	GCGCCGCCGCCAGATTCTGG	ARL6IP5_-_69134411.23-P1P2	GTACCCGGGACACCGATCCG	FALSE	FALSE
517_ARL6IP6_P1P2_ENSG00000177917	ARL6IP6	P1P2	ENSG00000177917	ARL6IP6_-_153574693.23-P1P2	GGTGAGCGTAGTGGGGAAGA	ARL6IP6_-_153574615.23-P1P2	GAGATGGGGGTGAGCAGTTA	FALSE	FALSE
518_ARL8A_P1P2_ENSG00000143862	ARL8A	P1P2	ENSG00000143862	ARL8A_-_202113804.23-P1P2	GCGGTACGGCCCGGGTCCCG	ARL8A_+_202113836.23-P1P2	GTTCCGGGGCAGCGAGTCGT	FALSE	FALSE
519_ARL8B_P1P2_ENSG00000134108	ARL8B	P1P2	ENSG00000134108	ARL8B_+_5164015.23-P1P2	GCGACACGGGCGGACACCGG	ARL8B_+_5164028.23-P1P2	GTGGTGCCCCGGCGCGACAC	FALSE	FALSE
520_ARMC10_P1P2_ENSG00000170632	ARMC10	P1P2	ENSG00000170632	ARMC10_+_102715597.23-P1P2	GACGCCACCTGACCTGGATG	ARMC10_-_102715615.23-P1P2	GTCTCCACATCCAGGTCAGG	FALSE	FALSE
521_ARMC1_P1P2_ENSG00000104442	ARMC1	P1P2	ENSG00000104442	ARMC1_-_66546391.23-P1P2	GTCAGGGAGCCAAAGAGCGA	ARMC1_+_66546422.23-P1P2	GCAGAGGCGTCAGGTCACCT	FALSE	FALSE
522_ARMC5_P1P2_ENSG00000140691	ARMC5	P1P2	ENSG00000140691	ARMC5_-_31470848.23-P1P2	GTCTGAGGCCCGAGCCAAGA	ARMC5_+_31470860.23-P1P2	GAGAGCGAGTCCGTGAGGGT	FALSE	FALSE
523_ARMC6_P1P2_ENSG00000105676	ARMC6	P1P2	ENSG00000105676	ARMC6_+_19144442.23-P1P2	GAGCGTCCGCCCAGAAGAAG	ARMC6_-_19144470.23-P1P2	GTTCTGGGCGGACGCTCTGG	FALSE	FALSE
524_ARMC7_P1P2_ENSG00000125449	ARMC7	P1P2	ENSG00000125449	ARMC7_+_73106080.23-P1P2	GGGCACTGGCGCACCGTCCC	ARMC7_-_73106057.23-P1P2	GGGACAGCGCGGCTTCCGCC	FALSE	FALSE
525_ARMC8_P1P2_ENSG00000114098	ARMC8	P1P2	ENSG00000114098	ARMC8_-_137906385.23-P1P2	GGCGCCTGCAGCAGCCGGGT	ARMC8_-_137906605.23-P1P2	GGTGGAGAGGCGGGATAGAC	FALSE	FALSE
526_ARMCX3_P1P2_ENSG00000102401	ARMCX3	P1P2	ENSG00000102401	ARMCX3_+_100878194.23-P1P2	GGCAGGCCGGCCCGCCCTCA	ARMCX3_+_100878168.23-P1P2	GGGGGAGCTGGTACTCAGAC	FALSE	FALSE
527_ARMCX5_P1P2_ENSG00000125962	ARMCX5	P1P2	ENSG00000125962	ARMCX5_-_101854500.23-P1P2	GACCTCGTCTGCGGAGGAAA	ARMCX5_-_101854491.23-P1P2	GCGTGGAAGAACCTCGTCTG	FALSE	FALSE
528_ARMCX6_P1P2_ENSG00000198960	ARMCX6	P1P2	ENSG00000198960	ARMCX6_-_100872930.23-P1P2	GACGCCTGCAGAGTAATAGG	ARMCX6_-_100872948.23-P1P2	GGGGGCTGGTACCCAGACGG	FALSE	FALSE
529_ARNT2_P1P2_ENSG00000172379	ARNT2	P1P2	ENSG00000172379	ARNT2_-_80696751.23-P1P2	GGCCCGCGCCGTCCTTTGTG	ARNT2_+_80696737.23-P1P2	GGCCGCCGCCACACAAAGGA	FALSE	FALSE
530_ARNTL2_P1P2_ENSG00000029153	ARNTL2	P1P2	ENSG00000029153	ARNTL2_+_27485837.23-P1P2	GGCAGCCCGTAGGCGCGCAC	ARNTL2_+_27485847.23-P1P2	GGGCCGCCACCGCAGCCCGT	FALSE	FALSE
531_ARNTL_P1P2_ENSG00000133794	ARNTL	P1P2	ENSG00000133794	ARNTL_+_13299385.23-P1P2	GGAGTCCGGCGCGGGTAAAC	ARNTL_-_13299382.23-P1P2	GGAAAGTAGGTCAGGGACGG	FALSE	FALSE
532_ARNT_P1P2_ENSG00000143437	ARNT	P1P2	ENSG00000143437	ARNT_+_150849017.23-P1P2	GCGGCGACTACTGCCAACCC	ARNT_+_150849012.23-P1P2	GACTACTGCCAACCCCGGTG	FALSE	FALSE
533_ARPC1A_P1P2_ENSG00000241685	ARPC1A	P1P2	ENSG00000241685	ARPC1A_+_98923614.23-P1P2	GGGCCGTTACCTGGGATCGG	ARPC1A_-_98923643.23-P1P2	GCCCAGGTAACGGCCAGCAG	FALSE	FALSE
534_ARPC1B_P1P2_ENSG00000130429	ARPC1B	P1P2	ENSG00000130429	ARPC1B_-_98972410.23-P1P2	GGCCGGGGCGCGGGAGGTGA	ARPC1B_-_98972364.23-P1P2	GGCGGAGCCCAGAGCCGGTT	FALSE	FALSE
535_ARPC2_P2_ENSG00000163466	ARPC2	P2	ENSG00000163466	ARPC2_+_219103598.23-P2	GTGGTGTAGCAGCCATATCC	ARPC2_-_219103608.23-P2	GTGGTCCTGAAGCCTGGATA	FALSE	FALSE
536_ARPC2_P1_ENSG00000163466	ARPC2	P1	ENSG00000163466	ARPC2_-_219081923.23-P1	GACCGGGCTTGTCGGTGAAG	ARPC2_-_219081929.23-P1	GCTTGTCGGTGAAGCGGCAG	FALSE	FALSE
537_ARPC3_P1_ENSG00000111229	ARPC3	P1	ENSG00000111229	ARPC3_+_110888087.23-P1	GACCTGGATCCTGCTCCTCT	ARPC3_-_110888115.23-P1	GGAGCAGGATCCAGGTACAG	FALSE	FALSE
538_ARPC3_P2_ENSG00000111229	ARPC3	P2	ENSG00000111229	ARPC3_-_110883364.23-P2	GAAGAGTGGTAAGCCTGTAA	ARPC3_+_110883121.23-P2	GCTTTGCTTGGTAGATACTG	FALSE	FALSE
539_ARPC4-TTLL3_P2_nan	ARPC4-TTLL3	P2		ARPC4-TTLL3_+_9839357.23-P2	GCCCGCACGGCACTCAGGTA	ARPC4-TTLL3_+_9839379.23-P2	GCAGAGGGCAGCCTGCAATG	FALSE	FALSE
540_ARPC4-TTLL3_P1_nan	ARPC4-TTLL3	P1		ARPC4-TTLL3_-_9834275.23-P1	GAGCAAAGCCGCTAGAGGTG	ARPC4-TTLL3_+_9834261.23-P1	GACCCGCACCCCACCTCTAG	FALSE	FALSE
541_ARPC4_P1P2_ENSG00000241553	ARPC4	P1P2	ENSG00000241553	ARPC4_-_9834808.23-P1P2	GGCCCAGCCAGCGCCCGCGA	ARPC4_-_9834275.23-P1P2	GAGCAAAGCCGCTAGAGGTG	FALSE	FALSE
542_ARPC5L_P1_ENSG00000136950	ARPC5L	P1	ENSG00000136950	ARPC5L_+_127631498.23-P1	GGGCTCTGCTCCGCTCGCAC	ARPC5L_-_127631510.23-P1	GGAGCAGGAGCCGGTGCGAG	FALSE	FALSE
543_ARPC5L_P2_ENSG00000136950	ARPC5L	P2	ENSG00000136950	ARPC5L_-_127624450.23-P2	GGAGGTCGGCGTCACGGTGT	ARPC5L_+_127624418.23-P2	GACGCCGACCTCGCTATCAG	FALSE	FALSE
544_ARPC5_P1P2_ENSG00000162704	ARPC5	P1P2	ENSG00000162704	ARPC5_+_183604818.23-P1P2	GTAGAGGCAGCGCCAAGAAG	ARPC5_-_183604444.23-P1P2	GAGGGCAGGCTTCCAAGAGT	FALSE	FALSE
545_ARPP19_P1P2_ENSG00000128989	ARPP19	P1P2	ENSG00000128989	ARPP19_+_52861215.23-P1P2	GGCTCCGTGTCGTCATAAGG	ARPP19_+_52861067.23-P1P2	GATGTCTGCGGAAGTCCCCG	FALSE	FALSE
546_ARRB1_P1P2_ENSG00000137486	ARRB1	P1P2	ENSG00000137486	ARRB1_-_75062680.23-P1P2	GACGGTCGCAGGGAGGTCCG	ARRB1_+_75062646.23-P1P2	GTGCGACCGTCGCGGACCAT	FALSE	FALSE
547_ARRB2_P1P2_ENSG00000141480	ARRB2	P1P2	ENSG00000141480	ARRB2_-_4614022.23-P1P2	GGCGGGCGCGCGCACCATGG	ARRB2_-_4614048.23-P1P2	GACCCGGGACCAGGTAAGGG	FALSE	FALSE
548_ARRDC1_P1P2_ENSG00000197070	ARRDC1	P1P2	ENSG00000197070	ARRDC1_+_140500210.23-P1P2	GCCCGGGGCTGTAGACGACG	ARRDC1_+_140500153.23-P1P2	GCCCCATGCCGCGGCCTCAC	FALSE	FALSE
549_ARRDC2_P2_ENSG00000105643	ARRDC2	P2	ENSG00000105643	ARRDC2_+_18111987.23-P2	GGGGCCCCCCCGGCGAACTT	ARRDC2_+_18111974.23-P2	GGAACTTGGGCCGGCGCCGG	FALSE	FALSE
550_ARRDC2_P1_ENSG00000105643	ARRDC2	P1	ENSG00000105643	ARRDC2_-_18119049.23-P1	GCGTTCTGAGGCTGCAGCGT	ARRDC2_+_18118989.23-P1	GCGCAGGCGCGCTCACCAAC	FALSE	FALSE
551_ARRDC3_P1P2_ENSG00000113369	ARRDC3	P1P2	ENSG00000113369	ARRDC3_-_90679136.23-P1P2	GGTGGTCTCCTTACAAAGAC	ARRDC3_+_90679122.23-P1P2	GTTAGCCGCCCGTCTTTGTA	FALSE	FALSE
552_ARRDC4_P1P2_ENSG00000140450	ARRDC4	P1P2	ENSG00000140450	ARRDC4_+_98503956.23-P1P2	GAGCCGTGCGGTACCCGATG	ARRDC4_+_98503988.23-P1P2	GAGGCGCTCGCGGCAGGGTA	FALSE	FALSE
553_ARSK_P1P2_ENSG00000164291	ARSK	P1P2	ENSG00000164291	ARSK_+_94890970.23-P1P2	GGCAGTAGCATCGCCGGTAG	ARSK_+_94891103.23-P1P2	GTGCCTCGCGGTACTTACGA	FALSE	FALSE
554_ARV1_P1P2_ENSG00000173409	ARV1	P1P2	ENSG00000173409	ARV1_-_231114864.23-P1P2	GGAGTGGAAATGGGCAACGG	ARV1_+_231114927.23-P1P2	GCTGTACTGGCAGGAGGCCG	FALSE	FALSE
555_ARVCF_P1_ENSG00000099889	ARVCF	P1	ENSG00000099889	ARVCF_-_19974634.23-P1	GCATCGGGCCGGGACTCGGG	ARVCF_-_19974404.23-P1	GGCCCGCCCTGCATACCCGG	FALSE	FALSE
556_ARVCF_P2_ENSG00000099889	ARVCF	P2	ENSG00000099889	ARVCF_-_20004313.23-P2	GGCGCGCAACCCGAGACCCC	ARVCF_+_20004326.23-P2	GTTGCGCACGGGCCGCGTGA	FALSE	FALSE
557_ARX_P1_ENSG00000004848	ARX	P1	ENSG00000004848	ARX_+_25034044.23-P1	GCTTGTCCTGAGCGCGGAGA	ARX_-_25033780.23-P1	GATGCTGTCGATGCAGTAGG	FALSE	FALSE
558_ARX_P2_ENSG00000004848	ARX	P2	ENSG00000004848	ARX_-_25031175.23-P2	GCGAGTCGCTGCCCGCAGAG	ARX_+_25031186.23-P2	GGCTGAGGGCAAGGACGGCG	FALSE	FALSE
559_AR_P1P2_ENSG00000169083	AR	P1P2	ENSG00000169083	AR_-_66763912.23-P1P2	GGCTTGCTGGGAGAGCGGGA	AR_-_66763917.23-P1P2	GCTGGGAGAGCGGGACGGTC	FALSE	FALSE
560_ASAH1_P1P2_ENSG00000104763	ASAH1	P1P2	ENSG00000104763	ASAH1_-_17941607.23-P1P2	GACTCCCCGGACTCCAGCAG	ASAH1_-_17941563.23-P1P2	GAGGCGACGCAACTCCGGCC	FALSE	FALSE
561_ASAH2B_P1P2_ENSG00000204147	ASAH2B	P1P2	ENSG00000204147	ASAH2B_-_52499912.23-P1P2	GGGCGTGCCCGGGAGTCGTT	ASAH2B_-_52499925.23-P1P2	GGTCGTTGGGAGAGGGAACG	FALSE	FALSE
562_ASAP1_P1P2_ENSG00000153317	ASAP1	P1P2	ENSG00000153317	ASAP1_-_131455906.23-P1P2	GCCGAGCGCGGCGCAGGAAG	ASAP1_-_131455861.23-P1P2	GCAGTGCTCGCCCGCGGCAG	FALSE	FALSE
563_ASAP3_P1P2_ENSG00000088280	ASAP3	P1P2	ENSG00000088280	ASAP3_-_23810622.23-P1P2	GCGGCGACGCTGAACTGCTC	ASAP3_+_23810517.23-P1P2	GAAGATGCCCCGGTACCGAG	FALSE	FALSE
564_ASB13_P1P2_ENSG00000196372	ASB13	P1P2	ENSG00000196372	ASB13_+_5708362.23-P1P2	GGTGGTGGCGCGCCCCGCGC	ASB13_+_5708331.23-P1P2	GCGGGGGCGTTTGGCGGGGT	FALSE	FALSE
565_ASB1_P1P2_ENSG00000065802	ASB1	P1P2	ENSG00000065802	ASB1_-_239335714.23-P1P2	GGCGGAGGCGGAAGCATCCA	ASB1_-_239335717.23-P1P2	GGAGGCGGAAGCATCCATGG	FALSE	FALSE
566_ASB3_P1P2_ENSG00000115239	ASB3	P1P2	ENSG00000115239	ASB3_+_54087070.23-P1P2	GCTCCCGGGATGCGCGGAGG	ASB3_-_54087116.23-P1P2	GCGGCAAGACGCGGGCGCAG	FALSE	FALSE
567_ASB6_P1P2_ENSG00000148331	ASB6	P1P2	ENSG00000148331	ASB6_+_132404367.23-P1P2	GTGGACTGGCGGAGCAGGTG	ASB6_-_132404013.23-P1P2	GCAGGAGTGGGATCCGCGCG	FALSE	FALSE
568_ASB7_P1P2_ENSG00000183475	ASB7	P1P2	ENSG00000183475	ASB7_-_101142768.23-P1P2	GCTCCACTGCGGGCGCTGAT	ASB7_-_101142815.23-P1P2	GGTGACCCCAAAGTGCTGAA	FALSE	FALSE
569_ASB8_P1P2_ENSG00000177981	ASB8	P1P2	ENSG00000177981	ASB8_+_48551218.23-P1P2	GTGAGTGCGGTCCTTGGAGT	ASB8_-_48551252.23-P1P2	GCCGCACTCACCGAATTGCT	FALSE	FALSE
570_ASCC1_P1P2_ENSG00000138303	ASCC1	P1P2	ENSG00000138303	ASCC1_-_73975994.23-P1P2	GCTAGAAAAATGGAGAAGGT	ASCC1_-_73975670.23-P1P2	GCTGCAGGTAAACCAAGGTA	FALSE	FALSE
571_ASCC2_P1P2_ENSG00000100325	ASCC2	P1P2	ENSG00000100325	ASCC2_+_30234214.23-P1P2	GAGGGAGCTGTCACCGTGGT	ASCC2_+_30234208.23-P1P2	GCTGTCACCGTGGTCGGCGG	FALSE	FALSE
572_ASCC3_P1P2_ENSG00000112249	ASCC3	P1P2	ENSG00000112249	ASCC3_-_101329197.23-P1P2	GCGCACAGACCCGGCGAGGA	ASCC3_-_101329193.23-P1P2	GAAGACGCACAGACCCGGCG	FALSE	FALSE
573_ASCL1_P1P2_ENSG00000139352	ASCL1	P1P2	ENSG00000139352	ASCL1_-_103351499.23-P1P2	GCGTGGAAGGCGCACCGACA	ASCL1_+_103351491.23-P1P2	GTCCCTGGCCGGATCCCTGT	FALSE	FALSE
574_ASCL2_P1P2_ENSG00000183734	ASCL2	P1P2	ENSG00000183734	ASCL2_-_2292271.23-P1P2	GAGGCGCGCAAGATCCCCGG	ASCL2_-_2292240.23-P1P2	GCGCGGCCCTGGCGACAACA	FALSE	FALSE
575_ASCL3_P1P2_ENSG00000176009	ASCL3	P1P2	ENSG00000176009	ASCL3_-_8964516.23-P1P2	GTCTTCCCCACGGGCCACTC	ASCL3_+_8964499.23-P1P2	GTTCTCCAGAGTGGCCCGTG	FALSE	FALSE
576_ASCL4_ENST00000342331.4_ENSG00000187855	ASCL4	ENST00000342331.4	ENSG00000187855	ASCL4_-_108168588.23-ENST00000342331.4	GATCTCTTGAAGACCTAGAG	ASCL4_+_108168289.23-ENST00000342331.4	GTCAAGTCAAGGAAGACCCG	FALSE	FALSE
577_ASCL5_P1P2_ENSG00000232237	ASCL5	P1P2	ENSG00000232237	ASCL5_+_201096314.23-P1P2	GCCCGGCCAGAGGCTGCTGA	ASCL5_+_201096304.23-P1P2	GGGCTGCTGAAGGTGCTGCT	FALSE	FALSE
578_ASF1A_P1P2_ENSG00000111875	ASF1A	P1P2	ENSG00000111875	ASF1A_-_119215324.23-P1P2	GAGGAGGAGGGTCAGAACTC	ASF1A_-_119215607.23-P1P2	GGTTCAGGTGAACAATGTAG	FALSE	FALSE
579_ASF1B_P1P2_ENSG00000105011	ASF1B	P1P2	ENSG00000105011	ASF1B_+_14247360.23-P1P2	GGAAGAGGCGGGAGTGGACC	ASF1B_-_14247349.23-P1P2	GTGGGTCCGGTGGGGTCAGT	FALSE	FALSE
580_ASH1L_P1P2_ENSG00000116539	ASH1L	P1P2	ENSG00000116539	ASH1L_+_155532507.23-P1P2	GCTGAGGGGTAGTGAGGGAC	ASH1L_+_155532498.23-P1P2	GAGTGAGGGACTGGACGAGG	FALSE	FALSE
581_ASH2L_P1P2_ENSG00000129691	ASH2L	P1P2	ENSG00000129691	ASH2L_-_37963062.23-P1P2	GCTCGCGAGAAGTCCAGGGG	ASH2L_-_37963450.23-P1P2	GCCCCTTCCGCACCTTTCAC	FALSE	FALSE
582_ASIC4_P1P2_ENSG00000072182	ASIC4	P1P2	ENSG00000072182	ASIC4_-_220379183.23-P1P2	GGCTGTGCTGGTGCTGATAA	ASIC4_+_220379356.23-P1P2	GCCCTCCCGAGTGGCAGTGG	FALSE	FALSE
583_ASL_P1P2_ENSG00000126522	ASL	P1P2	ENSG00000126522	ASL_-_65540899.23-P1P2	GTGGAGGACGCCGAGCACCG	ASL_+_65541008.23-P1P2	GCGGGTCTGGAAGACAAGAC	FALSE	FALSE
584_ASMTL_P1P2_ENSG00000169093	ASMTL	P1P2	ENSG00000169093	ASMTL_-_1571721.23-P1P2	GCAGCAGCTTCCCAATCACC	ASMTL_+_1571556.23-P1P2	GCAGCGACTCAGGAACTCTA	FALSE	FALSE
585_GET3_P1P2_ENSG00000198356	GET3	P1P2	ENSG00000198356	ASNA1_+_12848373.23-P1P2	GGCTCCAGCGGCTCCACATC	ASNA1_+_12848657.23-P1P2	GCACGGATGGTCCAACTCAG	FALSE	FALSE
586_ASNSD1_P1P2_ENSG00000138381	ASNSD1	P1P2	ENSG00000138381	ASNSD1_-_190526200.23-P1P2	GGCGCTGTGGCTAATGCCGT	ASNSD1_-_190526273.23-P1P2	GAGCCGAGGGACGCGACCAG	FALSE	FALSE
587_ASNS_P1P2_ENSG00000070669	ASNS	P1P2	ENSG00000070669	ASNS_+_97501749.23-P1P2	GCGCGTTACAGGAGCCAGGT	ASNS_-_97501690.23-P1P2	GTAAGCAGGTCAGGGTGATG	FALSE	FALSE
588_ASPH_P1P2_ENSG00000198363	ASPH	P1P2	ENSG00000198363	ASPH_-_62626723.23-P1P2	GGCGTCGCGGGGGATGGAGG	ASPH_-_62626742.23-P1P2	GCGGCGCGCGGTGGGACCTG	FALSE	FALSE
589_ASPM_P1P2_ENSG00000066279	ASPM	P1P2	ENSG00000066279	ASPM_+_197115513.23-P1P2	GGGAAGTGAGCCCGACCGAG	ASPM_-_197115391.23-P1P2	GGCCAGAGACAGCGTCCGTG	FALSE	FALSE
590_ASPSCR1_P1P2_ENSG00000169696	ASPSCR1	P1P2	ENSG00000169696	ASPSCR1_-_79935528.23-P1P2	GTCACGTGAGCGGAAAATGG	ASPSCR1_-_79935518.23-P1P2	GCGGCGGCGGGTCACGTGAG	FALSE	FALSE
591_ASRGL1_P1P2_ENSG00000162174	ASRGL1	P1P2	ENSG00000162174	ASRGL1_+_62105004.23-P1P2	GGACGCCGAGACCTCAAGCT	ASRGL1_-_62104973.23-P1P2	GTCGAGCCGGCGTCGGGGAG	FALSE	FALSE
594_INTS13_P1P2_ENSG00000064102	INTS13	P1P2	ENSG00000064102	ASUN_-_27090898.23-P1P2	GTAGCACACCGGTCCTTCCC	ASUN_+_27090863.23-P1P2	GGTGTGCTAGGAGATGATCG	FALSE	FALSE
595_ASXL1_P1P2_ENSG00000171456	ASXL1	P1P2	ENSG00000171456	ASXL1_+_30946211.23-P1P2	GACTGAGACAGGACCGACGG	ASXL1_+_30946335.23-P1P2	GCTGCGTCAGTCGCCCACGG	FALSE	FALSE
596_ASXL2_P1P2_ENSG00000143970	ASXL2	P1P2	ENSG00000143970	ASXL2_+_26100928.23-P1P2	GCCCAGGGACCCGGCTGAAG	ASXL2_+_26101289.23-P1P2	GGCGGCGGTAGCAGTGGCAA	FALSE	FALSE
597_ATAD1_P1P2_ENSG00000138138	ATAD1	P1P2	ENSG00000138138	ATAD1_-_89577820.23-P1P2	GAGGGCGTGGGAGAAGACCG	ATAD1_-_89577928.23-P1P2	GGGAACCAGCTACTCACCCA	FALSE	FALSE
598_ATAD2B_P1P2_ENSG00000119778	ATAD2B	P1P2	ENSG00000119778	ATAD2B_+_24149925.23-P1P2	GGCGAGAACGGGAGAGAAAG	ATAD2B_+_24149936.23-P1P2	GGGAGCTCGAGAGCGAGAAC	FALSE	FALSE
599_ATAD2_P1P2_ENSG00000156802	ATAD2	P1P2	ENSG00000156802	ATAD2_+_124408604.23-P1P2	GGCGCACGCCGAGGCCAGTA	ATAD2_-_124408650.23-P1P2	GCGGAGAGAGATCCAGCTCC	FALSE	FALSE
600_ATAD3A_P1P2_ENSG00000197785	ATAD3A	P1P2	ENSG00000197785	ATAD3A_-_1448112.23-P1P2	GTGGCGCTCATAGGTTACAG	ATAD3A_+_1448130.23-P1P2	GCGGCGGTAACTGAAGACCA	FALSE	FALSE
601_ATAD3B_P1_ENSG00000160072	ATAD3B	P1	ENSG00000160072	ATAD3B_+_1407208.23-P1	GCCCCCACCCGAGTCTGACT	ATAD3B_+_1407150.23-P1	GGTGGCCAGGACCACTGCGC	FALSE	FALSE
602_ATAD5_P1P2_ENSG00000176208	ATAD5	P1P2	ENSG00000176208	ATAD5_-_29159373.23-P1P2	GGGAAGCGGGGAGTATGGTG	ATAD5_+_29159040.23-P1P2	GAAGCAAGCGGACCGCAGAT	FALSE	FALSE
603_ATE1_P1P2_ENSG00000107669	ATE1	P1P2	ENSG00000107669	ATE1_+_123687896.23-P1P2	GTCAGGGCCGGCTACCACTG	ATE1_+_123687521.23-P1P2	GGCGCTGCATTGTGGGGTGG	FALSE	FALSE
604_ATF1_P1P2_ENSG00000123268	ATF1	P1P2	ENSG00000123268	ATF1_-_51158152.23-P1P2	GGGGGAAGGACGCGGGAACG	ATF1_+_51157878.23-P1P2	GCAGTCAGGGCCGCTACTGG	FALSE	FALSE
605_ATF2_P1P2_ENSG00000115966	ATF2	P1P2	ENSG00000115966	ATF2_+_176032892.23-P1P2	GAGAGAGGACGGAAGCCTGT	ATF2_+_176032497.23-P1P2	GCCTCTCGCGCGCTTTCCTA	FALSE	FALSE
606_ATF3_P1P2_ENSG00000162772	ATF3	P1P2	ENSG00000162772	ATF3_+_212782184.23-P1P2	GGGCGAGCACCGAGGACTCA	ATF3_+_212782317.23-P1P2	GAGGGGCGCGAAGGGAATGA	FALSE	FALSE
607_ATF4_P1P2_ENSG00000128272	ATF4	P1P2	ENSG00000128272	ATF4_-_39916548.23-P1P2	GGACGAAGTCTATAAAGGGC	ATF4_-_39917038.23-P1P2	GGCTGTTGCCCCACGAAACG	FALSE	FALSE
608_ATF5_P1P2_ENSG00000169136	ATF5	P1P2	ENSG00000169136	ATF5_+_50432696.23-P1P2	GAGGGCCACGAGCTGCGAAA	ATF5_+_50432424.23-P1P2	GACTGGGGACAGATATATAC	FALSE	TRUE
609_ATF6B_P1P2_ENSG00000213676	ATF6B	P1P2	ENSG00000213676	ATF6B_-_32095947.23-P1P2	GTGTCGGTGAAGAAACGCGT	ATF6B_+_32095825.23-P1P2	GGCACGCGGGAAAGAAGCGG	FALSE	FALSE
610_ATF6_P1P2_ENSG00000118217	ATF6	P1P2	ENSG00000118217	ATF6_-_161736215.23-P1P2	GTAGCCCGGGACTCTTTCAC	ATF6_+_161736350.23-P1P2	GCACGAACAGGAGTGACGAG	FALSE	FALSE
611_ATF7IP2_P1P2_ENSG00000166669	ATF7IP2	P1P2	ENSG00000166669	ATF7IP2_-_10480285.23-P1P2	GTAGGGACTGCGGAGGGAAG	ATF7IP2_+_10480166.23-P1P2	GGCGCCCGTCCGCCCCTCAG	FALSE	FALSE
612_ATF7IP_P1_ENSG00000171681	ATF7IP	P1	ENSG00000171681	ATF7IP_-_14518596.23-P1	GACGGCCCCGGCGCGTGCAA	ATF7IP_-_14518693.23-P1	GAGCTGAGGCGGCAACGTCG	FALSE	FALSE
613_ATF7IP_P2_ENSG00000171681	ATF7IP	P2	ENSG00000171681	ATF7IP_-_14538285.23-P2	GCTAGTCTTTGTAGCTGCTT	ATF7IP_-_14538334.23-P2	GTCACATGCATCAGGACCAG	FALSE	FALSE
614_ATF7_P1P2_ENSG00000170653	ATF7	P1P2	ENSG00000170653	ATF7_+_54019710.23-P1P2	GAAGTAGCCCCGGGGGGCAC	ATF7_+_54019638.23-P1P2	GAGCCTAATGGAAGGATCAT	FALSE	FALSE
615_ATG10_P1P2_ENSG00000152348	ATG10	P1P2	ENSG00000152348	ATG10_+_81267917.23-P1P2	GCCCCGAGGCCAACCAGAAG	ATG10_-_81267907.23-P1P2	GAGGCCGCGGACCTGACTGA	FALSE	FALSE
616_ATG12_P1P2_ENSG00000145782	ATG12	P1P2	ENSG00000145782	ATG12_-_115177215.23-P1P2	GCTCCAGCAGCAATTGAAGT	ATG12_-_115177477.23-P1P2	GACCTCGGGAGAGGAGCGGT	FALSE	FALSE
617_ATG13_P1P2_ENSG00000175224	ATG13	P1P2	ENSG00000175224	ATG13_-_46639118.23-P1P2	GCCCCCGGCCATTACCGAAG	ATG13_-_46639144.23-P1P2	GAAACAAACACTAACGATGG	FALSE	FALSE
618_ATG16L1_P1P2_ENSG00000085978	ATG16L1	P1P2	ENSG00000085978	ATG16L1_+_234160346.23-P1P2	GGGAGCTCACCTCCACACAC	ATG16L1_-_234160341.23-P1P2	GACCGTCCCGGATGGCCTCG	FALSE	FALSE
619_ATG2A_P1P2_ENSG00000110046	ATG2A	P1P2	ENSG00000110046	ATG2A_-_64684556.23-P1P2	GGTAGTGGTGCAGCAAGTAG	ATG2A_-_64684666.23-P1P2	GCCCGCCGGCGATCCCCGTC	FALSE	FALSE
620_ATG2B_P1P2_ENSG00000066739	ATG2B	P1P2	ENSG00000066739	ATG2B_-_96829681.23-P1P2	GAGGCGCGTTCCCGGCTGTA	ATG2B_+_96829705.23-P1P2	GGGCGGCGCGCCGGGAGTCT	FALSE	FALSE
621_ATG3_P1P2_ENSG00000144848	ATG3	P1P2	ENSG00000144848	ATG3_-_112280669.23-P1P2	GGGGGCCGAAGGGAGACCTG	ATG3_+_112280783.23-P1P2	GTCACGTGAGGCCCCGGTGG	FALSE	FALSE
622_ATG4A_P1P2_ENSG00000101844	ATG4A	P1P2	ENSG00000101844	ATG4A_+_107335009.23-P1P2	GTCCACCGGCAACTTGACTA	ATG4A_-_107335240.23-P1P2	GTGGCAGGCGGAAGGGACAA	FALSE	FALSE
623_ATG4B_P1P2_ENSG00000168397	ATG4B	P1P2	ENSG00000168397	ATG4B_+_242577150.23-P1P2	GCTGCGGAAAGACCGACCCC	ATG4B_+_242577182.23-P1P2	GGCAGGGGAGGCCAATGATA	FALSE	FALSE
624_ATG4C_P1P2_ENSG00000125703	ATG4C	P1P2	ENSG00000125703	ATG4C_-_63249832.23-P1P2	GGTAGCTGCGGCGCTGAGGT	ATG4C_+_63249892.23-P1P2	GTGTGCAGGAGCCACCAACC	FALSE	FALSE
625_ATG4D_P1P2_ENSG00000130734	ATG4D	P1P2	ENSG00000130734	ATG4D_-_10654651.23-P1P2	GTGCCTGGCCCGGTACCCTG	ATG4D_-_10654604.23-P1P2	GTGGCCCGCTAAGATGGCGA	FALSE	FALSE
626_ATG5_P1P2_ENSG00000057663	ATG5	P1P2	ENSG00000057663	ATG5_+_106773313.23-P1P2	GTAGGTGTGGTAGGAAGGAG	ATG5_+_106773494.23-P1P2	GCCCCGCAGGACAGTGTGTC	FALSE	FALSE
627_ATG7_P1P2_ENSG00000197548	ATG7	P1P2	ENSG00000197548	ATG7_-_11314095.23-P1P2	GCGCGCCTCAGAGAGAGCTG	ATG7_-_11314148.23-P1P2	GGCGGCGGGCGAGGGTGTAG	FALSE	FALSE
628_ATG9A_P1P2_ENSG00000198925	ATG9A	P1P2	ENSG00000198925	ATG9A_-_220093869.23-P1P2	GACCAGGGCCCGTGGAGCCC	ATG9A_+_220094211.23-P1P2	GGAATCCCAGGCCCCGTGTC	FALSE	FALSE
629_ATIC_P1P2_ENSG00000138363	ATIC	P1P2	ENSG00000138363	ATIC_+_216176831.23-P1P2	GTGGGTTCAGGGCGAGCGGG	ATIC_+_216177046.23-P1P2	GACACCCGCGAGCTGCTCTA	FALSE	FALSE
630_ATL2_P1P2_ENSG00000119787	ATL2	P1P2	ENSG00000119787	ATL2_+_38604354.23-P1P2	GAGGGCAGCAACCGCACCAG	ATL2_+_38604046.23-P1P2	GTAGCTGCTGGGAGAACCAG	FALSE	FALSE
631_ATL3_P1P2_ENSG00000184743	ATL3	P1P2	ENSG00000184743	ATL3_-_63439002.23-P1P2	GTGGCCCAACGGACAGCCCG	ATL3_-_63438854.23-P1P2	GAGCAGGGGTGCAGAGGAGA	FALSE	FALSE
632_ATMIN_P1P2_ENSG00000166454	ATMIN	P1P2	ENSG00000166454	ATMIN_+_81069685.23-P1P2	GGGGACAGCTCGCTCACCGA	ATMIN_+_81069661.23-P1P2	GGGATCAGCTCCCCCGCCGG	FALSE	FALSE
633_ATM_P1P2_ENSG00000149311	ATM	P1P2	ENSG00000149311	ATM_-_108093829.23-P1P2	GTAACGGAGAAAAGAAGCCG	ATM_-_108093813.23-P1P2	GTAGGTAGCTGCGTGGCTAA	FALSE	FALSE
634_ATN1_P1P2_ENSG00000111676	ATN1	P1P2	ENSG00000111676	ATN1_+_7036968.23-P1P2	GTGCGTCCGGCGACTCGCAC	ATN1_+_7037039.23-P1P2	GAGCCGCGGTCCCTCCGAAA	FALSE	FALSE
635_ATOH1_P1P2_ENSG00000172238	ATOH1	P1P2	ENSG00000172238	ATOH1_+_94750042.23-P1P2	GCTCGGAGGCTCAGGATCGG	ATOH1_-_94749954.23-P1P2	GGTGATCTCCGAGTGGGTGG	FALSE	FALSE
636_ATOH7_P1P2_ENSG00000179774	ATOH7	P1P2	ENSG00000179774	ATOH7_-_69991496.23-P1P2	GCCGCTCAGGACCTGCGCGT	ATOH7_+_69991516.23-P1P2	GTGCTCAGAAGAGGCACGTT	FALSE	FALSE
637_ATOH8_P1P2_ENSG00000168874	ATOH8	P1P2	ENSG00000168874	ATOH8_-_85981251.23-P1P2	GGGGAGAGCCAGAGACTCCT	ATOH8_-_85981376.23-P1P2	GTGTGCGTGAAGGAGCTGAA	FALSE	FALSE
638_ATOX1_P1P2_ENSG00000177556	ATOX1	P1P2	ENSG00000177556	ATOX1_-_151137767.23-P1P2	GGCAGCCAGGAGGAAGGCTC	ATOX1_+_151137709.23-P1P2	GGGCCTGAAGGAGGGCGGTG	FALSE	FALSE
639_ATP11A_P1P2_ENSG00000068650	ATP11A	P1P2	ENSG00000068650	ATP11A_-_113344323.23-P1P2	GACGTGCGCGCCCGGAGCAG	ATP11A_+_113344507.23-P1P2	GTCGGCAGCTGCTCCACTGG	FALSE	FALSE
640_ATP11B_P1P2_ENSG00000058063	ATP11B	P1P2	ENSG00000058063	ATP11B_+_182511382.23-P1P2	GGCGCCGCGTCCCCATCCCG	ATP11B_-_182511533.23-P1P2	GGCGCCCCGCGGGACCCGGA	FALSE	FALSE
641_ATP11C_ENST00000361648.2_ENSG00000101974	ATP11C	ENST00000361648.2	ENSG00000101974	ATP11C_-_138914319.23-ENST00000361648.2	GTATAGATTACAAACCTCAG	ATP11C_-_138914167.23-ENST00000361648.2	GCTTAAAGATAGGAGCAGTG	FALSE	FALSE
642_ATP13A1_P1P2_ENSG00000105726	ATP13A1	P1P2	ENSG00000105726	ATP13A1_+_19774468.23-P1P2	GGCGGCGCTAGGAAAGATGG	ATP13A1_-_19774415.23-P1P2	GCTTGGGCTGCCCGTCAGGC	FALSE	FALSE
643_ATP13A2_P1P2_ENSG00000159363	ATP13A2	P1P2	ENSG00000159363	ATP13A2_-_17338380.23-P1P2	GGGCTGGAGCAGGGCTGACG	ATP13A2_+_17338415.23-P1P2	GGGAGGGACTGCGGCAGTGT	FALSE	FALSE
644_ATP13A3_P1P2_ENSG00000133657	ATP13A3	P1P2	ENSG00000133657	ATP13A3_-_194207571.23-P1P2	GGGCAGGGCGAGAACAAGGG	ATP13A3_-_194207695.23-P1P2	GATCACGCTGCGGGGAGAGC	FALSE	FALSE
645_ATP1A1_P1P2_ENSG00000163399	ATP1A1	P1P2	ENSG00000163399	ATP1A1_-_116915944.23-P1P2	GACAGCGGTAGCAGCCCGGG	ATP1A1_-_116915929.23-P1P2	GGGCGGACACGTGGCAACAG	FALSE	FALSE
646_ATP1B3_P1P2_ENSG00000069849	ATP1B3	P1P2	ENSG00000069849	ATP1B3_-_141595882.23-P1P2	GGACCGCCCGACCCTAACCC	ATP1B3_+_141595904.23-P1P2	GCGGCCCGGGGAGCAATGAA	FALSE	FALSE
647_ATP2A2_P1P2_ENSG00000174437	ATP2A2	P1P2	ENSG00000174437	ATP2A2_+_110719114.23-P1P2	GGCCGCACGCCCGACAGCGG	ATP2A2_+_110719087.23-P1P2	GACTGCGGCGAAGGAAAAGG	FALSE	FALSE
648_ATP2A3_P1P2_ENSG00000074370	ATP2A3	P1P2	ENSG00000074370	ATP2A3_-_3867723.23-P1P2	GGTGCTGGGACCTTACCCGA	ATP2A3_+_3867694.23-P1P2	GTAAGGTCCCAGCACGGACA	FALSE	FALSE
649_ATP2B1_P1P2_ENSG00000070961	ATP2B1	P1P2	ENSG00000070961	ATP2B1_+_90102587.23-P1P2	GCAGCGTGAGTAGGGAGCCC	ATP2B1_+_90102595.23-P1P2	GTCGCAGTGCAGCGTGAGTA	FALSE	FALSE
650_ATP2B4_P1P2_ENSG00000058668	ATP2B4	P1P2	ENSG00000058668	ATP2B4_-_203595955.23-P1P2	GGAGCTGGTGAGCAAGAGTC	ATP2B4_+_203595956.23-P1P2	GCAACAGCTCTAGCTAACTC	FALSE	FALSE
651_ATP2C1_P1P2_ENSG00000017260	ATP2C1	P1P2	ENSG00000017260	ATP2C1_+_130613095.23-P1P2	GCCGCGCGCCTCGGGAGAAG	ATP2C1_+_130613032.23-P1P2	GCGGCGTGAGAAGAAGCGAG	FALSE	FALSE
652_ATP5F1A_P2_ENSG00000152234	ATP5F1A	P2	ENSG00000152234	ATP5A1_-_43669654.23-P2	GATTCGAGGAATGATACCGG	ATP5A1_+_43669663.23-P2	GCCAAGACGCGTAGGCGAGT	FALSE	FALSE
653_ATP5F1A_P1_ENSG00000152234	ATP5F1A	P1	ENSG00000152234	ATP5A1_-_43678159.23-P1	GAGTCCGGCCCGCCGAGGAA	ATP5A1_+_43678210.23-P1	GGCTGCAGAAGTACCGCCTG	FALSE	FALSE
654_ATP5F1B_P1P2_ENSG00000110955	ATP5F1B	P1P2	ENSG00000110955	ATP5B_-_57039709.23-P1P2	GAGTCTCCGCAAGGCCCCGG	ATP5B_-_57039748.23-P1P2	GCGACCCACAAACCCCAACA	FALSE	FALSE
655_ATP5F1C_P1P2_ENSG00000165629	ATP5F1C	P1P2	ENSG00000165629	ATP5C1_-_7830158.23-P1P2	GGCCTGACCGACCTTCAGCA	ATP5C1_+_7830168.23-P1P2	GACACCCGCGCGAGAGAACA	FALSE	FALSE
656_ATP5F1D_P1P2_ENSG00000099624	ATP5F1D	P1P2	ENSG00000099624	ATP5D_+_1241904.23-P1P2	GGCGGCCTCGGCATAGGCAC	ATP5D_+_1241964.23-P1P2	GGTGGGAGAGGCGAAGGTGA	FALSE	FALSE
657_ATP5F1E_P1P2_ENSG00000124172	ATP5F1E	P1P2	ENSG00000124172	ATP5E_-_57607036.23-P1P2	GGTGTCCAGGGGCACTCTGT	ATP5E_-_57607352.23-P1P2	GGGCCGAATCGCCAAGACGC	FALSE	FALSE
658_ATP5PB_P1P2_ENSG00000116459	ATP5PB	P1P2	ENSG00000116459	ATP5F1_+_111992112.23-P1P2	GGCGTCCCTGTGACCCCGAT	ATP5F1_-_111992129.23-P1P2	GTTCTCCTATCGGGGTCACA	FALSE	FALSE
659_ATP5MC1_P1P2_ENSG00000159199	ATP5MC1	P1P2	ENSG00000159199	ATP5G1_-_46970249.23-P1P2	GAGCGCTGTGGGCCAAGCAG	ATP5G1_-_46970159.23-P1P2	GGAGAAGGTCCAGGACACGT	FALSE	FALSE
660_ATP5MC2_P1P2_ENSG00000135390	ATP5MC2	P1P2	ENSG00000135390	ATP5G2_-_54069813.23-P1P2	GGCGCGTGCGCAGCGCACAG	ATP5G2_-_54069695.23-P1P2	GCGCGGAAGAGCCAACTCTA	FALSE	FALSE
661_ATP5MC3_P1P2_ENSG00000154518	ATP5MC3	P1P2	ENSG00000154518	ATP5G3_-_176046210.23-P1P2	GCCTCTCTGCGGAGGAAAAG	ATP5G3_-_176046158.23-P1P2	GCTGCGCGGCTGGAGATATT	FALSE	FALSE
662_ATP5PD_P1P2_ENSG00000167863	ATP5PD	P1P2	ENSG00000167863	ATP5H_+_73043037.23-P1P2	GACTTGCTGCGGAGGACCGT	ATP5H_-_73042993.23-P1P2	GAGAGGAGCCCTCCAGGGAT	FALSE	FALSE
663_ATP5ME_P1P2_ENSG00000169020	ATP5ME	P1P2	ENSG00000169020	ATP5I_-_668029.23-P1P2	GGCGGAGAGACCTGCACCGG	ATP5I_+_668023.23-P1P2	GAGGGACAAGATGGTGCCAC	FALSE	FALSE
664_ATP5MF_P1P2_ENSG00000241468	ATP5MF	P1P2	ENSG00000241468	ATP5J2_+_99063727.23-P1P2	GGAGTGTCCGGCCCCAGGTA	ATP5J2_-_99063736.23-P1P2	GGAGTCCAAACAGCCTTACC	TRUE	TRUE
665_ATP5PF_P1P2_ENSG00000154723	ATP5PF	P1P2	ENSG00000154723	ATP5J_+_27107880.23-P1P2	GCGGCCGCACTCACCCACTC	ATP5J_+_27107938.23-P1P2	GGGGAAAAGGCCCCGGAACG	FALSE	TRUE
666_ATP5MG_P1P2_ENSG00000167283	ATP5MG	P1P2	ENSG00000167283	ATP5L_+_118272342.23-P1P2	GGTCCGTCGCCCCGAACCGC	ATP5L_+_118272718.23-P1P2	GGCGATCTCAGGGGGCGTAA	FALSE	FALSE
667_ATP5PO_P1P2_ENSG00000241837	ATP5PO	P1P2	ENSG00000241837	ATP5O_-_35288080.23-P1P2	GGCAGCCATCTTCTCCCGGG	ATP5O_+_35288072.23-P1P2	GGTTTGACCTACAGCCGCCC	FALSE	FALSE
668_DMAC2_P1P2_ENSG00000105341	DMAC2	P1P2	ENSG00000105341	ATP5SL_-_41945747.23-P1P2	GGAATGCGGAGGCTGTAGAG	ATP5SL_+_41945774.23-P1P2	GTCCCTGGGCGGTAAGTGAC	FALSE	FALSE
669_DMAC2L_P1P2_ENSG00000125375	DMAC2L	P1P2	ENSG00000125375	ATP5S_+_50779056.23-P1P2	GGCCAGCGTCCCCGCGTCTG	ATP5S_+_50779091.23-P1P2	GACTCACAGCGTCGGAGGGA	FALSE	FALSE
670_ATP6AP1_P1P2_ENSG00000071553	ATP6AP1	P1P2	ENSG00000071553	ATP6AP1_-_153657070.23-P1P2	GCATGGCGACGGCTCGAGTG	ATP6AP1_-_153657047.23-P1P2	GGAGGCTGAGGCTATGATGG	FALSE	FALSE
671_ATP6AP2_P1P2_ENSG00000182220	ATP6AP2	P1P2	ENSG00000182220	ATP6AP2_+_40440259.23-P1P2	GGAACGGGCCGGCGGGACAC	ATP6AP2_+_40440237.23-P1P2	GCGACAGCCGCAGCGTGAGG	FALSE	FALSE
672_ATP6V0A1_P1P2_ENSG00000033627	ATP6V0A1	P1P2	ENSG00000033627	ATP6V0A1_-_40610927.23-P1P2	GCTGCTCCTGGAGCCGCGGA	ATP6V0A1_+_40610918.23-P1P2	GGCCAAACCCGCACCCTCCG	FALSE	FALSE
673_ATP6V0A2_P1P2_ENSG00000185344	ATP6V0A2	P1P2	ENSG00000185344	ATP6V0A2_-_124196959.23-P1P2	GGCCGCGGTGGCAGAACCGG	ATP6V0A2_-_124196923.23-P1P2	GACCTCGCGGACTGCTGTGG	FALSE	FALSE
674_ATP6V0B_P1P2_ENSG00000117410	ATP6V0B	P1P2	ENSG00000117410	ATP6V0B_+_44440710.23-P1P2	GAGCAGTGCTAGCCCCGTCA	ATP6V0B_-_44440640.23-P1P2	GGGGCGGGCGGACAGACTGC	FALSE	FALSE
675_ATP6V0C_P1P2_ENSG00000185883	ATP6V0C	P1P2	ENSG00000185883	ATP6V0C_+_2564168.23-P1P2	GCGCTCACCGCTGAAGACCA	ATP6V0C_-_2563995.23-P1P2	GAGCGCAGCGGCTGACGGGC	FALSE	FALSE
676_ATP6V0D1_P1P2_ENSG00000159720	ATP6V0D1	P1P2	ENSG00000159720	ATP6V0D1_-_67515053.23-P1P2	GGCACGAATCGCGACTCCCC	ATP6V0D1_-_67515028.23-P1P2	GGGGACCGGAGAACCAGGAC	FALSE	FALSE
677_ATP6V0E1_P1P2_ENSG00000113732	ATP6V0E1	P1P2	ENSG00000113732	ATP6V0E1_-_172411003.23-P1P2	GCCGCCTTGGGAGGAACGGG	ATP6V0E1_+_172410861.23-P1P2	GGTGAGGCCGTGATACGCCA	FALSE	FALSE
678_ATP6V0E2_P1P2_ENSG00000171130	ATP6V0E2	P1P2	ENSG00000171130	ATP6V0E2_-_149571536.23-P1P2	GGCCAGTAAAGGGCACAAGT	ATP6V0E2_-_149571089.23-P1P2	GTCAGCGCGCTGCCCGGCTG	FALSE	FALSE
679_ATP6V1A_P1P2_ENSG00000114573	ATP6V1A	P1P2	ENSG00000114573	ATP6V1A_-_113465930.23-P1P2	GCAGCCTCTGGGTCCTCGGT	ATP6V1A_+_113465895.23-P1P2	GAGAGGCTGTCACCACGGAG	FALSE	FALSE
680_ATP6V1B2_P1P2_ENSG00000147416	ATP6V1B2	P1P2	ENSG00000147416	ATP6V1B2_-_20054940.23-P1P2	GGGCGCTGCGGGCGATGCGG	ATP6V1B2_+_20054954.23-P1P2	GGGCACGGGTAGCTCGGGTG	FALSE	FALSE
681_ATP6V1C1_P1P2_ENSG00000155097	ATP6V1C1	P1P2	ENSG00000155097	ATP6V1C1_-_104033344.23-P1P2	GTTGGGTAGAGGAAGCCGTG	ATP6V1C1_-_104033365.23-P1P2	GGCCGGAGCTTAGGTCGGGA	FALSE	FALSE
682_ATP6V1D_P1P2_ENSG00000100554	ATP6V1D	P1P2	ENSG00000100554	ATP6V1D_+_67826485.23-P1P2	GCCCGTAGAGGAAGACACTG	ATP6V1D_+_67826497.23-P1P2	GAACCAGCTGACTCCCGTAG	FALSE	FALSE
683_ATP6V1E1_P1P2_ENSG00000131100	ATP6V1E1	P1P2	ENSG00000131100	ATP6V1E1_+_18111483.23-P1P2	GGGAACCCGAGATCTGCGCA	ATP6V1E1_-_18111500.23-P1P2	GGAACCCCTGCGCAGATCTC	FALSE	FALSE
684_ATP6V1E2_P1P2_ENSG00000250565	ATP6V1E2	P1P2	ENSG00000250565	ATP6V1E2_-_46769671.23-P1P2	GGCGGCCCTCGCAGGGAGTG	ATP6V1E2_+_46769509.23-P1P2	GCCGATGCTGGGAGAAGACG	FALSE	TRUE
685_ATP6V1F_P1P2_ENSG00000128524	ATP6V1F	P1P2	ENSG00000128524	ATP6V1F_-_128502898.23-P1P2	GAGGCCGACGGGGCGCCGTA	ATP6V1F_+_128503227.23-P1P2	GGGAGGCCTCCGCTCCGGAA	FALSE	FALSE
686_ATP6V1G1_P1P2_ENSG00000136888	ATP6V1G1	P1P2	ENSG00000136888	ATP6V1G1_+_117350079.23-P1P2	GGAGCAAGGCAAGCGGCCTA	ATP6V1G1_-_117350067.23-P1P2	GCTGTGTCAGCTGACCCAAG	FALSE	FALSE
687_ATP6V1H_P1P2_ENSG00000047249	ATP6V1H	P1P2	ENSG00000047249	ATP6V1H_-_54755805.23-P1P2	GTGAGGGCCGCACAGGTAGA	ATP6V1H_-_54755777.23-P1P2	GTGAAGCGGGTCCCGCACCA	FALSE	FALSE
688_ATP7A_P1P2_ENSG00000165240	ATP7A	P1P2	ENSG00000165240	ATP7A_+_77166215.23-P1P2	GGGAGAAGTCACAGTAGCTG	ATP7A_+_77166283.23-P1P2	GTCTGGAGCTACGCAGACCG	FALSE	FALSE
689_ATP7B_P1P2_ENSG00000123191	ATP7B	P1P2	ENSG00000123191	ATP7B_+_52586109.23-P1P2	GTTGCTTCCTTTGGGACCCA	ATP7B_+_52586074.23-P1P2	GGGCGCAGAGTCCGAGGAGG	FALSE	FALSE
690_ATP8B2_P1_ENSG00000143515	ATP8B2	P1	ENSG00000143515	ATP8B2_-_154298056.23-P1	GTAGCGGGCCGAGGCCCCGG	ATP8B2_+_154298085.23-P1	GGCTCGGCTCGGCTCCCCAC	FALSE	FALSE
691_ATP8B2_P2_ENSG00000143515	ATP8B2	P2	ENSG00000143515	ATP8B2_-_154301762.23-P2	GGCCCAAGAGAGCCCCTCTA	ATP8B2_+_154301663.23-P2	GCCTTCGGAGCCAGGATCTC	FALSE	FALSE
692_ATP9B_P1P2_ENSG00000166377	ATP9B	P1P2	ENSG00000166377	ATP9B_-_76829452.23-P1P2	GTACCCGGTGCGTAGCGCAG	ATP9B_+_76829480.23-P1P2	GGGCCCCGCGGCGCTGTAGT	FALSE	FALSE
693_ATPAF1_P1P2_ENSG00000123472	ATPAF1	P1P2	ENSG00000123472	ATPAF1_-_47133754.23-P1P2	GCAGCAGCTGGATCTTGTCG	ATPAF1_-_47133776.23-P1P2	GTAGCGGTCGTAGAAAGGGT	FALSE	FALSE
694_ATPAF2_P1P2_ENSG00000171953	ATPAF2	P1P2	ENSG00000171953	ATPAF2_+_17942476.23-P1P2	GGCGCGCCGTAGGTGTCATG	ATPAF2_+_17942466.23-P1P2	GGGTGTCATGCGGAAGATGG	FALSE	FALSE
695_ATP5IF1_P1P2_ENSG00000130770	ATP5IF1	P1P2	ENSG00000130770	ATPIF1_-_28562890.23-P1P2	GAGTCCGAGAATGTCGACCG	ATPIF1_-_28562775.23-P1P2	GCAAGCCCGAGGCTTCGGCT	FALSE	FALSE
696_ATRAID_P1P2_ENSG00000138085	ATRAID	P1P2	ENSG00000138085	ATRAID_-_27435226.23-P1P2	GCGCGAGCAGCGGAGCACCA	ATRAID_-_27435232.23-P1P2	GCAGCGGAGCACCAAGGGAA	FALSE	FALSE
697_ATRIP_P1P2_ENSG00000164053	ATRIP	P1P2	ENSG00000164053	ATRIP_-_48488199.23-P1P2	GGTCCAGTTCTCCGGCCTGG	ATRIP_-_48488160.23-P1P2	GCACTCGCGGCGGAGGCAAG	FALSE	FALSE
698_ATRX_P1P2_ENSG00000085224	ATRX	P1P2	ENSG00000085224	ATRX_-_77041440.23-P1P2	GTGCCTGGGCCCAGACCGCT	ATRX_+_77041530.23-P1P2	GGGCGCGGGGGAGCGCAGAT	FALSE	FALSE
699_ATR_P1P2_ENSG00000175054	ATR	P1P2	ENSG00000175054	ATR_-_142297649.23-P1P2	GGCCCGACGGAGCCGTGTGG	ATR_+_142297571.23-P1P2	GCCGGGAACCCGCGTTGGCG	FALSE	FALSE
700_ATXN10_P1P2_ENSG00000130638	ATXN10	P1P2	ENSG00000130638	ATXN10_+_46067906.23-P1P2	GTGGGTCGAGCCTGACGAGG	ATXN10_-_46067769.23-P1P2	GTCAGCCTAGAGCTCTCCGG	FALSE	FALSE
701_ATXN1L_P1P2_ENSG00000224470	ATXN1L	P1P2	ENSG00000224470	ATXN1L_-_71879902.23-P1P2	GTCCGGGCGCCCGGCTGTGG	ATXN1L_-_71879986.23-P1P2	GGGACGAGTGAGTGGATCCT	FALSE	FALSE
702_ATXN2L_P1P2_ENSG00000168488	ATXN2L	P1P2	ENSG00000168488	ATXN2L_+_28834351.23-P1P2	GCGGCTGGAGGAAAGCGAGA	ATXN2L_+_28834385.23-P1P2	GGAAGCGCCGCGAGGCGGAA	FALSE	FALSE
703_ATXN2_P1P2_ENSG00000204842	ATXN2	P1P2	ENSG00000204842	ATXN2_-_112037110.23-P1P2	GAACAGTCTGAGGCGGAGGG	ATXN2_-_112037103.23-P1P2	GCTACCAAAACAGTCTGAGG	FALSE	FALSE
704_ATXN3_P1P2_ENSG00000066427	ATXN3	P1P2	ENSG00000066427	ATXN3_+_92572912.23-P1P2	GGGTTCGGCGTGGGGGCCGT	ATXN3_-_92572804.23-P1P2	GCCCCACCCAGCCCTCCGAG	FALSE	FALSE
705_ATXN7L1_P1P2_ENSG00000146776	ATXN7L1	P1P2	ENSG00000146776	ATXN7L1_+_105516927.23-P1P2	GCAGGGAAAAAGCAACAAGA	ATXN7L1_+_105516907.23-P1P2	GGGAAGAGCAATGGCGACAC	FALSE	FALSE
706_ATXN7L3B_P1P2_ENSG00000253719	ATXN7L3B	P1P2	ENSG00000253719	ATXN7L3B_-_74931677.23-P1P2	GTGGGCCAGGCGCAGCTGAA	ATXN7L3B_-_74931599.23-P1P2	GGCGGGGCTAGGCCCGACAG	FALSE	FALSE
707_ATXN7L3_P1P2_ENSG00000087152	ATXN7L3	P1P2	ENSG00000087152	ATXN7L3_+_42277462.23-P1P2	GAGCAAATGCTGCCGAGCTG	ATXN7L3_-_42277461.23-P1P2	GAGCGCGTGCATCTGCCCCG	FALSE	FALSE
708_ATXN7_ENST00000538065.1_ENSG00000163635	ATXN7	ENST00000538065.1	ENSG00000163635	ATXN7_+_63898186.23-ENST00000538065.1	GAGGCGCCAGGGAGTTCCGG	ATXN7_+_63898160.23-ENST00000538065.1	GCGCGGCCCGCGGACCGGGT	FALSE	FALSE
709_ATXN7_ENST00000398590.3_ENSG00000163635	ATXN7	ENST00000398590.3	ENSG00000163635	ATXN7_-_63850049.23-ENST00000398590.3	GCCAGGAGAGGCGGGACTAG	ATXN7_-_63850061.23-ENST00000398590.3	GGGACTAGGGGTACCGAGGG	FALSE	FALSE
710_AUH_P1P2_ENSG00000148090	AUH	P1P2	ENSG00000148090	AUH_+_94123948.23-P1P2	GAGCTCTGAGATGAAGACGG	AUH_+_94124164.23-P1P2	GCCGTAAACAGACAACATGG	FALSE	FALSE
711_AUNIP_P1P2_ENSG00000127423	AUNIP	P1P2	ENSG00000127423	AUNIP_-_26185881.23-P1P2	GGACGAAGCCGGCAGGACGC	AUNIP_+_26185653.23-P1P2	GCGAAGTCGGGGACAGAGAA	FALSE	FALSE
712_AUP1_P1P2_ENSG00000115307	AUP1	P1P2	ENSG00000115307	AUP1_+_74756789.23-P1P2	GCCGGGCGCGAAAATGGCGG	AUP1_+_74756806.23-P1P2	GCCCAAGAGCCCCTGCGGCC	FALSE	FALSE
713_AURKAIP1_P1P2_ENSG00000175756	AURKAIP1	P1P2	ENSG00000175756	AURKAIP1_+_1310516.23-P1P2	GTCGAGGTCGGGCTTGGGAA	AURKAIP1_-_1310395.23-P1P2	GACCGAAAGGTCCCAGAACG	FALSE	FALSE
714_AURKA_P1P2_ENSG00000087586	AURKA	P1P2	ENSG00000087586	AURKA_-_54967108.23-P1P2	GCGCCAAGGACACTCAGGGA	AURKA_+_54967204.23-P1P2	GCAGGTGGGAGCCGACGGGT	FALSE	FALSE
715_AURKB_P1P2_ENSG00000178999	AURKB	P1P2	ENSG00000178999	AURKB_-_8113518.23-P1P2	GCTGTCGGCCGTAGGGCCAG	AURKB_-_8113837.23-P1P2	GGCGCAAGGCCTGCGACAGG	FALSE	FALSE
716_AVEN_P1P2_ENSG00000169857	AVEN	P1P2	ENSG00000169857	AVEN_-_34331175.23-P1P2	GGGCTCCGGGCCGCTCGCTG	AVEN_+_34331211.23-P1P2	GAGGAGCTCGGGGAGGCCGT	FALSE	FALSE
717_AVL9_P1P2_ENSG00000105778	AVL9	P1P2	ENSG00000105778	AVL9_+_32535098.23-P1P2	GTCCGGGCTGTCACCTGACA	AVL9_+_32535095.23-P1P2	GGGGCTGTCACCTGACACGG	FALSE	FALSE
718_AVPI1_P1P2_ENSG00000119986	AVPI1	P1P2	ENSG00000119986	AVPI1_+_99446962.23-P1P2	GCCGAGGATTGGCTGTTCCG	AVPI1_+_99446984.23-P1P2	GGGGAGCTCATACCTGGCTA	FALSE	FALSE
719_AXIN1_P1P2_ENSG00000103126	AXIN1	P1P2	ENSG00000103126	AXIN1_+_402641.23-P1P2	GCTGGCTCGGGAGGCGATCG	AXIN1_-_402634.23-P1P2	GCTCCGGCCGGCTCTGGCGG	FALSE	FALSE
720_AXL_P1P2_ENSG00000167601	AXL	P1P2	ENSG00000167601	AXL_-_41725322.23-P1P2	GCGTGGCGGTGCCCCAGGAT	AXL_-_41725592.23-P1P2	GGACTGAGAGAGGAACTGAA	FALSE	FALSE
721_AZI2_P1P2_ENSG00000163512	AZI2	P1P2	ENSG00000163512	AZI2_+_28390485.23-P1P2	GGCGCCGAGCCCGCGGACAG	AZI2_-_28390438.23-P1P2	GGGAGGGAGGGGAAGCACTC	FALSE	FALSE
722_AZIN1_P1P2_ENSG00000155096	AZIN1	P1P2	ENSG00000155096	AZIN1_+_103876368.23-P1P2	GCACTTTCAGGCTCTGATCG	AZIN1_-_103876164.23-P1P2	GTAGGCTGCGGGAACGACTT	FALSE	FALSE
723_B2M_P1_ENSG00000166710	B2M	P1	ENSG00000166710	B2M_+_45003754.23-P1	GGCGAGCACAGCTAAGGCCA	B2M_+_45003760.23-P1	GAGTAGCGCGAGCACAGCTA	FALSE	FALSE
724_B2M_P2_ENSG00000166710	B2M	P2	ENSG00000166710	B2M_+_45007852.23-P2	GCAAAGTCACATGGTTCACA	B2M_+_45007848.23-P2	GGTCACATGGTTCACACGGC	FALSE	FALSE
725_B3GALNT2_P1P2_ENSG00000162885	B3GALNT2	P1P2	ENSG00000162885	B3GALNT2_+_235667717.23-P1P2	GCCGCGGTCTGAGGGACCGG	B3GALNT2_-_235667525.23-P1P2	GCGCGGCCCCGAGCACACAC	FALSE	FALSE
726_B3GALT6_P1P2_ENSG00000176022	B3GALT6	P1P2	ENSG00000176022	B3GALT6_-_1167684.23-P1P2	GGCTGCTGCGGCGGGCGTGG	B3GALT6_+_1167824.23-P1P2	GACCAGCACTGCCAGGAAGG	FALSE	FALSE
727_B3GAT3_P1P2_ENSG00000149541	B3GAT3	P1P2	ENSG00000149541	B3GAT3_-_62389359.23-P1P2	GGAGCTGTACCAGCGCGTAG	B3GAT3_-_62389247.23-P1P2	GGGAGGGCCGAGCGGATGAA	FALSE	FALSE
728_B3GNT2_P1P2_ENSG00000170340	B3GNT2	P1P2	ENSG00000170340	B3GNT2_-_62423270.23-P1P2	GAGCCTGGAGTGAGGCGCAG	B3GNT2_-_62423301.23-P1P2	GCAGCGGCAACAAGTGCCGG	FALSE	FALSE
729_B3GNT5_P1P2_ENSG00000176597	B3GNT5	P1P2	ENSG00000176597	B3GNT5_+_182971087.23-P1P2	GTCTTGGGCGAGGACTGGAC	B3GNT5_+_182971138.23-P1P2	GGCATCGGAGCTAAAGTCGC	FALSE	FALSE
730_B3GNTL1_P2_ENSG00000175711	B3GNTL1	P2	ENSG00000175711	B3GNTL1_+_81006434.23-P2	GCTGCTTTCAGGACAAGTCT	B3GNTL1_+_81006416.23-P2	GTGGGGCTATCATTGAAAAA	FALSE	FALSE
731_B3GNTL1_P1_ENSG00000175711	B3GNTL1	P1	ENSG00000175711	B3GNTL1_-_81009493.23-P1	GCTCAGGGCGGAGACCCCGT	B3GNTL1_+_81009673.23-P1	GGCGCCGTAGGCCGAAGCGG	FALSE	FALSE
732_B4GALNT1_P1P2_ENSG00000135454	B4GALNT1	P1P2	ENSG00000135454	B4GALNT1_-_58026571.23-P1P2	GTGACCTGTCTAACGCTCTA	B4GALNT1_+_58026906.23-P1P2	GCGCTGCGGTGCGAAGAGCC	FALSE	FALSE
733_B4GALNT4_P1P2_ENSG00000182272	B4GALNT4	P1P2	ENSG00000182272	B4GALNT4_-_369954.23-P1P2	GAGCGCCTGGGCTACGGGCG	B4GALNT4_-_369917.23-P1P2	GCACCTGGGCCTGGTGCGCC	FALSE	FALSE
734_B4GALT1_P1P2_ENSG00000086062	B4GALT1	P1P2	ENSG00000086062	B4GALT1_-_33167151.23-P1P2	GCGGCGCTGCCGCTCAGGAG	B4GALT1_-_33167098.23-P1P2	GGCAGACGGCCACGAGCAGG	FALSE	FALSE
735_B4GALT2_P1P2_ENSG00000117411	B4GALT2	P1P2	ENSG00000117411	B4GALT2_+_44444940.23-P1P2	GGCCGGGCAGACCCACGGAC	B4GALT2_+_44444945.23-P1P2	GGGGCGGCCGGGCAGACCCA	FALSE	FALSE
736_B4GALT3_P1P2_ENSG00000158850	B4GALT3	P1P2	ENSG00000158850	B4GALT3_+_161147226.23-P1P2	GTTGGGGTGGCGGTGACGAC	B4GALT3_+_161147239.23-P1P2	GGCCTGCCCGGCTGTTGGGG	FALSE	FALSE
737_B4GALT4_P1P2_ENSG00000121578	B4GALT4	P1P2	ENSG00000121578	B4GALT4_-_118959703.23-P1P2	GGCCAGCGTACTCACCCCGG	B4GALT4_-_118959700.23-P1P2	GGGAGCCAGCGTACTCACCC	FALSE	FALSE
738_B4GALT5_P1P2_ENSG00000158470	B4GALT5	P1P2	ENSG00000158470	B4GALT5_-_48330046.23-P1P2	GGCCGGGGCCCCTTAGGGAG	B4GALT5_-_48330421.23-P1P2	GCGGGCCGGGCCACATGAAG	FALSE	FALSE
739_B4GALT7_P1P2_ENSG00000027847	B4GALT7	P1P2	ENSG00000027847	B4GALT7_+_177027196.23-P1P2	GGGAACATCGTGCGGAGAGG	B4GALT7_+_177027193.23-P1P2	GACATCGTGCGGAGAGGCGG	FALSE	FALSE
740_B9D1_P1P2_ENSG00000108641	B9D1	P1P2	ENSG00000108641	B9D1_-_19266066.23-P1P2	GGTGAACGGGCGCCGTTATA	B9D1_-_19265964.23-P1P2	GGCGTTGCCCTAGAAACAGA	FALSE	FALSE
741_B9D2_P1P2_ENSG00000123810	B9D2	P1P2	ENSG00000123810	B9D2_+_41870005.23-P1P2	GCGCGGTCGCGGAAGTATCG	B9D2_+_41870022.23-P1P2	GACGGAAACCAAGACGAGCG	FALSE	FALSE
742_BABAM1_P1P2_ENSG00000105393	BABAM1	P1P2	ENSG00000105393	BABAM1_-_17378310.23-P1P2	GAGTCGGCGGCTGATTTAGA	BABAM1_-_17378297.23-P1P2	GCGGCTTCCTAGTGAGTCGG	FALSE	FALSE
743_BACH1_P1P2_ENSG00000156273	BACH1	P1P2	ENSG00000156273	BACH1_-_30671373.23-P1P2	GCGGCGGACAGGTCCAGTGA	BACH1_-_30671379.23-P1P2	GACAGGTCCAGTGAAGGCGC	FALSE	FALSE
744_BACH2_P1P2_ENSG00000112182	BACH2	P1P2	ENSG00000112182	BACH2_-_91006500.23-P1P2	GACCGCAGCCCGGGCGTGCA	BACH2_-_91006296.23-P1P2	GGGCGAGGTGGGCAGTTCGT	FALSE	FALSE
745_BAD_P1P2_ENSG00000002330	BAD	P1P2	ENSG00000002330	BAD_+_64052108.23-P1P2	GGGTCAGGGGCCTCGAGATC	BAD_+_64052144.23-P1P2	GCGGAGCCCGGGGTGCTGGA	FALSE	FALSE
746_BAG1_P1P2_ENSG00000107262	BAG1	P1P2	ENSG00000107262	BAG1_+_33264674.23-P1P2	GGCTGGGCGGTCAACAAGTG	BAG1_+_33264624.23-P1P2	GACCGCGAGGCGACCGGGAG	FALSE	FALSE
747_BAG2_P1P2_ENSG00000112208	BAG2	P1P2	ENSG00000112208	BAG2_+_57037166.23-P1P2	GAGTCTCTGAGGCACGGGAG	BAG2_+_57037177.23-P1P2	GTGGGGAGCGCAAGTCTCTG	FALSE	FALSE
748_BAG3_P1P2_ENSG00000151929	BAG3	P1P2	ENSG00000151929	BAG3_-_121411132.23-P1P2	GGGCGGCCCGGCCAGAGACT	BAG3_-_121411092.23-P1P2	GGGCTTCCCGGACACGTCGG	FALSE	FALSE
749_BAG4_P1P2_ENSG00000156735	BAG4	P1P2	ENSG00000156735	BAG4_-_38034375.23-P1P2	GCGGGGCGGGAAGCGCTTCA	BAG4_+_38034429.23-P1P2	GCGTAGTAGCGGCCGTAGGA	FALSE	FALSE
750_BAG5_P1P2_ENSG00000166170	BAG5	P1P2	ENSG00000166170	BAG5_-_104028929.23-P1P2	GTCCCCCCGAGAGAGGGAAA	BAG5_+_104028984.23-P1P2	GGCGGAAGTCGTGGAAGCGT	FALSE	FALSE
751_BAG6_P1P2_ENSG00000204463	BAG6	P1P2	ENSG00000204463	BAG6_+_31620398.23-P1P2	GGTCCCCCGGGCGACAGCGG	BAG6_+_31620419.23-P1P2	GGACGCACGCAGGCGTAGTA	FALSE	TRUE
752_BAHCC1_P1P2_ENSG00000266074	BAHCC1	P1P2	ENSG00000266074	BAHCC1_+_79373387.23-P1P2	GGTCAGCACGCGGGAGGACT	BAHCC1_+_79373376.23-P1P2	GGGAGGACTGGGCTTCTCGG	FALSE	FALSE
753_BAHD1_P1P2_ENSG00000140320	BAHD1	P1P2	ENSG00000140320	BAHD1_-_40733183.23-P1P2	GGGAACCGCGAGCGGCGTAG	BAHD1_+_40733399.23-P1P2	GCGGCCGGGCTGGAATCCGG	FALSE	FALSE
754_BAIAP2L1_P1P2_ENSG00000006453	BAIAP2L1	P1P2	ENSG00000006453	BAIAP2L1_-_98030377.23-P1P2	GGGCCTTCTTCGAGGAGCAG	BAIAP2L1_-_98030202.23-P1P2	GGAGCAAGCGCGGGAGGACG	FALSE	FALSE
755_BAIAP2_P1P2_ENSG00000175866	BAIAP2	P1P2	ENSG00000175866	BAIAP2_+_79008984.23-P1P2	GGCGGCAGCAGCGGCGGTAA	BAIAP2_-_79009190.23-P1P2	GGCGCGCCCGAGCCCGACCA	FALSE	FALSE
756_BAK1_P1P2_ENSG00000030110	BAK1	P1P2	ENSG00000030110	BAK1_+_33548020.23-P1P2	GTCCTCTAGAGGGAGCTGAT	BAK1_+_33548004.23-P1P2	GGATTGGAGCCGGGTGCCGC	FALSE	FALSE
757_BAMBI_P1P2_ENSG00000095739	BAMBI	P1P2	ENSG00000095739	BAMBI_-_28966451.23-P1P2	GCGCGGAGCCGGAGAGACCT	BAMBI_-_28966906.23-P1P2	GCGTGCTGCTCACCAAAGGT	FALSE	FALSE
758_BANF1_P1P2_ENSG00000175334	BANF1	P1P2	ENSG00000175334	BANF1_+_65770320.23-P1P2	GGGCGTGGAAAGCTAACCAA	BANF1_-_65770396.23-P1P2	GGTTCAGCCAAGGTCACAGA	FALSE	FALSE
759_BANP_P1P2_ENSG00000172530	BANP	P1P2	ENSG00000172530	BANP_+_87985113.23-P1P2	GGGAGCTGCAATTACCGTGT	BANP_+_87985096.23-P1P2	GGTGGGCTGCGGAATTCTCG	FALSE	FALSE
760_BAP1_P1P2_ENSG00000163930	BAP1	P1P2	ENSG00000163930	BAP1_+_52443980.23-P1P2	GGTCTGTGTGTGGGACTGAG	BAP1_+_52443883.23-P1P2	GCCCGCGGGAAGATGAATAA	FALSE	FALSE
761_BARD1_P1P2_ENSG00000138376	BARD1	P1P2	ENSG00000138376	BARD1_+_215674388.23-P1P2	GCCCAGACGCGGGAAGAGCT	BARD1_+_215674399.23-P1P2	GCGGCCCGCCGTCCCAGACG	FALSE	FALSE
762_BARHL1_P1P2_ENSG00000125492	BARHL1	P1P2	ENSG00000125492	BARHL1_-_135458047.23-P1P2	GGAGCTCCCGGGCTCCCCCA	BARHL1_-_135458021.23-P1P2	GTCTAATGCGCAGAGGAGGT	FALSE	FALSE
763_BARHL2_P1P2_ENSG00000143032	BARHL2	P1P2	ENSG00000143032	BARHL2_+_91182838.23-P1P2	GAAGCGGCGGCAACATTGTT	BARHL2_-_91182582.23-P1P2	GGAAGAAGGCGCCGTCCCTA	FALSE	FALSE
764_BARX1_P1P2_ENSG00000131668	BARX1	P1P2	ENSG00000131668	BARX1_+_96717617.23-P1P2	GGCGCAGTCCCGGGTTCGAC	BARX1_-_96717631.23-P1P2	GGGCTCGGCCGGTCGAACCC	FALSE	FALSE
765_BARX2_P1P2_ENSG00000043039	BARX2	P1P2	ENSG00000043039	BARX2_+_129245920.23-P1P2	GGTGGCAGTGCATGGTGAGC	BARX2_-_129245563.23-P1P2	GCGCGAGACACCAGAGCGGG	FALSE	FALSE
766_BATF2_P1P2_ENSG00000168062	BATF2	P1P2	ENSG00000168062	BATF2_-_64764396.23-P1P2	GCAGAGGTGCATGGCTTAGG	BATF2_+_64764369.23-P1P2	GAAGCCATGCACCTCTGTGG	FALSE	FALSE
767_BATF3_P1P2_ENSG00000123685	BATF3	P1P2	ENSG00000123685	BATF3_+_212873228.23-P1P2	GGAGAGCGGGAAGCCTGAGG	BATF3_+_212873270.23-P1P2	GACTGGCGCGCGGGGACACT	FALSE	FALSE
768_BATF_P1P2_ENSG00000156127	BATF	P1P2	ENSG00000156127	BATF_-_75988876.23-P1P2	GCAGAGTGAGGAGGACGCAG	BATF_+_75988828.23-P1P2	GCAGAGGGACTGCTCCCCAA	FALSE	FALSE
769_BAX_P1P2_ENSG00000087088	BAX	P1P2	ENSG00000087088	BAX_-_49458157.23-P1P2	GGCGGCCGCCCGCGCGGACC	BAX_-_49458192.23-P1P2	GCGGGAGCGGCGGTGATGGA	FALSE	FALSE
770_BAZ1A_P1P2_ENSG00000198604	BAZ1A	P1P2	ENSG00000198604	BAZ1A_+_35344505.23-P1P2	GCCGAGAGGCGGGGAAGTGG	BAZ1A_+_35344519.23-P1P2	GACTTCCCAGGAGCTCCGAG	FALSE	FALSE
771_BAZ1B_P1P2_ENSG00000009954	BAZ1B	P1P2	ENSG00000009954	BAZ1B_-_72936561.23-P1P2	GTCCTCCTCAGCAGCACCGG	BAZ1B_-_72936454.23-P1P2	GGTCATGGAGCGGAACGCCA	FALSE	FALSE
772_BAZ2A_P2_ENSG00000076108	BAZ2A	P2	ENSG00000076108	BAZ2A_+_57029894.23-P2	GTCCCTGGCTGACTCAGCAG	BAZ2A_-_57030140.23-P2	GCACAGCCTGAACTGCTGTA	FALSE	FALSE
773_BAZ2A_P1_ENSG00000076108	BAZ2A	P1	ENSG00000076108	BAZ2A_-_57023996.23-P1	GCGCGCTCCGGGCGCCAGAA	BAZ2A_+_57023850.23-P1	GGGAGCCCCGCTTTCATCCG	FALSE	FALSE
774_BAZ2B_P1P2_ENSG00000123636	BAZ2B	P1P2	ENSG00000123636	BAZ2B_-_160472590.23-P1P2	GGACCGGCGAGGATAAACAG	BAZ2B_-_160472605.23-P1P2	GACAGCGGCGGAGGGCGAGA	FALSE	FALSE
775_BBC3_P1P2_ENSG00000105327	BBC3	P1P2	ENSG00000105327	BBC3_-_47734192.23-P1P2	GGCGCGCACACTCACCCCGG	BBC3_+_47734372.23-P1P2	GCCCAGCAGCGGCCACGACG	FALSE	FALSE
776_BBIP1_P1P2_ENSG00000214413	BBIP1	P1P2	ENSG00000214413	BBIP1_-_112678923.23-P1P2	GCAGCTGTTGCCCCGGGTAA	BBIP1_+_112678912.23-P1P2	GGCCAGTCTCACCGTTACCC	FALSE	FALSE
777_BBS1_P1P2_ENSG00000174483	BBS1	P1P2	ENSG00000174483	BBS1_+_66278063.23-P1P2	GCCCAATAGTGCCCGAGCAC	BBS1_+_66278143.23-P1P2	GCAGGCGTCGGAATCCGATG	FALSE	FALSE
778_BBS2_P1P2_ENSG00000125124	BBS2	P1P2	ENSG00000125124	BBS2_-_56553912.23-P1P2	GGCCGGACGCGAAACAGCCC	BBS2_+_56553918.23-P1P2	GGAGCAGGCGGTACCTGGAC	FALSE	FALSE
779_BBS4_P1P2_ENSG00000140463	BBS4	P1P2	ENSG00000140463	BBS4_-_72978592.23-P1P2	GGCTGAGGAGAGAGTCGCGA	BBS4_+_72978743.23-P1P2	GCCCCAGGCGACCAGTTCCC	FALSE	FALSE
780_BBS7_P1P2_ENSG00000138686	BBS7	P1P2	ENSG00000138686	BBS7_+_122791581.23-P1P2	GGACCTAGGCGCGGTAGCTG	BBS7_-_122791629.23-P1P2	GCTGCACAGGCGGGGCGACA	FALSE	FALSE
781_BBX_P1P2_ENSG00000114439	BBX	P1P2	ENSG00000114439	BBX_-_107241913.23-P1P2	GAACCCTGACTGGCCGCTGA	BBX_+_107242322.23-P1P2	GTGCAAACGCAGCCTGGCAC	FALSE	FALSE
782_BCAP29_P1P2_ENSG00000075790	BCAP29	P1P2	ENSG00000075790	BCAP29_+_107220739.23-P1P2	GCGCAGAAGCCCTTACCCGC	BCAP29_+_107220707.23-P1P2	GGGCTCCCTGCGCTGCTCCG	FALSE	FALSE
783_BCAP31_P1P2_ENSG00000185825	BCAP31	P1P2	ENSG00000185825	BCAP31_+_152989795.23-P1P2	GGGGCCTGCACGTTGACTGT	BCAP31_+_152989855.23-P1P2	GCCGGCCGCGGTATGAGGGG	FALSE	FALSE
784_BCAR1_P2_ENSG00000050820	BCAR1	P2	ENSG00000050820	BCAR1_+_75299843.23-P2	GGGGAACGCTCAGGAGCCGG	BCAR1_+_75299852.23-P2	GCCGGCGTCCGGGAACGCTC	FALSE	FALSE
785_BCAR1_P1_ENSG00000050820	BCAR1	P1	ENSG00000050820	BCAR1_-_75285241.23-P1	GAGGGCAGAAGGAGATCCCA	BCAR1_+_75285561.23-P1	GGGCCGGGCATGCTGGGATC	FALSE	FALSE
786_BCAS2_P1P2_ENSG00000116752	BCAS2	P1P2	ENSG00000116752	BCAS2_+_115124198.23-P1P2	GTCCTCAGAATGGCGGGCAC	BCAS2_-_115124045.23-P1P2	GATAGGGACCAGGGTAGAAG	FALSE	FALSE
787_BCAT1_P1P2_ENSG00000060982	BCAT1	P1P2	ENSG00000060982	BCAT1_-_25101990.23-P1P2	GCCGGCTGCAGCAAGACCTG	BCAT1_-_25101902.23-P1P2	GGAGGGAAGCTCGAGCTGAG	FALSE	FALSE
788_BCAT2_P1P2_ENSG00000105552	BCAT2	P1P2	ENSG00000105552	BCAT2_+_49314243.23-P1P2	GCATGGCCGCAGCCGCTCTG	BCAT2_-_49314274.23-P1P2	GGCTGCGGCCATGATCCGTG	FALSE	FALSE
789_BCCIP_P1P2_ENSG00000107949	BCCIP	P1P2	ENSG00000107949	BCCIP_-_127512165.23-P1P2	GCGGCGTGCCGTGGAAAGTG	BCCIP_+_127512151.23-P1P2	GTGCGGAACCCCACTTTCCA	FALSE	FALSE
790_BCKDHA_P2_ENSG00000248098	BCKDHA	P2	ENSG00000248098	BCKDHA_-_41882903.23-P2	GAGGCTTGGGGACCTTCCAG	BCKDHA_-_41882466.23-P2	GGGCCTGGGCTCACGAGGAA	FALSE	FALSE
791_BCKDHA_P1_ENSG00000248098	BCKDHA	P1	ENSG00000248098	BCKDHA_-_41903764.23-P1	GGATCGCTGCAGCGAGGGTC	BCKDHA_-_41903738.23-P1	GTGGTTGTTAGCCAAGATGG	FALSE	FALSE
792_BCKDHB_P1P2_ENSG00000083123	BCKDHB	P1P2	ENSG00000083123	BCKDHB_-_80816400.23-P1P2	GCATAGCCTGAGAATCCCGG	BCKDHB_-_80816448.23-P1P2	GGGCTGCCGGCTGGCTACTC	FALSE	FALSE
793_BCKDK_P1P2_ENSG00000103507	BCKDK	P1P2	ENSG00000103507	BCKDK_+_31119819.23-P1P2	GGGGCCTCCGCGGACTGAGT	BCKDK_-_31119715.23-P1P2	GCGCCCACGCGACGTCACGG	FALSE	FALSE
794_BCL10_P1P2_ENSG00000142867	BCL10	P1P2	ENSG00000142867	BCL10_-_85742238.23-P1P2	GGCCCCGCCTCTGAGGTCGA	BCL10_-_85742197.23-P1P2	GCGGGAACAGAGGGACTCGG	FALSE	FALSE
795_BCL11A_P1P2_ENSG00000119866	BCL11A	P1P2	ENSG00000119866	BCL11A_-_60780590.23-P1P2	GCGCAGGGAAGATGAATTGT	BCL11A_-_60780738.23-P1P2	GTGAGCTGCAAGTTCAAGTG	FALSE	FALSE
796_BCL11B_P1P2_ENSG00000127152	BCL11B	P1P2	ENSG00000127152	BCL11B_-_99737696.23-P1P2	GCCTCCTCCTCTGCCCGGGT	BCL11B_+_99737879.23-P1P2	GAAAGAAACCAGCCAGTCCG	FALSE	FALSE
797_BCL2L11_P1_ENSG00000153094	BCL2L11	P1	ENSG00000153094	BCL2L11_+_111878692.23-P1	GCCAAGAAAGGGCGCCGAGG	BCL2L11_-_111878528.23-P1	GCGCCTGGTCTGCAGTTTGT	FALSE	FALSE
798_BCL2L11_P2_ENSG00000153094	BCL2L11	P2	ENSG00000153094	BCL2L11_-_111880243.23-P2	GAGGCGGAGGATGTTCCCGG	BCL2L11_-_111880492.23-P2	GACGCTGCGCTCTGAAGGGA	FALSE	FALSE
799_BCL2L12_P1P2_ENSG00000126453	BCL2L12	P1P2	ENSG00000126453	BCL2L12_-_50169274.23-P1P2	GAAAGTTTGTACGAGTTCAG	BCL2L12_-_50169295.23-P1P2	GGAGGAGACCGCAAGTTGAG	FALSE	FALSE
800_BCL2L13_P1P2_ENSG00000099968	BCL2L13	P1P2	ENSG00000099968	BCL2L13_+_18121577.23-P1P2	GTTCCGACAGGGTCCCCCAG	BCL2L13_-_18121554.23-P1P2	GTGGCGGCGGCGGTAGATTA	FALSE	FALSE
801_BCL2L1_P1_ENSG00000171552	BCL2L1	P1	ENSG00000171552	BCL2L1_-_30310581.23-P1	GCCGGAGGGATCATGCGACC	BCL2L1_+_30310660.23-P1	GGAGCGGCCGCCCTCGATCC	FALSE	FALSE
802_BCL2L1_P2_ENSG00000171552	BCL2L1	P2	ENSG00000171552	BCL2L1_-_30311293.23-P2	GCCTCTCCGGAGCCCAGGGT	BCL2L1_+_30311683.23-P2	GCCGGCTTGTTCGGGAGAGA	FALSE	FALSE
803_BCL2L2_P1P2_ENSG00000129473	BCL2L2	P1P2	ENSG00000129473	BCL2L2_-_23776088.23-P1P2	GCAGGAAACGGCCCGGATCC	BCL2L2_-_23776094.23-P1P2	GACGGCCCGGATCCCGGCAG	FALSE	FALSE
804_BCL6B_P1P2_ENSG00000161940	BCL6B	P1P2	ENSG00000161940	BCL6B_-_6926363.23-P1P2	GAAAGGAGCCGAGGCCAAGA	BCL6B_-_6926466.23-P1P2	GACTCCTGGGTCCCCCAAGA	FALSE	FALSE
805_BCL6_P1P2_ENSG00000113916	BCL6	P1P2	ENSG00000113916	BCL6_-_187463200.23-P1P2	GAGCAACAGCAATAATCACC	BCL6_-_187463123.23-P1P2	GTGATCATGAGCAGCGGCGG	FALSE	FALSE
806_BCL7A_P1P2_ENSG00000110987	BCL7A	P1P2	ENSG00000110987	BCL7A_-_122459912.23-P1P2	GCTGTGCGCGAGTGAGTGAG	BCL7A_-_122459961.23-P1P2	GGAGCGCGAGCAGGACCCGG	FALSE	FALSE
807_BCL7B_P1P2_ENSG00000106635	BCL7B	P1P2	ENSG00000106635	BCL7B_-_72971958.23-P1P2	GCACTGCTCCCAAGACACCG	BCL7B_-_72971912.23-P1P2	GACCGACCGGCCCGACATGG	FALSE	FALSE
808_BCL7C_P1P2_ENSG00000099385	BCL7C	P1P2	ENSG00000099385	BCL7C_+_30905369.23-P1P2	GGGCGCGGCCAACTCCAGGG	BCL7C_+_30905372.23-P1P2	GGAGGGCGCGGCCAACTCCA	FALSE	FALSE
809_BCLAF1_P1P2_ENSG00000029363	BCLAF1	P1P2	ENSG00000029363	BCLAF1_+_136610935.23-P1P2	GCGCGTCGAAGGTAGCTCTA	BCLAF1_-_136610528.23-P1P2	GCGGGCGCGCGCAGAGGTAC	FALSE	FALSE
810_BCORL1_P1P2_ENSG00000085185	BCORL1	P1P2	ENSG00000085185	BCORL1_-_129116753.23-P1P2	GAAGGAGGTCGGTGGCGATA	BCORL1_-_129116761.23-P1P2	GCGGTGGCGATAAGGGGCGG	FALSE	FALSE
811_BCOR_P1P2_ENSG00000183337	BCOR	P1P2	ENSG00000183337	BCOR_+_39956834.23-P1P2	GGGAGCCCGGAGGATCGCAC	BCOR_-_39956772.23-P1P2	GGTCGGCCCCGCCGAGGGGT	FALSE	FALSE
812_BCR_P1P2_ENSG00000186716	BCR	P1P2	ENSG00000186716	BCR_-_23523174.23-P1P2	GGACCCGGTGGGCTTCGCGG	BCR_-_23522920.23-P1P2	GGGAGCCCCGCACACAATAG	FALSE	FALSE
813_BCS1L_P1P2_ENSG00000074582	BCS1L	P1P2	ENSG00000074582	BCS1L_-_219524504.23-P1P2	GCGGGTTACCCCAAACCATG	BCS1L_-_219524485.23-P1P2	GCGGTGAGAGGGCTGAGTGA	FALSE	FALSE
814_BDH2_P1P2_ENSG00000164039	BDH2	P1P2	ENSG00000164039	BDH2_+_104020889.23-P1P2	GAACTTTAGAACGGAAAGAG	BDH2_+_104020886.23-P1P2	GTTTAGAACGGAAAGAGGGG	FALSE	FALSE
815_BDP1_P1P2_ENSG00000145734	BDP1	P1P2	ENSG00000145734	BDP1_+_70751690.23-P1P2	GCGGAACATGGCGGAGGCAG	BDP1_-_70751510.23-P1P2	GTAGCCATCGGTGTGTGGCA	FALSE	FALSE
816_BECN1_P1P2_ENSG00000126581	BECN1	P1P2	ENSG00000126581	BECN1_+_40976262.23-P1P2	GGTCGCTGAAGACAGAGCGA	BECN1_+_40976253.23-P1P2	GGACAGAGCGATGGTAGTTC	FALSE	FALSE
817_BEND6_P1P2_ENSG00000151917	BEND6	P1P2	ENSG00000151917	BEND6_-_56820314.23-P1P2	GGAAGCGCGAGCGCCGGGAA	BEND6_-_56820190.23-P1P2	GGCTGACAGGAGCCTCCCGG	FALSE	FALSE
818_BEST1_P1_ENSG00000167995	BEST1	P1	ENSG00000167995	BEST1_+_61717880.23-P1	GCACAGGTGGGGTTCCAGGT	BEST1_-_61717870.23-P1	GTAGTCGCCAGACCTTCTGT	FALSE	FALSE
819_BEST1_P2_ENSG00000167995	BEST1	P2	ENSG00000167995	BEST1_-_61722756.23-P2	GGGAGGATCACGAGGAGCTG	BEST1_-_61722748.23-P2	GAGGCCAGGGGAGGATCACG	FALSE	FALSE
820_BET1L_P1P2_ENSG00000177951	BET1L	P1P2	ENSG00000177951	BET1L_+_207330.23-P1P2	GTGTCCGCGTCGAGGAGCCG	BET1L_-_207381.23-P1P2	GGCCACAGCCGCCTCAGACG	FALSE	FALSE
821_BET1_P1P2_ENSG00000105829	BET1	P1P2	ENSG00000105829	BET1_-_93633620.23-P1P2	GGACCGCGTCTTCAGTACCA	BET1_-_93633591.23-P1P2	GGTGAGTAGGAAACAGCTAG	FALSE	FALSE
822_BEX2_P1P2_ENSG00000133134	BEX2	P1P2	ENSG00000133134	BEX2_+_102565817.23-P1P2	GAGGACGTGCGGGCCAGGTA	BEX2_+_102565866.23-P1P2	GCCGTCGCTCGCTCCCTTCT	FALSE	FALSE
823_BEX4_P1P2_ENSG00000102409	BEX4	P1P2	ENSG00000102409	BEX4_+_102470062.23-P1P2	GAGAATGGAACGAGCCACGA	BEX4_-_102470089.23-P1P2	GTGGCTCGTTCCATTCTCGG	FALSE	FALSE
824_BFAR_P1P2_ENSG00000103429	BFAR	P1P2	ENSG00000103429	BFAR_-_14726847.23-P1P2	GGGGTCTGTGCTGAGAATAA	BFAR_+_14726766.23-P1P2	GAAGTAACAAGACAGAGTGG	FALSE	FALSE
825_BGLAP_P1P2_ENSG00000242252	BGLAP	P1P2	ENSG00000242252	BGLAP_+_156183115.23-P1P2	GGTGAATACCCTGACTCCTA	BGLAP_-_156182840.23-P1P2	GGTAGCGCCAATCTAGGCAG	FALSE	TRUE
826_BHLHA15_P1P2_ENSG00000180535	BHLHA15	P1P2	ENSG00000180535	BHLHA15_-_97840834.23-P1P2	GACCCGGGAGCTGGGAACTC	BHLHA15_+_97840804.23-P1P2	GCCAGCTCCCGGGTTACCTG	FALSE	FALSE
827_BHLHA9_P1P2_ENSG00000205899	BHLHA9	P1P2	ENSG00000205899	BHLHA9_-_1173797.23-P1P2	GGCGAGCCGGGCCAAGGCAG	BHLHA9_-_1173728.23-P1P2	GCATAAAGCCCAGCTGGAAG	FALSE	FALSE
828_BHLHE22_P1P2_ENSG00000180828	BHLHE22	P1P2	ENSG00000180828	BHLHE22_-_65492946.23-P1P2	GAAGACTCCCCCGTCTGTGG	BHLHE22_+_65492932.23-P1P2	GACAGCCGCCGCCACAGACG	FALSE	FALSE
829_BHLHE23_P1P2_ENSG00000125533	BHLHE23	P1P2	ENSG00000125533	BHLHE23_+_61638173.23-P1P2	GGCCGGGAGCCTCATCGCAG	BHLHE23_-_61638130.23-P1P2	GGGTGGGCGGATGCTCATGT	FALSE	FALSE
830_BHLHE40_P1P2_ENSG00000134107	BHLHE40	P1P2	ENSG00000134107	BHLHE40_+_5021201.23-P1P2	GGCATGGCCCGGTGTCCCCG	BHLHE40_-_5021200.23-P1P2	GTGCGCTGAGTCGGAGCCAG	FALSE	FALSE
831_BHLHE41_P1P2_ENSG00000123095	BHLHE41	P1P2	ENSG00000123095	BHLHE41_-_26277780.23-P1P2	GCAATAATCTGTGGGACGGT	BHLHE41_+_26277929.23-P1P2	GGAGCAAACTACCAGCGCAG	FALSE	FALSE
832_BICD1_P1P2_ENSG00000151746	BICD1	P1P2	ENSG00000151746	BICD1_+_32259786.23-P1P2	GGGCCCTGCAGCAGCCGGTG	BICD1_-_32259901.23-P1P2	GCGCGGCCCGGGAGACATGG	FALSE	FALSE
833_BICD2_P1P2_ENSG00000185963	BICD2	P1P2	ENSG00000185963	BICD2_+_95527049.23-P1P2	GGGCCTGCGAGAGCCTCAGT	BICD2_+_95527074.23-P1P2	GCAGCGGCGGCGGCTGAGGA	FALSE	FALSE
834_BID_P1P2_ENSG00000015475	BID	P1P2	ENSG00000015475	BID_+_18257195.23-P1P2	GCGACCGTGTCCGCGCGCCT	BID_-_18257161.23-P1P2	GACTCACCACCCTCCAGCCG	FALSE	FALSE
835_BIN3_P1P2_ENSG00000147439	BIN3	P1P2	ENSG00000147439	BIN3_-_22526419.23-P1P2	GCACCGAGGGAACGACCCTA	BIN3_+_22526599.23-P1P2	GACCCTAGAGAAACGAGTTG	FALSE	FALSE
836_BIRC2_P1P2_ENSG00000110330	BIRC2	P1P2	ENSG00000110330	BIRC2_-_102217972.23-P1P2	GGTCAGAGTGAGCCCGGATG	BIRC2_+_102218035.23-P1P2	GCCGCAGAGCCGGGAATCAG	FALSE	FALSE
837_BIRC5_P1P2_ENSG00000089685	BIRC5	P1P2	ENSG00000089685	BIRC5_-_76210386.23-P1P2	GCGGGACCCGTTGGCAGAGG	BIRC5_+_76210725.23-P1P2	GCACAGCTCGTGAGTGGACG	FALSE	FALSE
838_BIRC6_P1P2_ENSG00000115760	BIRC6	P1P2	ENSG00000115760	BIRC6_+_32582253.23-P1P2	GGCTCAGTGACAGTCCCGGG	BIRC6_+_32582257.23-P1P2	GAGCGGCTCAGTGACAGTCC	FALSE	FALSE
839_BIVM_P2_ENSG00000134897	BIVM	P2	ENSG00000134897	BIVM_+_103452753.23-P2	GCCCAGCCCGCAGAGCCCAA	BIVM_-_103452717.23-P2	GTCTTCCGGCCGGTGAGGGA	FALSE	FALSE
840_BIVM_P1_ENSG00000134897	BIVM	P1	ENSG00000134897	BIVM_-_103451488.23-P1	GTAGTTCGCGACAGGACGAG	BIVM_-_103451553.23-P1	GTCTCGGTCACCGCTTTCGG	FALSE	FALSE
841_BLCAP_P1P2_ENSG00000166619	BLCAP	P1P2	ENSG00000166619	BLCAP_+_36156220.23-P1P2	GCTGCGGCAGACGGCGACAG	BLCAP_+_36156252.23-P1P2	GCGGCGTCGGTGGCGAGCTG	FALSE	FALSE
842_BLMH_P1P2_ENSG00000108578	BLMH	P1P2	ENSG00000108578	BLMH_+_28618925.23-P1P2	GCGGGTGCGAGAGACAGGTC	BLMH_+_28618916.23-P1P2	GGAGACAGGTCGGGCCCCCT	FALSE	FALSE
843_BLM_P1P2_ENSG00000197299	BLM	P1P2	ENSG00000197299	BLM_-_91260635.23-P1P2	GGGTTGCGGCGCGGGAAGTT	BLM_-_91260700.23-P1P2	GCGCGCGCGTAACTACGGGT	FALSE	FALSE
844_BLOC1S1_P1P2_ENSG00000135441	BLOC1S1	P1P2	ENSG00000135441	BLOC1S1_+_56109907.23-P1P2	GGGGACAGCATGGTCACGTC	BLOC1S1_+_56109849.23-P1P2	GGAAGCTGGAACGCTCACCT	FALSE	FALSE
845_BLOC1S2_P1P2_ENSG00000196072	BLOC1S2	P1P2	ENSG00000196072	BLOC1S2_+_102046038.23-P1P2	GAAGGCAAGTGGAGGGATGT	BLOC1S2_+_102046409.23-P1P2	GAGCGCGGGGTCCGCTATGG	FALSE	FALSE
846_BLOC1S3_P1_ENSG00000189114	BLOC1S3	P1	ENSG00000189114	BLOC1S3_-_45682058.23-P1	GCAGCACTCGGGTTAGGAAG	BLOC1S3_-_45682052.23-P1	GAGAACGCAGCACTCGGGTT	FALSE	FALSE
847_BLOC1S3_P2_ENSG00000189114	BLOC1S3	P2	ENSG00000189114	BLOC1S3_-_45683896.23-P2	GCCCACAAGAACCCAGGATG	BLOC1S3_+_45683803.23-P2	GCAGAGCAGAGCCCAGTGTG	FALSE	FALSE
848_BLOC1S4_P1P2_ENSG00000186222	BLOC1S4	P1P2	ENSG00000186222	BLOC1S4_-_6717829.23-P1P2	GCGTGAACAGACGCCCTCGC	BLOC1S4_-_6717933.23-P1P2	GTGCGCAGTCGGGTGGTCGC	FALSE	FALSE
849_BLOC1S5_P1P2_ENSG00000188428	BLOC1S5	P1P2	ENSG00000188428	BLOC1S5_+_8064577.23-P1P2	GGAGGGACAGAGACCCCTGT	BLOC1S5_+_8064598.23-P1P2	GAACTGGTCGGGATGAGTGG	FALSE	FALSE
850_BLOC1S6_P1P2_ENSG00000104164	BLOC1S6	P1P2	ENSG00000104164	BLOC1S6_+_45879600.23-P1P2	GCAGGGAAGAAGCAAACGTG	BLOC1S6_-_45879578.23-P1P2	GGCCAGCCGCTGGAGTCGTT	FALSE	FALSE
851_BLVRA_P1_ENSG00000106605	BLVRA	P1	ENSG00000106605	BLVRA_-_43798338.23-P1	GGCGGTGCCCGCGTCAGGTG	BLVRA_-_43798333.23-P1	GGGAGAGCGGTGCCCGCGTC	FALSE	FALSE
852_BLVRA_P2_ENSG00000106605	BLVRA	P2	ENSG00000106605	BLVRA_-_43803827.23-P2	GGTTCCTGTAGCACTCGGCT	BLVRA_+_43803893.23-P2	GGAGTCCCATACCTGTTCTT	FALSE	FALSE
853_BLVRB_P1P2_ENSG00000090013	BLVRB	P1P2	ENSG00000090013	BLVRB_-_40971633.23-P1P2	GGTGCAAGGCCTCAGAGTCT	BLVRB_-_40971612.23-P1P2	GCCATCGTACGGGATCGTGG	FALSE	FALSE
854_BLZF1_P1P2_ENSG00000117475	BLZF1	P1P2	ENSG00000117475	BLZF1_-_169337488.23-P1P2	GGGGCGGGTCGGCTTCCGAA	BLZF1_-_169337459.23-P1P2	GGAGAGAGCTGCTGGATATG	FALSE	FALSE
855_BMI1_P1P2_ENSG00000168283	BMI1	P1P2	ENSG00000168283	BMI1_+_22610019.23-P1P2	GGCAGAGTGGAAACTGACAC	BMI1_-_22610195.23-P1P2	GAGATCGGGGCGAGACAATG	FALSE	FALSE
856_BMP1_P1P2_ENSG00000168487	BMP1	P1P2	ENSG00000168487	BMP1_+_22022981.23-P1P2	GTGTAGTCGGCCAAGTCCAG	BMP1_+_22022879.23-P1P2	GGAGGGAAGCGGCGCACTGG	FALSE	FALSE
857_BMP2K_P1P2_ENSG00000138756	BMP2K	P1P2	ENSG00000138756	BMP2K_-_79697740.23-P1P2	GCCAAGTCGGAGGGCGGCAG	BMP2K_+_79697485.23-P1P2	GAGCTGCCCGGCTCCCGCAG	FALSE	FALSE
858_BMPR2_P1P2_ENSG00000204217	BMPR2	P1P2	ENSG00000204217	BMPR2_+_203241081.23-P1P2	GCTCCGGGAGGCACTTCCAG	BMPR2_+_203241093.23-P1P2	GCACCCTGCGTCCCTCCGGG	FALSE	FALSE
859_BMS1_P1P2_ENSG00000165733	BMS1	P1P2	ENSG00000165733	BMS1_+_43278253.23-P1P2	GCTCGCAGCCGCGACTCCTC	BMS1_-_43278259.23-P1P2	GCGGTGTCCATGCTGACCTG	FALSE	FALSE
860_BNC1_P1P2_ENSG00000169594	BNC1	P1P2	ENSG00000169594	BNC1_-_83953180.23-P1P2	GTAGCCAGCTGGCCCTCGGG	BNC1_-_83953399.23-P1P2	GATCCACGCTCCGGCCGTCG	FALSE	FALSE
861_BNC2_P1P2_ENSG00000173068	BNC2	P1P2	ENSG00000173068	BNC2_+_16870672.23-P1P2	GAGAGGAGACCAAGAGGCGG	BNC2_+_16870678.23-P1P2	GCCGCTAAGAGGAGACCAAG	FALSE	FALSE
862_BNIP1_P1P2_ENSG00000113734	BNIP1	P1P2	ENSG00000113734	BNIP1_-_172571554.23-P1P2	GGCCGGCGTCCCCAACATGG	BNIP1_+_172572005.23-P1P2	GGCCTCCCGGACGCTACCAG	FALSE	FALSE
863_BNIP2_P1P2_ENSG00000140299	BNIP2	P1P2	ENSG00000140299	BNIP2_-_59981496.23-P1P2	GCGCAGCGGTACGGCGTCGG	BNIP2_-_59981473.23-P1P2	GAGACCCCGGCCCAATCCCC	FALSE	FALSE
864_BNIP3L_P1P2_ENSG00000104765	BNIP3L	P1P2	ENSG00000104765	BNIP3L_+_26240653.23-P1P2	GGGCGGCGGCTCGACTAGGT	BNIP3L_+_26240657.23-P1P2	GGGGCGGCGGCGGCTCGACT	FALSE	FALSE
865_BNIP3_P1P2_ENSG00000176171	BNIP3	P1P2	ENSG00000176171	BNIP3_-_133795464.23-P1P2	GCCCGGCCGGAGGAACTCAC	BNIP3_+_133795407.23-P1P2	GTCAGTCCGGGAGCGCAGCT	FALSE	FALSE
866_BOD1L1_P2_ENSG00000038219	BOD1L1	P2	ENSG00000038219	BOD1L1_-_13616144.23-P2	GAATTTCTTCGACTGGACAG	BOD1L1_+_13616179.23-P2	GGACTCTGGAGGTGAAGGAC	FALSE	FALSE
867_BOD1L1_P1_ENSG00000038219	BOD1L1	P1	ENSG00000038219	BOD1L1_-_13629264.23-P1	GACCGGCGGACGATCCTGGG	BOD1L1_-_13629267.23-P1	GGGCGGACGATCCTGGGAGG	FALSE	FALSE
868_BOD1_P1P2_ENSG00000145919	BOD1	P1P2	ENSG00000145919	BOD1_+_173043610.23-P1P2	GACCTCTGCTGTATCAGAGG	BOD1_-_173043462.23-P1P2	GCTGCGCCCCGGGCCCACAA	FALSE	FALSE
869_BOLA1_P1_ENSG00000178096	BOLA1	P1	ENSG00000178096	BOLA1_+_149858510.23-P1	GCCAGACATGACTGAAATCA	BOLA1_+_149858954.23-P1	GCTTTTTTTGAAAACTTGGG	FALSE	FALSE
870_BOLA1_P2_ENSG00000178096	BOLA1	P2	ENSG00000178096	BOLA1_-_149871144.23-P2	GTCCCAGCGTGCCTCAGGAA	BOLA1_-_149871185.23-P2	GTCCGGAGCGTCCAGAGTCC	FALSE	FALSE
871_BOLA2B_ENST00000305321.4_ENSG00000169627	BOLA2B	ENST00000305321.4	ENSG00000169627	BOLA2B_-_30205602.23-ENST00000305321.4	GGCGAGGGCCCTGGTGAGAG	BOLA2B_+_30205588.23-ENST00000305321.4	GAGGCCTCCCCCTCTCACCA	TRUE	TRUE
872_BOLA2_ENST00000330978.3_ENSG00000183336	BOLA2	ENST00000330978.3	ENSG00000183336	BOLA2_-_29466260.23-ENST00000330978.3	GGCGAGGGCCCTGGTGAGAG	BOLA2_+_29466246.23-ENST00000330978.3	GAGGCCTCCCCCTCTCACCA	TRUE	TRUE
873_BOLA3_P1P2_ENSG00000163170	BOLA3	P1P2	ENSG00000163170	BOLA3_-_74375058.23-P1P2	GATGCCCGAAAGACGCGGAG	BOLA3_+_74374936.23-P1P2	GGGATCCGCGGGGTGAGCGT	FALSE	FALSE
874_BOP1_P1_ENSG00000261236	BOP1	P1	ENSG00000261236	BOP1_+_145515084.23-P1	GGCCCGGTCGCTGTCGGAAG	BOP1_+_145515090.23-P1	GCACGCGGCCCGGTCGCTGT	FALSE	FALSE
875_BOP1_P2_ENSG00000261236	BOP1	P2	ENSG00000261236	BOP1_-_145512830.23-P2	GCTGTGGCCCTCGTCATCAA	BOP1_+_145512867.23-P2	GTCCGGCAGTGACAGCAGTG	FALSE	FALSE
876_BORA_P1P2_ENSG00000136122	BORA	P1P2	ENSG00000136122	BORA_+_73302094.23-P1P2	GCGACTCCAGGGAGCTCCGG	BORA_-_73302125.23-P1P2	GTCCCTGGAGTCGGTACTGG	FALSE	FALSE
877_BPGM_P1P2_ENSG00000172331	BPGM	P1P2	ENSG00000172331	BPGM_+_134331543.23-P1P2	GCAGACGTGGGCAGGTCCTA	BPGM_-_134331644.23-P1P2	GTGGCTCTTTGGCGGCTCGG	FALSE	FALSE
878_BPHL_P1P2_ENSG00000137274	BPHL	P1P2	ENSG00000137274	BPHL_-_3118980.23-P1P2	GACGCGACCTGTGACCATGG	BPHL_+_3118994.23-P1P2	GCCGCAGGCGCAACACGCCC	FALSE	FALSE
879_BPNT1_P1P2_ENSG00000162813	BPNT1	P1P2	ENSG00000162813	BPNT1_+_220263091.23-P1P2	GTCGGTACTGGACACAACGA	BPNT1_+_220263084.23-P1P2	GTGGACACAACGAGGGACCT	FALSE	FALSE
880_BPTF_P1P2_ENSG00000171634	BPTF	P1P2	ENSG00000171634	BPTF_+_65821601.23-P1P2	GTGACTGGGGGAACCGACAG	BPTF_-_65821672.23-P1P2	GGGCTGAAGGCGATCCGGAG	FALSE	FALSE
881_BRAF_P1P2_ENSG00000157764	BRAF	P1P2	ENSG00000157764	BRAF_-_140624725.23-P1P2	GCCGAGCCTGAGGGGATTGG	BRAF_-_140624717.23-P1P2	GGGGCGCAGCCGAGCCTGAG	FALSE	FALSE
882_BRAP_P1P2_ENSG00000089234	BRAP	P1P2	ENSG00000089234	BRAP_+_112123741.23-P1P2	GGAGGTTGTTGTGGCTCCGA	BRAP_+_112123731.23-P1P2	GTGGCTCCGAGGGCTGTTCG	FALSE	FALSE
883_BRAT1_P1P2_ENSG00000106009	BRAT1	P1P2	ENSG00000106009	BRAT1_+_2595119.23-P1P2	GGGCGGAGGACGCAACCGAG	BRAT1_+_2595076.23-P1P2	GGGTCGAGGTCGTGGTAGTG	FALSE	FALSE
884_BRCA1_P1P2_ENSG00000012048	BRCA1	P1P2	ENSG00000012048	BRCA1_-_41277370.23-P1P2	GCACAGCCTGTCCCCCGTCC	BRCA1_-_41277311.23-P1P2	GTACCCAGAGCAGAGGGTGA	FALSE	FALSE
885_BRCA2_P1P2_ENSG00000139618	BRCA2	P1P2	ENSG00000139618	BRCA2_+_32889673.23-P1P2	GGACACCCGAGGCGCAGCAG	BRCA2_-_32889662.23-P1P2	GGGCAGAGGCGGAGCCGCTG	FALSE	FALSE
886_BRCC3_P1P2_ENSG00000185515	BRCC3	P1P2	ENSG00000185515	BRCC3_-_154299791.23-P1P2	GCCCGAGGCGGACGTGAGAA	BRCC3_-_154299779.23-P1P2	GGGACCAAGTGGGCCCGAGG	FALSE	FALSE
887_BRD1_P1P2_ENSG00000100425	BRD1	P1P2	ENSG00000100425	BRD1_-_50221481.23-P1P2	GGGGGCTGGCTCGGACTCCA	BRD1_+_50221054.23-P1P2	GGCCTCGGCCCGGCCTCTCG	FALSE	FALSE
888_BRD2_P1_ENSG00000204256	BRD2	P1	ENSG00000204256	BRD2_+_32940426.23-P1	GATGGCGGCGGCCTCAGCTG	BRD2_+_32940409.23-P1	GTGAGGCGGGCAACTAAGGA	FALSE	FALSE
889_BRD2_P2_ENSG00000204256	BRD2	P2	ENSG00000204256	BRD2_-_32938775.23-P2	GGAGGACTCCGGACCCTGGT	BRD2_-_32938736.23-P2	GCCTCCCTGGCGCTGACCGA	FALSE	FALSE
890_BRD3_P1P2_ENSG00000169925	BRD3	P1P2	ENSG00000169925	BRD3_+_136933116.23-P1P2	GCGGGGCCGGCGAGCCAAAG	BRD3_-_136933124.23-P1P2	GCGCGCGGCCGGCTCCTCTT	FALSE	FALSE
891_BRD4_ENST00000263377.2,ENST00000371835.4_ENSG00000141867	BRD4	ENST00000263377.2,ENST00000371835.4	ENSG00000141867	BRD4_-_15391173.23-ENST00000263377.2,ENST00000371835.4	GACTTTGCTGTACCCATCAG	BRD4_-_15391126.23-ENST00000263377.2,ENST00000371835.4	GAGGCCCAGTCATCCTACAC	FALSE	FALSE
892_BRD7_P1P2_ENSG00000166164	BRD7	P1P2	ENSG00000166164	BRD7_-_50402623.23-P1P2	GGGGCCCGCCGCCCGCACCC	BRD7_-_50402646.23-P1P2	GCCCCTCCTCACCCTCGTAG	FALSE	FALSE
893_BRD8_P1P2_ENSG00000112983	BRD8	P1P2	ENSG00000112983	BRD8_+_137514287.23-P1P2	GGCCAAGATGGCGACGGGAA	BRD8_+_137513959.23-P1P2	GATGAGCCAGACGGAGTAAC	FALSE	FALSE
894_BRD9_P1P2_ENSG00000028310	BRD9	P1P2	ENSG00000028310	BRD9_+_892880.23-P1P2	GCCAGCGAGCTCGGCAACCT	BRD9_-_891721.23-P1P2	GCTCCCCACGGGCTCCTCGT	FALSE	FALSE
895_BABAM2_P1P2_ENSG00000158019	BABAM2	P1P2	ENSG00000158019	BRE_-_28113815.23-P1P2	GGACTCGCCTCCTCTTCCTA	BRE_+_28113682.23-P1P2	GACTTAGTCCGATCGGTAAC	FALSE	FALSE
896_BRF1_P1P2_ENSG00000185024	BRF1	P1P2	ENSG00000185024	BRF1_-_105767306.23-P1P2	GGGCTTCGGCGGAACCCGAG	BRF1_+_105767309.23-P1P2	GCTCGGCTGCGCTCACCGGT	FALSE	FALSE
897_BRF2_P1P2_ENSG00000104221	BRF2	P1P2	ENSG00000104221	BRF2_-_37707367.23-P1P2	GGTCTGCAACAGCAACCGTG	BRF2_-_37707179.23-P1P2	GCCCTCGTCGCTGAAGGTAG	FALSE	FALSE
898_BRI3BP_P1P2_ENSG00000184992	BRI3BP	P1P2	ENSG00000184992	BRI3BP_+_125478252.23-P1P2	GGCTCCGGCTAGGGCAAGGT	BRI3BP_-_125478227.23-P1P2	GCGGCGGCGGCTGTGGGTAA	FALSE	FALSE
899_BRI3_P1P2_ENSG00000164713	BRI3	P1P2	ENSG00000164713	BRI3_+_97911337.23-P1P2	GAGCTCCAGGAAGGACCCCC	BRI3_+_97911238.23-P1P2	GTACGGGCCCACCTGTGACG	FALSE	FALSE
900_BRIP1_P1P2_ENSG00000136492	BRIP1	P1P2	ENSG00000136492	BRIP1_-_59940486.23-P1P2	GACAGGCCTGCGCTCAAAGG	BRIP1_+_59940833.23-P1P2	GGGTCTGGTGGGTCGAGGAA	FALSE	FALSE
901_BRIX1_P1P2_ENSG00000113460	BRIX1	P1P2	ENSG00000113460	BRIX1_-_34916034.23-P1P2	GTGTCCCCGGGCTACACCTG	BRIX1_-_34915874.23-P1P2	GCCAAGAGGAAACGGCGTGG	FALSE	FALSE
902_BRK1_P1P2_ENSG00000254999	BRK1	P1P2	ENSG00000254999	BRK1_-_10157414.23-P1P2	GACAGGAGGATCCGGTGCAG	BRK1_-_10157427.23-P1P2	GGTGCAGCGGGAGATTCACC	FALSE	FALSE
903_BRMS1L_P1P2_ENSG00000100916	BRMS1L	P1P2	ENSG00000100916	BRMS1L_-_36295638.23-P1P2	GGCAAGCTCGGTGGCTGGGT	BRMS1L_+_36295656.23-P1P2	GCCACCGCCGCTTCAATGAA	FALSE	FALSE
904_BRMS1_P1P2_ENSG00000174744	BRMS1	P1P2	ENSG00000174744	BRMS1_+_66112491.23-P1P2	GAGCCGGTACCGGCAACCAC	BRMS1_-_66112534.23-P1P2	GGCTGCCGCCGGACTCCCGT	FALSE	FALSE
905_BROX_P1P2_ENSG00000162819	BROX	P1P2	ENSG00000162819	BROX_-_222885963.23-P1P2	GCCCTCGGCTCCGGAGGTAG	BROX_-_222885948.23-P1P2	GCTATTGCGGCATTCTCCCT	FALSE	TRUE
906_BRPF1_P1P2_ENSG00000156983	BRPF1	P1P2	ENSG00000156983	BRPF1_-_9773923.23-P1P2	GCGTGGCCCGGGAACCTCTC	BRPF1_+_9773489.23-P1P2	GGGCAGCGCGAGGACAGCGG	FALSE	FALSE
907_BRPF3_P1P2_ENSG00000096070	BRPF3	P1P2	ENSG00000096070	BRPF3_+_36165108.23-P1P2	GCGGAGAGGCGAGAACCCAT	BRPF3_+_36164499.23-P1P2	GCGGAGCCCGGCCGAGGGGA	FALSE	FALSE
908_BRWD1_P1P2_ENSG00000185658	BRWD1	P1P2	ENSG00000185658	BRWD1_+_40685497.23-P1P2	GGGCGCGCGCCTGAGAAGAG	BRWD1_+_40685535.23-P1P2	GGGCGGCGCGCACGGTATGG	FALSE	FALSE
909_BRWD3_P1P2_ENSG00000165288	BRWD3	P1P2	ENSG00000165288	BRWD3_+_80064938.23-P1P2	GCACCTACCCAGATCGAAGC	BRWD3_-_80065007.23-P1P2	GTTTGGGGGCTTCGCTCCGG	FALSE	FALSE
910_BSCL2_P1_ENSG00000168000	BSCL2	P1	ENSG00000168000	BSCL2_+_62473569.23-P1	GGCGTGGGGTGTAGCCGTGT	BSCL2_+_62473673.23-P1	GTTTCCATGGTTGCACGATT	FALSE	FALSE
911_BSCL2_P2_ENSG00000168000	BSCL2	P2	ENSG00000168000	BSCL2_-_62476975.23-P2	GGAGTGCAGTCGTACAGCAG	BSCL2_-_62476985.23-P2	GGTACAGCAGAGGAACTCTT	FALSE	FALSE
912_BSDC1_P1P2_ENSG00000160058	BSDC1	P1P2	ENSG00000160058	BSDC1_+_32860003.23-P1P2	GTGCAGGCAAGATGGCGGAA	BSDC1_+_32860047.23-P1P2	GGTGCCGTGTCGGAAGTCAA	FALSE	FALSE
913_BSG_P1P2_ENSG00000172270	BSG	P1P2	ENSG00000172270	BSG_-_572629.23-P1P2	GTGTAGGACCGGCGAGGAAT	BSG_+_572827.23-P1P2	GCTGGCGCGGGAAGCCCCCG	FALSE	FALSE
914_BST2_P1P2_ENSG00000130303	BST2	P1P2	ENSG00000130303	BST2_+_17516392.23-P1P2	GTCCAGGCCAGACTCTAAAG	BST2_-_17516350.23-P1P2	GGCTTATCCCCGTCTTCCAT	FALSE	FALSE
915_BSX_P1P2_ENSG00000188909	BSX	P1P2	ENSG00000188909	BSX_-_122852478.23-P1P2	GAGCCGGCAACCACCCTCCG	BSX_+_122852469.23-P1P2	GCGGAGATTCGAGCCTCGGA	FALSE	FALSE
916_BTAF1_P1P2_ENSG00000095564	BTAF1	P1P2	ENSG00000095564	BTAF1_-_93683571.23-P1P2	GCAGCAAAGAGCGGAGCTGA	BTAF1_+_93683628.23-P1P2	GCGCGGCGGCCGGTAAGCAG	FALSE	FALSE
917_BTBD10_P2_ENSG00000148925	BTBD10	P2	ENSG00000148925	BTBD10_+_13461634.23-P2	GTCTATGGACAGGTGAGGTA	BTBD10_-_13461786.23-P2	GCAGACACTGACTCAGCCGT	FALSE	FALSE
918_BTBD10_P1_ENSG00000148925	BTBD10	P1	ENSG00000148925	BTBD10_+_13484753.23-P1	GCTACGCGCAGCCGCCTCAG	BTBD10_+_13484721.23-P1	GAGCCACCTCCGGAGGGATC	FALSE	FALSE
919_BTBD1_P1P2_ENSG00000064726	BTBD1	P1P2	ENSG00000064726	BTBD1_-_83735898.23-P1P2	GGCTGCGGCAGGCCCGAGTG	BTBD1_+_83735981.23-P1P2	GCCTTTCCCGGAAGGCAGGG	FALSE	FALSE
920_BTBD2_P1P2_ENSG00000133243	BTBD2	P1P2	ENSG00000133243	BTBD2_+_2015331.23-P1P2	GGCGACGTGCACTTCCTGGT	BTBD2_-_2015401.23-P1P2	GCGAAGCGCTCCTGCACGGT	FALSE	FALSE
921_BTBD3_P1P2_ENSG00000132640	BTBD3	P1P2	ENSG00000132640	BTBD3_+_11871473.23-P1P2	GTCGGCGGGCACCCGCACGC	BTBD3_-_11871721.23-P1P2	GGGCCGAGCGAAGCGAGGAG	FALSE	FALSE
922_BTBD7_P1P2_ENSG00000011114	BTBD7	P1P2	ENSG00000011114	BTBD7_+_93799368.23-P1P2	GAGCCCCTCCTGCTCCGTCT	BTBD7_-_93799387.23-P1P2	GCTCCTAGACGGAGCAGGAG	FALSE	FALSE
923_BTF3L4_P1P2_ENSG00000134717	BTF3L4	P1P2	ENSG00000134717	BTF3L4_+_52521967.23-P1P2	GAGACAGAGAAAGACGACGG	BTF3L4_+_52522155.23-P1P2	GCCCGCTCGCCGCACCACGG	FALSE	FALSE
924_BTF3_P1P2_ENSG00000145741	BTF3	P1P2	ENSG00000145741	BTF3_-_72794314.23-P1P2	GCGTGTGTGCGCCTAATCTC	BTF3_+_72794288.23-P1P2	GGATTAGGCGCACACACGCG	FALSE	FALSE
925_BTG1_P1P2_ENSG00000133639	BTG1	P1P2	ENSG00000133639	BTG1_+_92539561.23-P1P2	GAATGCTGCGGAGCTGGAGG	BTG1_+_92539564.23-P1P2	GTCGAATGCTGCGGAGCTGG	FALSE	FALSE
926_BTG2_P1P2_ENSG00000159388	BTG2	P1P2	ENSG00000159388	BTG2_+_203274694.23-P1P2	GTCAGTGAGAGGTCTCGGGT	BTG2_-_203274644.23-P1P2	GCGCTGCCCGGGGAAAGTCC	FALSE	FALSE
927_BTG3_P1P2_ENSG00000154640	BTG3	P1P2	ENSG00000154640	BTG3_-_18985141.23-P1P2	GGAGCGCAGCGAGCCTCGTC	BTG3_-_18985193.23-P1P2	GAAGCGCGCGTTGAGAGGAC	FALSE	FALSE
928_BTK_P1P2_ENSG00000010671	BTK	P1P2	ENSG00000010671	BTK_-_100641113.23-P1P2	GATGCCAGGACTTGGAAGGT	BTK_-_100641135.23-P1P2	GACTCGATCGCAGCAGACAC	FALSE	FALSE
929_BTN2A1_P1P2_ENSG00000112763	BTN2A1	P1P2	ENSG00000112763	BTN2A1_-_26458220.23-P1P2	GTCTCCAAACATGGCGACCT	BTN2A1_-_26458417.23-P1P2	GGCTCCGGGGTGGGCACAGT	FALSE	FALSE
930_BTN2A2_P1P2_ENSG00000124508	BTN2A2	P1P2	ENSG00000124508	BTN2A2_-_26383409.23-P1P2	GAAACATCGCGATTAATAGG	BTN2A2_-_26383797.23-P1P2	GGGACTGTGGCCCGAGAAGT	FALSE	FALSE
931_BTN3A2_P1P2_ENSG00000186470	BTN3A2	P1P2	ENSG00000186470	BTN3A2_-_26365494.23-P1P2	GTTCCTTTCTTCCGGATGAG	BTN3A2_-_26365623.23-P1P2	GAGCCTGGGCTACAACGCAT	FALSE	FALSE
932_BTNL9_P1_ENSG00000165810	BTNL9	P1	ENSG00000165810	BTNL9_+_180467304.23-P1	GAGATTCCCTAGACGTGGAC	BTNL9_-_180467320.23-P1	GAGCTGCCAGTCCACGTCTA	FALSE	FALSE
933_BTNL9_P2_ENSG00000165810	BTNL9	P2	ENSG00000165810	BTNL9_-_180480107.23-P2	GGCGCCCGGAGAAGGTCCCG	BTNL9_+_180480090.23-P2	GCCTCCCGCGGGACCTTCTC	FALSE	FALSE
934_BUB1B_P1P2_ENSG00000156970	BUB1B	P1P2	ENSG00000156970	BUB1B_-_40453297.23-P1P2	GTGAGGTGGCCGGTTTGTTA	BUB1B_-_40453273.23-P1P2	GACTTGGCGGCTAGGGGTGT	FALSE	FALSE
935_BUB1_P1P2_ENSG00000169679	BUB1	P1P2	ENSG00000169679	BUB1_-_111435363.23-P1P2	GGACAAGCGCCGGGCCTCAG	BUB1_-_111435372.23-P1P2	GCGGGCCTCAGCGGAACCCA	FALSE	FALSE
936_BUB3_P1P2_ENSG00000154473	BUB3	P1P2	ENSG00000154473	BUB3_-_124913930.23-P1P2	GTAGCCTGCGAGTGTTCTGA	BUB3_-_124913938.23-P1P2	GGAGTGTTCTGAGGGAAGCA	FALSE	FALSE
937_BUD13_P1P2_ENSG00000137656	BUD13	P1P2	ENSG00000137656	BUD13_-_116643492.23-P1P2	GCCGAGGGCGGAGTTGGGAA	BUD13_+_116643652.23-P1P2	GGCAGCTCCGCCGCTTTCCA	FALSE	FALSE
938_BUD31_P1P2_ENSG00000106245	BUD31	P1P2	ENSG00000106245	BUD31_+_99006639.23-P1P2	GCCAAGGTAATCGAGAACAG	BUD31_+_99006585.23-P1P2	GGTAGCTGCTTCTCGACAGA	FALSE	FALSE
939_BYSL_P1P2_ENSG00000112578	BYSL	P1P2	ENSG00000112578	BYSL_-_41889282.23-P1P2	GCCCCACGTGCGATCCTTCC	BYSL_-_41889603.23-P1P2	GTGAGGTCCGAGGAAGACAG	FALSE	FALSE
940_BZW1_P1P2_ENSG00000082153	BZW1	P1P2	ENSG00000082153	BZW1_+_201676657.23-P1P2	GCCCGATGTACCGGCAACTG	BZW1_-_201676648.23-P1P2	GGCGTTAGTTCCGGTCGCAG	FALSE	FALSE
941_BZW2_P1P2_ENSG00000136261	BZW2	P1P2	ENSG00000136261	BZW2_+_16685811.23-P1P2	GCAGCAGTGGCGGCAGACAA	BZW2_+_16685808.23-P1P2	GCAGTGGCGGCAGACAATGG	FALSE	FALSE
942_LRMDA_ENST00000372499.1_ENSG00000148655	LRMDA	ENST00000372499.1	ENSG00000148655	C10orf11_-_77542537.23-ENST00000372499.1	GCTGTTGAAGAAAGAGGATC	C10orf11_-_77542586.23-ENST00000372499.1	GGAGAACCTTTAGCCAGCGC	FALSE	FALSE
943_TMEM273_P1P2_ENSG00000204161	TMEM273	P1P2	ENSG00000204161	C10orf128_+_50396368.23-P1P2	GAGCGCCAGCATGAACTTGG	C10orf128_-_50396345.23-P1P2	GCAGTCCCCACTTACCCAGG	FALSE	FALSE
944_TWNK_P1P2_ENSG00000107815	TWNK	P1P2	ENSG00000107815	C10orf2_-_102747330.23-P1P2	GTCAAGGCGAGTAGCATGTG	C10orf2_-_102747356.23-P1P2	GCTCACGTTGCCGGCGAAGT	FALSE	FALSE
945_FAM241B_P1P2_ENSG00000171224	FAM241B	P1P2	ENSG00000171224	C10orf35_+_71390028.23-P1P2	GCCTCGGCGGCGTCCACTCC	C10orf35_-_71390091.23-P1P2	GTGAGTCGCCGCGCCGGGGA	FALSE	FALSE
946_C10orf88_P1P2_ENSG00000119965	C10orf88	P1P2	ENSG00000119965	C10orf88_-_124713776.23-P1P2	GGCCGGTACAGCGTGGAAAT	C10orf88_+_124713792.23-P1P2	GTACTTGAAGCGGAGTGAGC	FALSE	FALSE
947_C11orf1_P1P2_ENSG00000137720	C11orf1	P1P2	ENSG00000137720	C11orf1_+_111749930.23-P1P2	GCTAGTGACGGGAGAAGACG	C11orf1_+_111750294.23-P1P2	GTTTGAGCAGCAGAGACACT	FALSE	FALSE
948_C11orf24_P1P2_ENSG00000171067	C11orf24	P1P2	ENSG00000171067	C11orf24_-_68039374.23-P1P2	GTGGCCCTCGGACAGTAGGA	C11orf24_-_68039370.23-P1P2	GCTGGTGGCCCTCGGACAGT	FALSE	FALSE
949_SELENOH_P1P2_ENSG00000211450	SELENOH	P1P2	ENSG00000211450	C11orf31_-_57509094.23-P1P2	GCCCCGCGGGAGGAAGCGTA	C11orf31_+_57509026.23-P1P2	GAGAATGCAGCGGGACTGGT	FALSE	FALSE
950_C11orf49_P1P2_ENSG00000149179	C11orf49	P1P2	ENSG00000149179	C11orf49_+_46958378.23-P1P2	GAGATACTCGTAGTCCGGTA	C11orf49_-_46958355.23-P1P2	GTTGAAGCCACCCCGGTCAA	FALSE	FALSE
951_C11orf54_P1P2_ENSG00000182919	C11orf54	P1P2	ENSG00000182919	C11orf54_-_93474869.23-P1P2	GAGGCGAAGATCCGGACTCT	C11orf54_-_93474844.23-P1P2	GTATTCTGAGGAGGCGGGGT	FALSE	FALSE
952_NKAPD1_P1P2_ENSG00000150776	NKAPD1	P1P2	ENSG00000150776	C11orf57_-_111945087.23-P1P2	GGAGGCTGCGGCGCACGGTA	C11orf57_+_111945314.23-P1P2	GCCTCTAGGACGAACCCCGG	FALSE	FALSE
953_C11orf58_P1P2_ENSG00000110696	C11orf58	P1P2	ENSG00000110696	C11orf58_-_16760191.23-P1P2	GGCCGCAACGGTGACGACTG	C11orf58_-_16760208.23-P1P2	GTGTGGCAGAGAAGGCCCGG	FALSE	FALSE
954_C11orf68_P1P2_ENSG00000175573	C11orf68	P1P2	ENSG00000175573	C11orf68_+_65686498.23-P1P2	GAGGTGGCGCGGCGCTAAGA	C11orf68_+_65686304.23-P1P2	GGGCCCGTGGGCGTTAATGG	FALSE	FALSE
955_C11orf71_P1P2_ENSG00000180425	C11orf71	P1P2	ENSG00000180425	C11orf71_+_114271131.23-P1P2	GTAGTCATCGGGTCCGACAC	C11orf71_+_114271196.23-P1P2	GCCCCTCGTTAAAGGCAAGG	FALSE	FALSE
956_HIKESHI_P1P2_ENSG00000149196	HIKESHI	P1P2	ENSG00000149196	C11orf73_+_86013431.23-P1P2	GGCCGGCGACTAGGAGTCCT	C11orf73_-_86013331.23-P1P2	GAGAAGGTCAGAGTTCGCGG	FALSE	FALSE
957_C11orf74_P1P2_ENSG00000166352	C11orf74	P1P2	ENSG00000166352	C11orf74_+_36616270.23-P1P2	GAGAGGCTCCAGCAATACCA	C11orf74_-_36616297.23-P1P2	GTATTGCTGGAGCCTCTCCT	FALSE	FALSE
958_C11orf80_P1P2_ENSG00000173715	C11orf80	P1P2	ENSG00000173715	C11orf80_-_66512217.23-P1P2	GCGCGCGCGCGGGAAGGGAT	C11orf80_+_66512341.23-P1P2	GCATGCCGCGCAGGGAACAG	FALSE	FALSE
959_SPINDOC_P1P2_ENSG00000168005	SPINDOC	P1P2	ENSG00000168005	C11orf84_-_63580977.23-P1P2	GACGCGCCGAGGTCTCGGGG	C11orf84_-_63580974.23-P1P2	GCCGACGCGCCGAGGTCTCG	FALSE	FALSE
960_C11orf95_P1P2_ENSG00000188070	C11orf95	P1P2	ENSG00000188070	C11orf95_-_63536213.23-P1P2	GGCGGGGCGCATGCACGGGG	C11orf95_+_63535984.23-P1P2	GTGCCGCCCGCCGGATCGAG	FALSE	FALSE
961_C11orf96_P1P2_ENSG00000187479	C11orf96	P1P2	ENSG00000187479	C11orf96_-_43964263.23-P1P2	GGAGCCCCGTGCCCCCCGAC	C11orf96_+_43964177.23-P1P2	GGCTGTCGCCGTCTGCCCCG	FALSE	FALSE
962_C12orf29_P1P2_ENSG00000133641	C12orf29	P1P2	ENSG00000133641	C12orf29_+_88429361.23-P1P2	GGCGGCGCCCGGTCCAGTCG	C12orf29_-_88429355.23-P1P2	GCGTGCGGGTGACTGCTTCA	FALSE	FALSE
963_C12orf43_P1P2_ENSG00000157895	C12orf43	P1P2	ENSG00000157895	C12orf43_+_121454270.23-P1P2	GTTGCGGTGGTTCAAGATGG	C12orf43_+_121454216.23-P1P2	GAGTAACAGCAGTAGCGATG	FALSE	FALSE
964_C12orf45_P1P2_ENSG00000151131	C12orf45	P1P2	ENSG00000151131	C12orf45_-_105380143.23-P1P2	GAGGGAAGCATGGAGGTCCA	C12orf45_-_105380117.23-P1P2	GCATCCGGGCCTGAGAGTGC	FALSE	FALSE
965_C12orf49_P1P2_ENSG00000111412	C12orf49	P1P2	ENSG00000111412	C12orf49_+_117175832.23-P1P2	GAGGCTGCCGGGAGCAGACT	C12orf49_-_117175788.23-P1P2	GGGCATGGCCCCTACGCGCC	FALSE	FALSE
966_C12orf4_P1P2_ENSG00000047621	C12orf4	P1P2	ENSG00000047621	C12orf4_+_4647573.23-P1P2	GAGGACTTCGGAACTAGACG	C12orf4_+_4647552.23-P1P2	GGTGAGCCCAGAACCGAGTG	FALSE	FALSE
967_C12orf57_P1P2_ENSG00000111678	C12orf57	P1P2	ENSG00000111678	C12orf57_-_7053226.23-P1P2	GTGGGAACGGTTGTAGGACG	C12orf57_+_7053253.23-P1P2	GGAAGCTCTAGGTTCAGCGG	FALSE	FALSE
968_C12orf60_P1P2_ENSG00000182993	C12orf60	P1P2	ENSG00000182993	C12orf60_-_14956657.23-P1P2	GGTCCTGTCTCTCGAGTTGG	C12orf60_-_14956629.23-P1P2	GAAGATAGCTGCTAACTGAG	FALSE	FALSE
969_C12orf65_P1P2_ENSG00000130921	C12orf65	P1P2	ENSG00000130921	C12orf65_-_123717486.23-P1P2	GACGCCGAAGGGCTCCGAGG	C12orf65_-_123717998.23-P1P2	GACGGCGCGTGCGCAGATCA	FALSE	FALSE
970_C12orf73_P1_ENSG00000204954	C12orf73	P1	ENSG00000204954	C12orf73_-_104350953.23-P1	GTGCTGGGCAACAGGTCTAA	C12orf73_-_104350938.23-P1	GCGCGAACTGCAGGGATGCT	FALSE	FALSE
971_C12orf73_P2_ENSG00000204954	C12orf73	P2	ENSG00000204954	C12orf73_-_104359458.23-P2	GTGGAGACAAAAGCTGACGT	C12orf73_+_104359474.23-P2	GGGTGGAGGACCAGAAGACG	FALSE	FALSE
972_C12orf76_P1P2_ENSG00000174456	C12orf76	P1P2	ENSG00000174456	C12orf76_-_110486290.23-P1P2	GGGTACAGCCACGGTAACGC	C12orf76_+_110486276.23-P1P2	GGCTGCGTCCAGCGTTACCG	FALSE	FALSE
973_C14orf119_P1P2_ENSG00000179933	C14orf119	P1P2	ENSG00000179933	C14orf119_+_23563962.23-P1P2	GAGCGCGAGCCCAAATGGGA	C14orf119_+_23564314.23-P1P2	GAGTACCTCACGCAAGATGG	FALSE	FALSE
974_GON7_P1P2_ENSG00000170270	GON7	P1P2	ENSG00000170270	C14orf142_+_93673346.23-P1P2	GAGAGTACGTCGGGCAGGAA	C14orf142_+_93673356.23-P1P2	GAGCTGCTGGGAGAGTACGT	FALSE	FALSE
975_DGLUCY_P1P2_ENSG00000133943	DGLUCY	P1P2	ENSG00000133943	C14orf159_+_91580463.23-P1P2	GGGCTCGGGTCTACAAGCTG	C14orf159_+_91580933.23-P1P2	GGTGACCTGGGAGTTCTCAA	FALSE	FALSE
976_RTRAF_P1P2_ENSG00000087302	RTRAF	P1P2	ENSG00000087302	C14orf166_+_52456301.23-P1P2	GGGCCGGGAGAGAAGAAGCG	C14orf166_+_52456289.23-P1P2	GAGAAGCGAGGTGGAGCGGG	FALSE	FALSE
977_RIOX1_P1P2_ENSG00000170468	RIOX1	P1P2	ENSG00000170468	C14orf169_-_73957709.23-P1P2	GCCGGCCGGGCGGGGAAGAC	C14orf169_+_73957720.23-P1P2	GCTGGCCTGGAGCCCATCCA	FALSE	FALSE
978_C14orf178_P1P2_ENSG00000197734	C14orf178	P1P2	ENSG00000197734	C14orf178_+_78227426.23-P1P2	GTTGATTGGGGTCCTCGATA	C14orf178_+_78227476.23-P1P2	GTCGCTCGCGCTGGAAGAAG	FALSE	FALSE
979_ERG28_P1P2_ENSG00000133935	ERG28	P1P2	ENSG00000133935	C14orf1_+_76127175.23-P1P2	GCGGGCTGGAGCTGTCCTGG	C14orf1_+_76127193.23-P1P2	GAATGGCTCAGGTGGACTCC	FALSE	FALSE
980_ATP5MPL_P1P2_ENSG00000156411	ATP5MPL	P1P2	ENSG00000156411	C14orf2_+_104387850.23-P1P2	GCTCGGTGACCTTTCCGAGT	C14orf2_-_104387824.23-P1P2	GCACCTTGGCGCAGGACAGA	FALSE	FALSE
981_TEDC1_P1P2_ENSG00000185347	TEDC1	P1P2	ENSG00000185347	C14orf80_+_105957623.23-P1P2	GGCACGGGCCGGGTTTAGTG	C14orf80_+_105957638.23-P1P2	GCTGCGTCCAATCACCGCAC	FALSE	FALSE
982_C14orf93_P2_ENSG00000100802	C14orf93	P2	ENSG00000100802	C14orf93_-_23476303.23-P2	GGGCTGACTCAGCTAGGCAG	C14orf93_-_23476339.23-P2	GCGGGAGACAGAACTATCCG	FALSE	FALSE
983_C14orf93_P1_ENSG00000100802	C14orf93	P1	ENSG00000100802	C14orf93_-_23479323.23-P1	GAGGATACCCGAAGGTCGTA	C14orf93_-_23479355.23-P1	GTCGTGTGTGTGCAAAAAGG	FALSE	FALSE
984_C15orf39_P1P2_ENSG00000167173	C15orf39	P1P2	ENSG00000167173	C15orf39_-_75494261.23-P1P2	GGCGCGAACGGCAGCTAGGA	C15orf39_-_75494271.23-P1P2	GCAGCTAGGAGGGTTGCTCC	FALSE	FALSE
985_C15orf40_P1P2_ENSG00000169609	C15orf40	P1P2	ENSG00000169609	C15orf40_+_83680322.23-P1P2	GAGCGGGCTGAGGCACCTTC	C15orf40_-_83680139.23-P1P2	GGAGCCCCGGAACTGAGAGA	FALSE	FALSE
986_C15orf41_P1P2_ENSG00000186073	C15orf41	P1P2	ENSG00000186073	C15orf41_+_36871861.23-P1P2	GGCCCGGTCCCAGGCTCCAC	C15orf41_+_36871850.23-P1P2	GGGCTCCACCGGCACCTCCG	FALSE	FALSE
987_CCDC32_P1P2_ENSG00000128891	CCDC32	P1P2	ENSG00000128891	C15orf57_+_40857159.23-P1P2	GTGTTACGGTAAGTGAGGAG	C15orf57_-_40856850.23-P1P2	GGCCCAGCCAGCGTAAAGGC	FALSE	FALSE
988_C15orf61_P1P2_ENSG00000189227	C15orf61	P1P2	ENSG00000189227	C15orf61_+_67813605.23-P1P2	GAGGCGGAGCGCGACCTCGT	C15orf61_+_67813594.23-P1P2	GGACCTCGTGGGCCCTCCTC	FALSE	FALSE
989_METTL26_P1P2_ENSG00000130731	METTL26	P1P2	ENSG00000130731	C16orf13_-_686316.23-P1P2	GCAGCAACAACTCCCCGCCG	C16orf13_-_686086.23-P1P2	GATAGAAGTGGCCGCCCCGG	FALSE	FALSE
990_MOSMO_P1P2_ENSG00000185716	MOSMO	P1P2	ENSG00000185716	C16orf52_-_22019854.23-P1P2	GGCTAGCCTGAGGAGACCGG	C16orf52_+_22019662.23-P1P2	GGCGATGGCGAAGATATCGG	FALSE	FALSE
991_C16orf58_P1P2_ENSG00000140688	C16orf58	P1P2	ENSG00000140688	C16orf58_-_31519666.23-P1P2	GCGAACTGCTCGGAACACAG	C16orf58_+_31519695.23-P1P2	GGGGCTGGGATCCAAAAGCT	FALSE	FALSE
992_TEDC2_P1P2_ENSG00000162062	TEDC2	P1P2	ENSG00000162062	C16orf59_+_2510137.23-P1P2	GCCCGCCGGCAGCATGAAGG	C16orf59_+_2510134.23-P1P2	GGCCGGCAGCATGAAGGCGG	FALSE	FALSE
993_VPS35L_P1P2_ENSG00000103544	VPS35L	P1P2	ENSG00000103544	C16orf62_+_19567216.23-P1P2	GCTCCGCTGGACCGCGGTAG	C16orf62_-_19567090.23-P1P2	GTAAGGAAGCAGCGGCGGGT	FALSE	FALSE
994_C16orf70_P1P2_ENSG00000125149	C16orf70	P1P2	ENSG00000125149	C16orf70_+_67143859.23-P1P2	GGCGGCAGCGGGGGCAACGA	C16orf70_+_67144249.23-P1P2	GCGAGCCGAGAGGACGAAAG	FALSE	FALSE
995_C16orf72_P1_ENSG00000182831	C16orf72	P1	ENSG00000182831	C16orf72_-_9185477.23-P1	GGCAGCCGCAGAGCCGTCCT	C16orf72_-_9185563.23-P1	GCGGAGGGCTCGGCGATCAG	FALSE	FALSE
996_C16orf72_P2_ENSG00000182831	C16orf72	P2	ENSG00000182831	C16orf72_-_9197055.23-P2	GCCTAACCGAGCTACTTCAA	C16orf72_+_9197088.23-P2	GGAGCTATGGCTTCCCGGAA	FALSE	FALSE
997_C16orf86_P1P2_ENSG00000159761	C16orf86	P1P2	ENSG00000159761	C16orf86_+_67700770.23-P1P2	GGAGACCGGCCAGCAAGCGA	C16orf86_+_67700726.23-P1P2	GCGACCGCGGAGCCCACCCT	FALSE	FALSE
998_C16orf87_P1P2_ENSG00000155330	C16orf87	P1P2	ENSG00000155330	C16orf87_+_46865064.23-P1P2	GGCTGCCGCCGCTAAGGGAG	C16orf87_-_46865023.23-P1P2	GTCGCACTCGGGGCATGATT	FALSE	FALSE
999_C16orf91_P1P2_ENSG00000174109	C16orf91	P1P2	ENSG00000174109	C16orf91_+_1470729.23-P1P2	GGGCGTCAGTCGAGGAGTCA	C16orf91_+_1470677.23-P1P2	GCGGCCGGGTGAGCTCCTCA	FALSE	FALSE
1000_C16orf95_P1P2_ENSG00000260456	C16orf95	P1P2	ENSG00000260456	C16orf95_-_87350986.23-P1P2	GCCCAACCTCAACCGCTCAG	C16orf95_+_87350989.23-P1P2	GCGGGCGCGCGGGCGTTGTT	FALSE	FALSE
1001_C17orf49_P1_ENSG00000258315	C17orf49	P1	ENSG00000258315	C17orf49_+_6915949.23-P1	GAGCGGGCTCGGAAAGCGGT	C17orf49_+_6915965.23-P1	GGGATCGCCGAGGTGCAAGC	FALSE	TRUE
1002_C17orf49_P2_ENSG00000258315	C17orf49	P2	ENSG00000258315	C17orf49_+_6918114.23-P2	GTACACGCGAGCCGGGACCA	C17orf49_+_6918154.23-P2	GGGCCCCGCGCGCCTCCTCA	FALSE	FALSE
1003_C17orf53_P1P2_ENSG00000125319	C17orf53	P1P2	ENSG00000125319	C17orf53_+_42219355.23-P1P2	GGATGAGTCTCTGCGATATA	C17orf53_-_42219666.23-P1P2	GGAGACCTGGGCTGTCGTCA	FALSE	FALSE
1004_C17orf58_P1P2_ENSG00000186665	C17orf58	P1P2	ENSG00000186665	C17orf58_+_65989617.23-P1P2	GAGCCCGCCGCAGAGGGACG	C17orf58_-_65989632.23-P1P2	GCGGGCTCCGCGTCCCTCTG	FALSE	FALSE
1005_CYBC1_P1P2_ENSG00000178927	CYBC1	P1P2	ENSG00000178927	C17orf62_+_80408570.23-P1P2	GGGACCGCTGTGCTCTCGGT	C17orf62_-_80408542.23-P1P2	GCGCGCGGCACGGAGCGGGA	FALSE	FALSE
1006_C17orf75_P1P2_ENSG00000108666	C17orf75	P1P2	ENSG00000108666	C17orf75_+_30669187.23-P1P2	GGAGCAGGGGAGCGGTTTGG	C17orf75_-_30668957.23-P1P2	GGGTGGGGTGCAAGGCCGGG	FALSE	FALSE
1007_C17orf80_P1P2_ENSG00000141219	C17orf80	P1P2	ENSG00000141219	C17orf80_-_71228594.23-P1P2	GGAAAGGACCTCCCCTGGGG	C17orf80_+_71228807.23-P1P2	GCCCGGCGACAAGCCCCCCA	FALSE	FALSE
1008_NDUFAF8_P1P2_ENSG00000224877	NDUFAF8	P1P2	ENSG00000224877	C17orf89_-_79213146.23-P1P2	GTAAGATGGCGGCCTCCAGG	C17orf89_-_79213132.23-P1P2	GGAAGAGGACGGACCTAAGA	FALSE	FALSE
1009_EPOP_P1P2_ENSG00000273604	EPOP	P1P2	ENSG00000273604	C17orf96_+_36831155.23-P1P2	GGGGAAGAAAGAAACCGAGC	C17orf96_+_36831152.23-P1P2	GAAGAAAGAAACCGAGCGGG	FALSE	FALSE
1010_C17orf99_P1P2_ENSG00000187997	C17orf99	P1P2	ENSG00000187997	C17orf99_-_76142486.23-P1P2	GAGAGGCCCTACACCCACCG	C17orf99_-_76142539.23-P1P2	GGTGCTGGGTGAGTCCACCA	FALSE	FALSE
1011_C18orf21_P1P2_ENSG00000141428	C18orf21	P1P2	ENSG00000141428	C18orf21_-_33552665.23-P1P2	GTTTTCTCACCTGGTTCCCG	C18orf21_-_33552676.23-P1P2	GGGTTCCCGCGGCGAGCCAG	FALSE	FALSE
1012_C18orf25_P1P2_ENSG00000152242	C18orf25	P1P2	ENSG00000152242	C18orf25_-_43754073.23-P1P2	GGACGACTGAAGGGACTTGG	C18orf25_-_43754064.23-P1P2	GGGCGGCGCGGACGACTGAA	FALSE	FALSE
1013_C18orf32_P1P2_ENSG00000177576	C18orf32	P1P2	ENSG00000177576	C18orf32_-_47013587.23-P1P2	GGCACACTCACCCGCGACCG	C18orf32_-_47013425.23-P1P2	GGAAGGTACCCTGAGAGCGA	FALSE	FALSE
1014_C19orf12_P1P2_ENSG00000131943	C19orf12	P1P2	ENSG00000131943	C19orf12_+_30206127.23-P1P2	GAGGCCTGCGCGACCCTCCG	C19orf12_-_30206076.23-P1P2	GCGCGCTCGGCGATCAGACG	FALSE	FALSE
1015_FAM174C_P1P2_ENSG00000228300	FAM174C	P1P2	ENSG00000228300	C19orf24_+_1275614.23-P1P2	GAGGCCTCTTCGGCACCGCA	C19orf24_-_1275553.23-P1P2	GCCGCTTCCGCCGGGCCATG	FALSE	FALSE
1016_C19orf25_P1P2_ENSG00000119559	C19orf25	P1P2	ENSG00000119559	C19orf25_+_1479146.23-P1P2	GCGCCCAGGTGGGAAGAGGC	C19orf25_+_1479200.23-P1P2	GCTCCGACCGGAATCGGAAG	FALSE	FALSE
1017_TRIR_P1P2_ENSG00000123144	TRIR	P1P2	ENSG00000123144	C19orf43_+_12845386.23-P1P2	GGGCGGTGGCGGGAGCCGTT	C19orf43_-_12845065.23-P1P2	GGGTCCCGATCCCCCTTCAC	FALSE	FALSE
1018_C19orf47_P2_ENSG00000160392	C19orf47	P2	ENSG00000160392	C19orf47_+_40847864.23-P2	GCTCTGGCATGCAGACAGAC	C19orf47_+_40847834.23-P2	GAGGGACAAACACTCACAGC	FALSE	FALSE
1019_C19orf47_P1_ENSG00000160392	C19orf47	P1	ENSG00000160392	C19orf47_+_40854284.23-P1	GGGGAGGAGTGTCTGACAGT	C19orf47_+_40854249.23-P1	GGAGGGCGGGCGGCGCGAGT	FALSE	FALSE
1020_C19orf48_P1P2_ENSG00000167747	C19orf48	P1P2	ENSG00000167747	C19orf48_+_51307844.23-P1P2	GCTGCAACCCGCGCCCGCTT	C19orf48_+_51307828.23-P1P2	GCTTCGGAGAGAGAAATGCT	FALSE	FALSE
1021_TIMM29_P1P2_ENSG00000142444	TIMM29	P1P2	ENSG00000142444	C19orf52_-_11039501.23-P1P2	GCCCCCAAGACGGAAGAGGA	C19orf52_-_11039497.23-P1P2	GAGGACCCCCAAGACGGAAG	FALSE	FALSE
1022_C19orf53_P1P2_ENSG00000104979	C19orf53	P1P2	ENSG00000104979	C19orf53_-_13885302.23-P1P2	GGTGCCGGACCATGGCGCAG	C19orf53_+_13885284.23-P1P2	GCTGCCCCTGCGCCATGGTC	FALSE	FALSE
1023_C19orf54_P1P2_ENSG00000188493	C19orf54	P1P2	ENSG00000188493	C19orf54_-_41256341.23-P1P2	GTGGGCGCCGCGATAACCAC	C19orf54_-_41256323.23-P1P2	GTCAGAGATCAGAGGCCGGT	FALSE	FALSE
1024_REX1BD_P1P2_ENSG00000006015	REX1BD	P1P2	ENSG00000006015	C19orf60_-_18699632.23-P1P2	GATGATCACCGAGACCGCGG	C19orf60_-_18699629.23-P1P2	GGTCATGATCACCGAGACCG	FALSE	FALSE
1025_SHFL_P1P2_ENSG00000130813	SHFL	P1P2	ENSG00000130813	C19orf66_-_10197533.23-P1P2	GCAAGTTCGGGCCGGGAGAA	C19orf66_+_10197572.23-P1P2	GGACAGGGGGGTTCCGGTGG	FALSE	FALSE
1026_MICOS13_P1P2_ENSG00000174917	MICOS13	P1P2	ENSG00000174917	C19orf70_-_5680498.23-P1P2	GGACCACACCCGGGCCACCA	C19orf70_+_5680490.23-P1P2	GTGGATCCGAGCGACCATGG	FALSE	FALSE
1027_C19orf73_P1P2_ENSG00000221916	C19orf73	P1P2	ENSG00000221916	C19orf73_+_49622295.23-P1P2	GCGCGCCGCACGGGACACGA	C19orf73_-_49622341.23-P1P2	GGCTAGTGCGCGCCACTGCC	FALSE	FALSE
1028_C19orf81_P1P2_ENSG00000235034	C19orf81	P1P2	ENSG00000235034	C19orf81_-_51161776.23-P1P2	GAGGGATCTCGAGTGAGTAG	C19orf81_-_51161830.23-P1P2	GTAGAGGTCTGAGCCTGGAA	FALSE	FALSE
1029_C1D_P1P2_ENSG00000197223	C1D	P1P2	ENSG00000197223	C1D_+_68290088.23-P1P2	GACTGGAGTCGAAGGCCGTG	C1D_+_68289917.23-P1P2	GTTCGTTGGGGCAGCATTGT	FALSE	FALSE
1030_C1GALT1C1_P1P2_ENSG00000171155	C1GALT1C1	P1P2	ENSG00000171155	C1GALT1C1_+_119763843.23-P1P2	GAGCCTGGTCAGGAGCGTAA	C1GALT1C1_+_119763838.23-P1P2	GGGTCAGGAGCGTAACGGAG	FALSE	FALSE
1031_C1GALT1_P1P2_ENSG00000106392	C1GALT1	P1P2	ENSG00000106392	C1GALT1_-_7222317.23-P1P2	GCGCTGCCGGGGAATAATCT	C1GALT1_+_7222301.23-P1P2	GTGCCGCCCAGATTATTCCC	FALSE	FALSE
1032_C1QBP_P1P2_ENSG00000108561	C1QBP	P1P2	ENSG00000108561	C1QBP_-_5342366.23-P1P2	GGACGGAGGAGCCCAGCACA	C1QBP_-_5342105.23-P1P2	GCGGTTGCAGGCCCTATTCC	FALSE	FALSE
1033_C1QTNF4_P1P2_ENSG00000172247	C1QTNF4	P1P2	ENSG00000172247	C1QTNF4_-_47615942.23-P1P2	GAGGGAAGGTCAGCTAGAGA	C1QTNF4_-_47615924.23-P1P2	GTGGGGAGGCGTGAGGGAAA	FALSE	FALSE
1034_C1RL_P1P2_ENSG00000139178	C1RL	P1P2	ENSG00000139178	C1RL_-_7261823.23-P1P2	GAGAGAACTGGCCCAGGATA	C1RL_-_7261811.23-P1P2	GCTGGGACCTGCGAGAGAAC	FALSE	FALSE
1035_C1orf109_P1_ENSG00000116922	C1orf109	P1	ENSG00000116922	C1orf109_+_38156159.23-P1	GCGCGTGGTGCAGTCCCTGG	C1orf109_-_38156166.23-P1	GCAAAGCGTGAGAACCCTCC	FALSE	FALSE
1036_C1orf109_P2_ENSG00000116922	C1orf109	P2	ENSG00000116922	C1orf109_+_38157864.23-P2	GGGAGGGCTGGGGGCCTACT	C1orf109_-_38157872.23-P2	GACAGCCGACCTGACCTAGT	FALSE	FALSE
1037_C1orf112_P1P2_ENSG00000000460	C1orf112	P1P2	ENSG00000000460	C1orf112_+_169764191.23-P1P2	GGACCCGCCAAAGCCCAGAC	C1orf112_-_169764066.23-P1P2	GAGTGAGTCGAGTCCTCCAG	FALSE	FALSE
1038_C1orf122_P1P2_ENSG00000197982	C1orf122	P1P2	ENSG00000197982	C1orf122_-_38274364.23-P1P2	GAGCCTGCGAGGAGATGTTA	C1orf122_+_38274469.23-P1P2	GCCCCCTCCAGGGTAAGCTA	FALSE	FALSE
1039_CZIB_P1P2_ENSG00000162384	CZIB	P1P2	ENSG00000162384	C1orf123_+_53686240.23-P1P2	GGCGGAGAGGGCTACCATGG	C1orf123_+_53686261.23-P1P2	GAAGGGCCGCAGCCAGCACC	FALSE	FALSE
1040_C1orf131_P1P2_ENSG00000143633	C1orf131	P1P2	ENSG00000143633	C1orf131_+_231376880.23-P1P2	GGTGCAGCGCGGCAGAATGA	C1orf131_-_231376873.23-P1P2	GGACATTGTGGGGTCAGCCG	FALSE	FALSE
1041_C1orf159_P1P2_ENSG00000131591	C1orf159	P1P2	ENSG00000131591	C1orf159_+_1051446.23-P1P2	GTACGAAAGAGAAACCCGGA	C1orf159_+_1051438.23-P1P2	GAGAAACCCGGAGGGCGCCG	FALSE	FALSE
1042_C1orf174_P1P2_ENSG00000198912	C1orf174	P1P2	ENSG00000198912	C1orf174_-_3816803.23-P1P2	GCCCGGCCAACGCGTCCCGG	C1orf174_+_3816625.23-P1P2	GGGTGCCTGTGGCCTAGGAG	FALSE	FALSE
1043_C1orf198_P2_ENSG00000119280	C1orf198	P2	ENSG00000119280	C1orf198_+_231005300.23-P2	GACTATCCAGGCAAAGACCC	C1orf198_-_231005109.23-P2	GAGGCGACATCCCAACAGGT	FALSE	FALSE
1044_C1orf198_P1_ENSG00000119280	C1orf198	P1	ENSG00000119280	C1orf198_-_231004382.23-P1	GCCTGCACCGCCGCGTACCC	C1orf198_+_231004198.23-P1	GGGCGGTCATGAGCGGGAAC	FALSE	FALSE
1045_C1orf216_P1P2_ENSG00000142686	C1orf216	P1P2	ENSG00000142686	C1orf216_-_36184421.23-P1P2	GGTCTCCGCGGTCCAGGCGT	C1orf216_+_36184449.23-P1P2	GACTCCGCAGTCCGGGACTG	FALSE	FALSE
1046_FNDC10_P1P2_ENSG00000228594	FNDC10	P1P2	ENSG00000228594	C1orf233_-_1535284.23-P1P2	GCTCGGGCAGCACCTTGTAG	C1orf233_-_1535401.23-P1P2	GCGGCGGGGCGCGCATCCTG	FALSE	FALSE
1047_ODR4_P1P2_ENSG00000157181	ODR4	P1P2	ENSG00000157181	C1orf27_-_186345020.23-P1P2	GGAGGGAATCTGGCCCCTAG	C1orf27_+_186345012.23-P1P2	GGCCCAAGTACCAGCCTCTA	FALSE	FALSE
1048_C1orf35_P1P2_ENSG00000143793	C1orf35	P1P2	ENSG00000143793	C1orf35_+_228291147.23-P1P2	GCAGGGTAGGCGCAGTGCGC	C1orf35_+_228290996.23-P1P2	GGCCTGGGTCCGACGGTAGT	FALSE	FALSE
1049_C1orf43_P1P2_ENSG00000143612	C1orf43	P1P2	ENSG00000143612	C1orf43_+_154192973.23-P1P2	GAAATGGCCGGGGAGCTCCA	C1orf43_-_154193040.23-P1P2	GACCCGGCCTGAAAACATGG	FALSE	FALSE
1050_C1orf50_P1P2_ENSG00000164008	C1orf50	P1P2	ENSG00000164008	C1orf50_+_43233182.23-P1P2	GGTCGGGGTGAGCTCCACCA	C1orf50_-_43232988.23-P1P2	GGGATAAGGCGCTGTCATGG	FALSE	FALSE
1051_C1orf52_P1P2_ENSG00000162642	C1orf52	P1P2	ENSG00000162642	C1orf52_+_85725306.23-P1P2	GCTCGCAGCCGTCATGGCAG	C1orf52_+_85725312.23-P1P2	GTTGTCGCTCGCAGCCGTCA	FALSE	FALSE
1052_C1orf53_P1P2_ENSG00000203724	C1orf53	P1P2	ENSG00000203724	C1orf53_-_197871800.23-P1P2	GATGGCGGCCAGGCAGATCT	C1orf53_-_197871810.23-P1P2	GGGCAGATCTGGGCACGGAC	FALSE	FALSE
1053_C1orf56_P1P2_ENSG00000143443	C1orf56	P1P2	ENSG00000143443	C1orf56_-_151020255.23-P1P2	GCGGTGGGTCTACAGCGGAA	C1orf56_-_151020250.23-P1P2	GCGACCCGGTGGGTCTACAG	FALSE	FALSE
1054_C1orf61_P2_ENSG00000125462	C1orf61	P2	ENSG00000125462	C1orf61_-_156391510.23-P2	GCGAGCCTAGGCGAGCAGGG	C1orf61_-_156391507.23-P2	GCGCCGAGCCTAGGCGAGCA	FALSE	FALSE
1055_C1orf61_P1_ENSG00000125462	C1orf61	P1	ENSG00000125462	C1orf61_-_156399159.23-P1	GATCCTCCCTGGACCCGAAT	C1orf61_+_156399202.23-P1	GAGAGGCAGTCCAGCCGCAG	FALSE	FALSE
1056_SHLD1_P1P2_ENSG00000171984	SHLD1	P1P2	ENSG00000171984	C20orf196_-_5731074.23-P1P2	GTTGCGGATGGTGAGTGTGT	C20orf196_-_5731086.23-P1P2	GAGTGTGTCGGGGGGCTTGG	FALSE	FALSE
1057_C20orf203_P1P2_ENSG00000198547	C20orf203	P1P2	ENSG00000198547	C20orf203_-_31239545.23-P1P2	GCGAGTCTTACCTCTTCATG	C20orf203_+_31239518.23-P1P2	GGAAGAGGTAAGACTCGGAC	FALSE	FALSE
1058_RAB5IF_P1P2_ENSG00000101084	RAB5IF	P1P2	ENSG00000101084	C20orf24_+_35234156.23-P1P2	GGCAGGCGCCGCGAAGGGAG	C20orf24_-_35234221.23-P1P2	GGTAGCTTGGCCAGGTTGTG	FALSE	FALSE
1059_C20orf27_P1P2_ENSG00000101220	C20orf27	P1P2	ENSG00000101220	C20orf27_-_3748399.23-P1P2	GCAACGCCGAGCACGAGGAA	C20orf27_+_3748029.23-P1P2	GGGCATGAGTGCGGTAGTGA	FALSE	FALSE
1060_C20orf96_P1P2_ENSG00000196476	C20orf96	P1P2	ENSG00000196476	C20orf96_-_271027.23-P1P2	GCAGCAATTCGAAACAGGAT	C20orf96_-_270962.23-P1P2	GCTTGGGTCTGGAAAGAGTT	FALSE	FALSE
1061_CFAP410_P1P2_ENSG00000160226	CFAP410	P1P2	ENSG00000160226	C21orf2_-_45759242.23-P1P2	GGGGCGACGCGAGCCCGCTG	C21orf2_+_45759062.23-P1P2	GGGCCGCCATGAAGCTGACG	FALSE	FALSE
1062_GATD3A_P1P2_ENSG00000160221	GATD3A	P1P2	ENSG00000160221	C21orf33_+_45553562.23-P1P2	GGCCATTGCGGTGAGGACAG	C21orf33_-_45553582.23-P1P2	GCCCGCTGTCCTCACCGCAA	FALSE	FALSE
1063_C21orf58_P2_ENSG00000160298	C21orf58	P2	ENSG00000160298	C21orf58_+_47738037.23-P2	GCGAGTAACAGAACCAGGGA	C21orf58_-_47737990.23-P2	GCTGATGAGTCCAGCATGGT	FALSE	FALSE
1064_C21orf58_P1_ENSG00000160298	C21orf58	P1	ENSG00000160298	C21orf58_+_47743559.23-P1	GCTGCTGAGGTGGATCTCAG	C21orf58_-_47743749.23-P1	GCTGGTGGACACAAAGCCCA	FALSE	FALSE
1065_CFAP298_P1P2_ENSG00000159079	CFAP298	P1P2	ENSG00000159079	C21orf59_+_33984661.23-P1P2	GTGGGATTCCGGACTGTGAG	C21orf59_+_33984442.23-P1P2	GGGTGGCCCGGGTCTATAAT	FALSE	FALSE
1066_C21orf91_P1P2_ENSG00000154642	C21orf91	P1P2	ENSG00000154642	C21orf91_+_19191644.23-P1P2	GGAACCCGAGCCGCACGGAA	C21orf91_+_19191668.23-P1P2	GCTGCGGCCGGAAACAATAG	FALSE	FALSE
1067_RTL10_P1P2_ENSG00000215012	RTL10	P1P2	ENSG00000215012	C22orf29_-_19842375.23-P1P2	GGTCGGGAACGCCTGCTCCT	C22orf29_+_19842349.23-P1P2	GGAGCAGGCGTTCCCGACTC	FALSE	FALSE
1068_C22orf39_P1P2_ENSG00000242259	C22orf39	P1P2	ENSG00000242259	C22orf39_+_19435207.23-P1P2	GCGCGCCGGTCGCCCAGACA	C22orf39_-_19435159.23-P1P2	GTCCCTCCGGAAGACCCCGG	TRUE	TRUE
1069_C22orf46_P1P2_nan	C22orf46	P1P2		C22orf46_+_42084949.23-P1P2	GCCAGTGCCCCCGTAGAGGG	C22orf46_-_42084999.23-P1P2	GACTGGCCCTGTGTCGAAGA	FALSE	FALSE
1070_C2CD2L_P2_ENSG00000172375	C2CD2L	P2	ENSG00000172375	C2CD2L_+_118972948.23-P2	GGCATCCCAGATTAAGGGAG	C2CD2L_-_118973000.23-P2	GCAGGAAGATGGCTATTGAA	FALSE	FALSE
1071_C2CD2L_P1_ENSG00000172375	C2CD2L	P1	ENSG00000172375	C2CD2L_+_118978263.23-P1	GGAGGAGAGGAGGTCCTCGG	C2CD2L_-_118978179.23-P1	GCCGCGCGGTGGGAGGAGTC	FALSE	FALSE
1072_C2CD2_P1P2_ENSG00000157617	C2CD2	P1P2	ENSG00000157617	C2CD2_-_43373991.23-P1P2	GCCGCACACCTGCGGAACAG	C2CD2_-_43374046.23-P1P2	GCGGCGTCTGGGAAGTTCCT	FALSE	FALSE
1073_C2CD3_P1P2_ENSG00000168014	C2CD3	P1P2	ENSG00000168014	C2CD3_-_73882081.23-P1P2	GCTTTGCTACAATACCTCTC	C2CD3_+_73882019.23-P1P2	GTATTGGAGGGAAGGCGTCT	FALSE	FALSE
1074_C2orf42_ENST00000264434.2_ENSG00000115998	C2orf42	ENST00000264434.2	ENSG00000115998	C2orf42_+_70418072.23-ENST00000264434.2	GTCGTCAGCTAAGGGCCCCG	C2orf42_+_70418122.23-ENST00000264434.2	GCCCCGTTTGTAAAAGGCCG	FALSE	FALSE
1075_C2orf42_ENST00000420306.1_ENSG00000115998	C2orf42	ENST00000420306.1	ENSG00000115998	C2orf42_-_70409087.23-ENST00000420306.1	GCAAATCAGATAAGAAAGCT	C2orf42_+_70408870.23-ENST00000420306.1	GTCAGTGCGGCAAAGAGACC	FALSE	FALSE
1076_WDCP_P1P2_ENSG00000163026	WDCP	P1P2	ENSG00000163026	C2orf44_+_24269996.23-P1P2	GTGAGGATCGAGCTAGGGGT	C2orf44_+_24270228.23-P1P2	GTGTGCGGCGGCGTGATGTT	FALSE	FALSE
1077_MAIP1_P1P2_ENSG00000162972	MAIP1	P1P2	ENSG00000162972	C2orf47_-_200820403.23-P1P2	GGACGGGGCCGACTCACCAG	C2orf47_+_200820531.23-P1P2	GAACTGGGGTAGCAAACGAG	FALSE	FALSE
1078_C2orf49_P1P2_ENSG00000135974	C2orf49	P1P2	ENSG00000135974	C2orf49_-_105954047.23-P1P2	GGGTCTCCTGGCGACGACCA	C2orf49_-_105954050.23-P1P2	GCTCCTGGCGACGACCATGG	FALSE	FALSE
1079_C2orf68_P1P2_ENSG00000168887	C2orf68	P1P2	ENSG00000168887	C2orf68_-_85839118.23-P1P2	GCCGCCTCCATCAGGAGCCG	C2orf68_+_85839164.23-P1P2	GGGGCGGCGCGGAGCTCTGT	FALSE	FALSE
1080_C2orf69_P1P2_ENSG00000178074	C2orf69	P1P2	ENSG00000178074	C2orf69_+_200776062.23-P1P2	GCAGCCGGCGGCTCAACGGT	C2orf69_+_200776125.23-P1P2	GAGAGCGGTTCGGAGGTGGA	FALSE	FALSE
1081_C2orf76_P1P2_ENSG00000186132	C2orf76	P1P2	ENSG00000186132	C2orf76_+_120124359.23-P1P2	GGGGACGCCGGGAACAGGTG	C2orf76_+_120124344.23-P1P2	GGGTGGGGACAACGGAAGTA	FALSE	FALSE
1082_C2orf88_P1P2_ENSG00000187699	C2orf88	P1P2	ENSG00000187699	C2orf88_+_191045983.23-P1P2	GAGATGTGAGGCTCTATCCA	C2orf88_+_191045586.23-P1P2	GTCAGCCAAGTGGCAGCATG	FALSE	FALSE
1083_NEPRO_P1P2_ENSG00000163608	NEPRO	P1P2	ENSG00000163608	C3orf17_-_112738463.23-P1P2	GGGATTCTCACACGGTTCCA	C3orf17_+_112738436.23-P1P2	GAACCGTGTGAGAATCCCTA	FALSE	FALSE
1084_C3orf33_P1P2_ENSG00000174928	C3orf33	P1P2	ENSG00000174928	C3orf33_+_155524034.23-P1P2	GCAGGAGGCCGGGAACATGG	C3orf33_+_155524063.23-P1P2	GCGCCAGCCGGAGGAGCTCA	FALSE	FALSE
1085_C3orf38_P1P2_ENSG00000179021	C3orf38	P1P2	ENSG00000179021	C3orf38_+_88199174.23-P1P2	GGACTGGGGGGGAAAGACAA	C3orf38_-_88199341.23-P1P2	GCTCAGGACCGCCAAGGTAA	FALSE	FALSE
1086_DIPK2A_P1P2_ENSG00000181744	DIPK2A	P1P2	ENSG00000181744	C3orf58_-_143690674.23-P1P2	GAGCCAGCGCGCACAAGCAA	C3orf58_-_143690709.23-P1P2	GGACGTGCGTTGCTGCTTGT	FALSE	FALSE
1087_HPF1_P1P2_ENSG00000056050	HPF1	P1P2	ENSG00000056050	C4orf27_-_170679066.23-P1P2	GAGCAGAATTCCCCGATCCG	C4orf27_+_170679080.23-P1P2	GTGAACCCGGAAGCGGTTGG	FALSE	FALSE
1088_FAM241A_P1P2_ENSG00000174749	FAM241A	P1P2	ENSG00000174749	C4orf32_-_113066643.23-P1P2	GCTGTCAGCGGCGGGTGCGG	C4orf32_-_113066652.23-P1P2	GGCGGGTGCGGCGGATCCCA	FALSE	FALSE
1089_C4orf33_P1_ENSG00000151470	C4orf33	P1	ENSG00000151470	C4orf33_-_130014912.23-P1	GGCGCGGCGGCCAAACTGGT	C4orf33_+_130014922.23-P1	GGAGGTTGGGCCTCACTACC	FALSE	FALSE
1090_C4orf33_P2_ENSG00000151470	C4orf33	P2	ENSG00000151470	C4orf33_-_130017281.23-P2	GCCCCTCCCCCAGAACGTGT	C4orf33_-_130017292.23-P2	GGAACGTGTAGGCAGCTGGG	FALSE	FALSE
1091_C4orf36_P1_ENSG00000163633	C4orf36	P1	ENSG00000163633	C4orf36_-_87855828.23-P1	GATTATAGGAGGTTGCAAAA	C4orf36_-_87855814.23-P1	GGAATCTGTTTCAATATTAT	FALSE	FALSE
1092_C4orf36_P2_ENSG00000163633	C4orf36	P2	ENSG00000163633	C4orf36_-_87857275.23-P2	GTATGCAGATCATCCCGGGA	C4orf36_+_87857311.23-P2	GCTAACAGAGACTGGTTCAA	FALSE	FALSE
1093_C4orf3_P1P2_ENSG00000164096	C4orf3	P1P2	ENSG00000164096	C4orf3_+_120221683.23-P1P2	GAGCTGCAGGAGCGAGATGG	C4orf3_-_120221777.23-P1P2	GCGCCGCACCGGAAACTGAG	FALSE	FALSE
1094_C4orf46_P1P2_ENSG00000205208	C4orf46	P1P2	ENSG00000205208	C4orf46_+_159593067.23-P1P2	GTGAGACCCACGAGGAGACT	C4orf46_+_159592977.23-P1P2	GTCGGTTCGGCTTCTCGGGT	FALSE	FALSE
1095_C4orf48_P1P2_ENSG00000243449	C4orf48	P1P2	ENSG00000243449	C4orf48_-_2043795.23-P1P2	GTCCCGGGGTCCCTGAACCG	C4orf48_+_2043753.23-P1P2	GACCAGCAGCGCGGGGACAC	FALSE	FALSE
1096_C5orf15_P1P2_ENSG00000113583	C5orf15	P1P2	ENSG00000113583	C5orf15_-_133304201.23-P1P2	GGGCCGCGCCAACCCCACAA	C5orf15_+_133304271.23-P1P2	GCTCCCAGCCGAGTCCGTTA	FALSE	FALSE
1097_C5orf22_P1P2_ENSG00000082213	C5orf22	P1P2	ENSG00000082213	C5orf22_+_31532436.23-P1P2	GGGAGAAGACCCGGGAAAGC	C5orf22_+_31532444.23-P1P2	GTGGCAGCTGGAGAAGACCC	FALSE	FALSE
1098_C5orf24_P1P2_ENSG00000181904	C5orf24	P1P2	ENSG00000181904	C5orf24_+_134181678.23-P1P2	GCCCCGGACGCAGTACGAAG	C5orf24_-_134181671.23-P1P2	GCGCCTCTAACACTACAGGG	FALSE	FALSE
1099_TMEM267_P1P2_ENSG00000151881	TMEM267	P1P2	ENSG00000151881	C5orf28_-_43483907.23-P1P2	GTCCCCTCAGTCCCACGCAG	C5orf28_+_43483887.23-P1P2	GGCCGCTGCGTGGGACTGAG	FALSE	FALSE
1100_C5orf30_P1P2_ENSG00000181751	C5orf30	P1P2	ENSG00000181751	C5orf30_+_102594537.23-P1P2	GGCTGCGGAGCGGGAGACAG	C5orf30_+_102594501.23-P1P2	GGACTGCGGCGCCGAGATCC	FALSE	FALSE
1101_C5orf34_P1P2_ENSG00000172244	C5orf34	P1P2	ENSG00000172244	C5orf34_+_43515230.23-P1P2	GCTGTTGCGGAGCTCTGAAG	C5orf34_+_43515004.23-P1P2	GCCCCTGAAGAAGCAGTCGT	FALSE	FALSE
1102_MRNIP_P1P2_ENSG00000161010	MRNIP	P1P2	ENSG00000161010	C5orf45_+_179285792.23-P1P2	GGCGACTGCACAAGCAGGGA	C5orf45_-_179285748.23-P1P2	GGACCTGGTGCGCCTGGAAG	FALSE	FALSE
1103_C5orf51_P1P2_ENSG00000205765	C5orf51	P1P2	ENSG00000205765	C5orf51_+_41904531.23-P1P2	GTTCGCTAAGTTGCTGTATG	C5orf51_-_41904493.23-P1P2	GGCGGCCGCAGTCTCTAGTG	FALSE	FALSE
1104_ILRUN_P1P2_ENSG00000196821	ILRUN	P1P2	ENSG00000196821	C6orf106_+_34664012.23-P1P2	GGGAGAGTTAGGGACCACGG	C6orf106_+_34664307.23-P1P2	GTGCCTGGGCACCACCGACA	FALSE	FALSE
1105_C6orf120_P1P2_ENSG00000185127	C6orf120	P1P2	ENSG00000185127	C6orf120_-_170102392.23-P1P2	GTTAACCCACCCCTCCTCCC	C6orf120_+_170102456.23-P1P2	GGTCCCCGCCGTCCGCACGC	FALSE	FALSE
1106_C6orf136_P1P2_ENSG00000204564	C6orf136	P1P2	ENSG00000204564	C6orf136_+_30614949.23-P1P2	GACCTCCGGCCTCCTCACAG	C6orf136_+_30615046.23-P1P2	GCTGGTAGGCGCGCAGGCAA	FALSE	FALSE
1107_C6orf15_P1P2_ENSG00000204542	C6orf15	P1P2	ENSG00000204542	C6orf15_+_31080311.23-P1P2	GGATGCAGGGCCGCGTGGCA	C6orf15_-_31080269.23-P1P2	GCATCACGGCCTCCATACCT	FALSE	FALSE
1108_SMIM29_P1P2_ENSG00000186577	SMIM29	P1P2	ENSG00000186577	C6orf1_+_34216784.23-P1P2	GGGGCCCGGGAGCCAACCGA	C6orf1_+_34216749.23-P1P2	GGCTGCAGCGGCGGGAGGTA	FALSE	FALSE
1109_MTRES1_P1P2_ENSG00000130349	MTRES1	P1P2	ENSG00000130349	C6orf203_+_107349549.23-P1P2	GGGAGACCCGGCGGGAGCGT	C6orf203_+_107349581.23-P1P2	GCCCGAGGCTGGCAGGACAC	FALSE	FALSE
1110_MPIG6B_P1P2_ENSG00000204420	MPIG6B	P1P2	ENSG00000204420	C6orf25_-_31691210.23-P1P2	GGCTGCTCTCGAGGGCCCAA	C6orf25_-_31691219.23-P1P2	GGAGGGCCCAAGGGAACCCT	FALSE	FALSE
1111_C6orf47_P1P2_ENSG00000204439	C6orf47	P1P2	ENSG00000204439	C6orf47_-_31628496.23-P1P2	GGCTCCCGGGCCCAGCGTCG	C6orf47_+_31628523.23-P1P2	GCAGCTGCTTCCGGGCTTCG	FALSE	FALSE
1112_SNHG32_P1P2_ENSG00000204387	SNHG32	P1P2	ENSG00000204387	C6orf48_-_31802760.23-P1P2	GGCCCGACTGTTGAGTGAGG	C6orf48_-_31802719.23-P1P2	GGCGAAGTGGGCTCGTGGGT	FALSE	FALSE
1113_C6orf52_P1P2_ENSG00000137434	C6orf52	P1P2	ENSG00000137434	C6orf52_+_10694774.23-P1P2	GGGCTGTGTACTAGTAGGGT	C6orf52_+_10694794.23-P1P2	GCGGCAGCGTGCATTGTTGT	FALSE	FALSE
1114_C6orf62_P2_ENSG00000112308	C6orf62	P2	ENSG00000112308	C6orf62_+_24718875.23-P2	GAATGGGGGACCCAAACTCC	C6orf62_-_24719151.23-P2	GTGGGGTCAGACGGGAAAAA	FALSE	FALSE
1115_C6orf62_P1_ENSG00000112308	C6orf62	P1	ENSG00000112308	C6orf62_-_24721007.23-P1	GTCGTTCCCCCCCCCGCCGG	C6orf62_-_24721032.23-P1	GCAGAAGCGGCGAAGGCCTC	FALSE	FALSE
1116_C6orf89_P1P2_ENSG00000198663	C6orf89	P1P2	ENSG00000198663	C6orf89_+_36853798.23-P1P2	GGGCCCCAGTCACTCACATG	C6orf89_+_36853907.23-P1P2	GTCCGCGCTGGGATAGAGGG	FALSE	FALSE
1118_C7orf26_P1P2_ENSG00000146576	C7orf26	P1P2	ENSG00000146576	C7orf26_+_6629657.23-P1P2	GCCGCCGCGCAGCCGAACAG	C7orf26_+_6629704.23-P1P2	GGCGCCCGAAGGTCCGACTG	FALSE	FALSE
1120_CYREN_P1P2_ENSG00000122783	CYREN	P1P2	ENSG00000122783	C7orf49_+_134854993.23-P1P2	GGCGCGGTGCCCCAGAGACC	C7orf49_+_134855108.23-P1P2	GGTACCGGCCCGCAGAGGGA	FALSE	FALSE
1121_C7orf50_ENST00000357429.6,ENST00000397098.3,ENST00000397100.2_ENSG00000146540	C7orf50	ENST00000357429.6,ENST00000397098.3,ENST00000397100.2	ENSG00000146540	C7orf50_+_1177904.23-ENST00000357429.6,ENST00000397098.3,ENST00000397100.2	GCGGGACTAACGCTTACCTG	C7orf50_+_1177839.23-ENST00000357429.6,ENST00000397098.3,ENST00000397100.2	GACGCTTAGGTGGGCGACGT	FALSE	FALSE
1122_FMC1_P1P2_ENSG00000164898	FMC1	P1P2	ENSG00000164898	C7orf55_-_139025263.23-P1P2	GAGCATCGGTGCAGTTTCGA	C7orf55_-_139025249.23-P1P2	GCGTTCAACGTCCGGAGCAT	FALSE	FALSE
1123_STMP1_P1P2_ENSG00000243317	STMP1	P1P2	ENSG00000243317	C7orf73_-_135347273.23-P1P2	GTGGGGAGGTAGGCTCGGAC	C7orf73_-_135347263.23-P1P2	GCCCCCGCGCATGGGGAGGT	FALSE	FALSE
1124_C8orf33_P1P2_ENSG00000182307	C8orf33	P1P2	ENSG00000182307	C8orf33_-_146277895.23-P1P2	GCGCATGGCGGTGAGCGGTG	C8orf33_-_146277883.23-P1P2	GTGGCGACTGCGGCGCATGG	FALSE	FALSE
1125_C8orf44_P1P2_nan	C8orf44	P1P2		C8orf44_+_67580007.23-P1P2	GTCAACTGTTTTCCCCCTTA	C8orf44_+_67579805.23-P1P2	GTCCTCCCCTCCGCCTAAGG	FALSE	FALSE
1126_RBIS_P1P2_ENSG00000176731	RBIS	P1P2	ENSG00000176731	C8orf59_-_86132595.23-P1P2	GTAACACCATCTGGCACGTA	C8orf59_-_86132147.23-P1P2	GGAACATACACAGACATGAT	FALSE	FALSE
1127_C8orf76_P1P2_ENSG00000189376	C8orf76	P1P2	ENSG00000189376	C8orf76_+_124253557.23-P1P2	GCCGGGTGCTGGTTGTTCGG	C8orf76_+_124253574.23-P1P2	GCGGGCGCGAGATGGATTCC	FALSE	FALSE
1128_C8orf82_P1P2_ENSG00000213563	C8orf82	P1P2	ENSG00000213563	C8orf82_+_145754432.23-P1P2	GCCCCGAGGCCCGAGGGAGA	C8orf82_+_145754294.23-P1P2	GCCGGCGCGGGAGGAGAATG	FALSE	FALSE
1129_SPOUT1_P1P2_ENSG00000198917	SPOUT1	P1P2	ENSG00000198917	C9orf114_+_131592013.23-P1P2	GCCGTGCGGCCCGGTAAGTG	C9orf114_+_131592052.23-P1P2	GCGGTGTGTGCGGAACATGG	FALSE	FALSE
1130_PAXX_P1P2_ENSG00000148362	PAXX	P1P2	ENSG00000148362	C9orf142_+_139886913.23-P1P2	GCCGGCGGCAGCGTGCAGAG	C9orf142_+_139886943.23-P1P2	GAGTAGCACACGAAGCGGGG	FALSE	FALSE
1131_C9orf16_P1P2_ENSG00000171159	C9orf16	P1P2	ENSG00000171159	C9orf16_+_130922603.23-P1P2	GGCCGGCGCCGGATGGAAGG	C9orf16_+_130922642.23-P1P2	GGCCGCGCGACGATGGAACG	FALSE	FALSE
1132_AOPEP_ENST00000375315.2_ENSG00000148120	AOPEP	ENST00000375315.2	ENSG00000148120	C9orf3_+_97522087.23-ENST00000375315.2	GATGAGAGGCAGGTCATCTC	C9orf3_+_97522082.23-ENST00000375315.2	GAGGCAGGTCATCTCTGGCA	FALSE	FALSE
1133_C9orf40_P1P2_ENSG00000135045	C9orf40	P1P2	ENSG00000135045	C9orf40_+_77567743.23-P1P2	GCGTCCGGGCCGCATCTCGG	C9orf40_+_77567746.23-P1P2	GCAACGTCCGGGCCGCATCT	FALSE	FALSE
1134_C9orf64_P1P2_ENSG00000165118	C9orf64	P1P2	ENSG00000165118	C9orf64_-_86571636.23-P1P2	GGACCCCGGGGCAGCTCGCT	C9orf64_-_86571622.23-P1P2	GTAGGAAACCAGAGAGACCC	FALSE	FALSE
1135_TMEM250_P1P2_ENSG00000238227	TMEM250	P1P2	ENSG00000238227	C9orf69_+_139010690.23-P1P2	GCTCGGGAAGCGACGAGTCC	C9orf69_+_139010409.23-P1P2	GACGGAGCCCCGAGGGACAG	FALSE	FALSE
1136_C9orf78_P1P2_ENSG00000136819	C9orf78	P1P2	ENSG00000136819	C9orf78_-_132597510.23-P1P2	GACGACCGGCATGGTGACAA	C9orf78_+_132597511.23-P1P2	GGCGCGGCGGCTGTACAACT	FALSE	FALSE
1137_C9orf85_P1P2_ENSG00000155621	C9orf85	P1P2	ENSG00000155621	C9orf85_+_74526600.23-P1P2	GGAGCAGGCAAAAGGATGAG	C9orf85_-_74526578.23-P1P2	GGACAGAAGCGTCAATTCCT	FALSE	FALSE
1138_CA11_P1P2_ENSG00000063180	CA11	P1P2	ENSG00000063180	CA11_+_49149263.23-P1P2	GGAGATGCGGGATGGAGACC	CA11_+_49149355.23-P1P2	GGGAGGCCGACACTGAGGGA	FALSE	FALSE
1139_CA5A_P1P2_ENSG00000174990	CA5A	P1P2	ENSG00000174990	CA5A_+_87969813.23-P1P2	GAGACCGTCCCGAGCCAGAT	CA5A_+_87969837.23-P1P2	GGGGTCTTTCGAGAGGAGAG	FALSE	FALSE
1140_CA8_P1P2_ENSG00000178538	CA8	P1P2	ENSG00000178538	CA8_-_61193912.23-P1P2	GGTGTTCCAGAGACCCGCGT	CA8_-_61193943.23-P1P2	GCGGAGGCCCCAGCAGAGCG	FALSE	FALSE
1141_CAAP1_P1P2_ENSG00000120159	CAAP1	P1P2	ENSG00000120159	CAAP1_+_26892704.23-P1P2	GCAGCAGAGGGATCATGACG	CAAP1_-_26892735.23-P1P2	GATCCCTCTGCTGCAACCAT	FALSE	FALSE
1142_CAB39L_P2_ENSG00000102547	CAB39L	P2	ENSG00000102547	CAB39L_+_49975648.23-P2	GGCAAGTGTTAGAGAGGGAG	CAB39L_-_49975607.23-P2	GTTGTCTCTTAATCTGTCAC	FALSE	FALSE
1143_CAB39L_P1_ENSG00000102547	CAB39L	P1	ENSG00000102547	CAB39L_-_50018126.23-P1	GGCAGCCTCACACCTACCGG	CAB39L_+_50018146.23-P1	GGTCGAGAGGCCGGCATCAC	FALSE	FALSE
1144_CAB39_P1P2_ENSG00000135932	CAB39	P1P2	ENSG00000135932	CAB39_-_231577826.23-P1P2	GAGGAGCGGGCGGAAGACAA	CAB39_-_231577831.23-P1P2	GCGGGCGGAAGACAACGGAG	FALSE	FALSE
1145_CABIN1_P1P2_ENSG00000099991	CABIN1	P1P2	ENSG00000099991	CABIN1_-_24408062.23-P1P2	GGAATGGGTTCCGGCCTCCG	CABIN1_+_24408004.23-P1P2	GGGCGGCGAGAGCCATGAAG	FALSE	FALSE
1146_CACNB3_P2_ENSG00000167535	CACNB3	P2	ENSG00000167535	CACNB3_+_49209404.23-P2	GCCGAGGCGGGAGCAAAACC	CACNB3_-_49209408.23-P2	GAGCGTGCAGAGCAGCGGCC	FALSE	FALSE
1147_CACNB3_P1_ENSG00000167535	CACNB3	P1	ENSG00000167535	CACNB3_+_49212320.23-P1	GCCCGTGCTAGGTGGAAGGT	CACNB3_+_49212331.23-P1	GAGGGGAACGAACCCGTGCT	FALSE	FALSE
1148_CACTIN_P1P2_ENSG00000105298	CACTIN	P1P2	ENSG00000105298	CACTIN_-_3626762.23-P1P2	GAGCGTGTGTCCCGACCCAT	CACTIN_-_3626555.23-P1P2	GGGTCGGGCGCTCCTGAGGT	FALSE	FALSE
1149_CACUL1_P1P2_ENSG00000151893	CACUL1	P1P2	ENSG00000151893	CACUL1_-_120514494.23-P1P2	GCGGGGCTCTAGTCTGGGAG	CACUL1_-_120514453.23-P1P2	GGCCGACTAGCTTGAAGACG	FALSE	FALSE
1150_CACYBP_P1P2_ENSG00000116161	CACYBP	P1P2	ENSG00000116161	CACYBP_-_174969189.23-P1P2	GATCTTGCGCAGGGTCGGTG	CACYBP_-_174969184.23-P1P2	GCCGCGATCTTGCGCAGGGT	FALSE	FALSE
1151_CADM4_P1P2_ENSG00000105767	CADM4	P1P2	ENSG00000105767	CADM4_+_44143915.23-P1P2	GCCGGGCCCGGCGCTTCCAG	CADM4_+_44143932.23-P1P2	GGGCGGCGGCACCATGGGCC	FALSE	FALSE
1152_CAD_P1P2_ENSG00000084774	CAD	P1P2	ENSG00000084774	CAD_+_27440280.23-P1P2	GGCTGGAGAGAAGCCGGGCG	CAD_+_27440356.23-P1P2	GGAAGGACTGCAAACTCCAC	FALSE	FALSE
1153_CALB1_P1P2_ENSG00000104327	CALB1	P1P2	ENSG00000104327	CALB1_-_91095068.23-P1P2	GCGCTGCCGGGCGCTGTCCT	CALB1_-_91095021.23-P1P2	GTCAGCGTGTGCGCGAGTCA	FALSE	FALSE
1154_CALCOCO1_P1P2_ENSG00000012822	CALCOCO1	P1P2	ENSG00000012822	CALCOCO1_+_54121210.23-P1P2	GTTGTTGTTGGTGAAAGGTG	CALCOCO1_-_54121257.23-P1P2	GAGCACTCCGACTTCTGGAG	FALSE	FALSE
1155_CALCOCO2_P1_ENSG00000136436	CALCOCO2	P1	ENSG00000136436	CALCOCO2_+_46908402.23-P1	GCAGCGGCGCGACAGCAACA	CALCOCO2_+_46908418.23-P1	GCAGGGACAGCAACCAGCAG	FALSE	FALSE
1156_CALCOCO2_P2_ENSG00000136436	CALCOCO2	P2	ENSG00000136436	CALCOCO2_-_46919072.23-P2	GCATAACAGGACCCCTACCA	CALCOCO2_-_46919075.23-P2	GAACAGGACCCCTACCATGG	FALSE	FALSE
1157_CALM1_P1P2_ENSG00000198668	CALM1	P1P2	ENSG00000198668	CALM1_+_90863405.23-P1P2	GGCCGCCTGACTACGAGTAA	CALM1_-_90863396.23-P1P2	GAGTGGTGCTGGGAGTGTCG	FALSE	FALSE
1158_CALM2_P1P2_ENSG00000143933	CALM2	P1P2	ENSG00000143933	CALM2_-_47403900.23-P1P2	GCGGTGGAGCGGCCCCTGAG	CALM2_+_47403695.23-P1P2	GTGGATGCGGCGGAGGGATC	FALSE	FALSE
1159_CALM3_ENST00000291295.9_ENSG00000160014	CALM3	ENST00000291295.9	ENSG00000160014	CALM3_-_47104549.23-ENST00000291295.9	GGGCCGTTGAGGGACCGTTG	CALM3_+_47104530.23-ENST00000291295.9	GCGCCCCAACGGTCCCTCAA	FALSE	FALSE
1160_CALML4_P1P2_ENSG00000129007	CALML4	P1P2	ENSG00000129007	CALML4_-_68497611.23-P1P2	GGGCCTCGGCTGCTACCCGT	CALML4_+_68497604.23-P1P2	GCTGGGAGCAGCAAGCCCAC	FALSE	FALSE
1161_CALR_P1P2_ENSG00000179218	CALR	P1P2	ENSG00000179218	CALR_+_13049478.23-P1P2	GGCAGCATGGCGGGCCGAGG	CALR_-_13049450.23-P1P2	GCTGCAGAGCCGCTGCCGGA	FALSE	FALSE
1162_CALU_P1P2_ENSG00000128595	CALU	P1P2	ENSG00000128595	CALU_+_128379432.23-P1P2	GGTGGCCGCCGCTCACCCAC	CALU_-_128379486.23-P1P2	GCTGTGGGGGCTACGAGGAA	FALSE	FALSE
1163_CAMK1_P1P2_ENSG00000134072	CAMK1	P1P2	ENSG00000134072	CAMK1_+_9811583.23-P1P2	GGCCCAGGCACGCAGCGGTG	CAMK1_+_9811576.23-P1P2	GCACGCAGCGGTGAGGACCG	FALSE	FALSE
1164_CAMK2G_P1P2_ENSG00000148660	CAMK2G	P1P2	ENSG00000148660	CAMK2G_+_75634255.23-P1P2	GGGTGACTGTGCACCGACGT	CAMK2G_-_75634301.23-P1P2	GGCCCGGCCGAGGGAGCAAG	FALSE	FALSE
1165_CAMKK2_P1P2_ENSG00000110931	CAMKK2	P1P2	ENSG00000110931	CAMKK2_-_121734488.23-P1P2	GGCGCTCTGCGCCCCCAGCT	CAMKK2_-_121734444.23-P1P2	GGGCTACCGCCAGCTCACCT	FALSE	FALSE
1166_CAMKMT_P1P2_ENSG00000143919	CAMKMT	P1P2	ENSG00000143919	CAMKMT_+_44589314.23-P1P2	GGTGAGAGAGGAGTGACCAG	CAMKMT_-_44589073.23-P1P2	GGGCGTCACAGGTCCTGACA	FALSE	FALSE
1167_CAMLG_P1P2_ENSG00000164615	CAMLG	P1P2	ENSG00000164615	CAMLG_+_134074264.23-P1P2	GGTGGCAGTGGCGGTGATGT	CAMLG_+_134074249.23-P1P2	GATGTTGGCCGCCGCTGCGA	FALSE	FALSE
1168_CAMSAP1_P1P2_ENSG00000130559	CAMSAP1	P1P2	ENSG00000130559	CAMSAP1_+_138798840.23-P1P2	GCAAGGCCTACGGCCGAGGT	CAMSAP1_-_138799247.23-P1P2	GAGCCCGCGGCCCAAAGAGG	FALSE	FALSE
1169_CAMTA1_P1P2_ENSG00000171735	CAMTA1	P1P2	ENSG00000171735	CAMTA1_-_6845583.23-P1P2	GCGGGGTCCCGGTCGCGAGG	CAMTA1_-_6845708.23-P1P2	GCGGCCCCGCCGGACATCCC	FALSE	FALSE
1170_CAMTA2_P1P2_ENSG00000108509	CAMTA2	P1P2	ENSG00000108509	CAMTA2_-_4890571.23-P1P2	GGGTCCCAGGAGAACCTCCG	CAMTA2_-_4890543.23-P1P2	GACTCTGGGCGGCCCCCCGG	FALSE	FALSE
1171_CAND1_P1P2_ENSG00000111530	CAND1	P1P2	ENSG00000111530	CAND1_+_67663593.23-P1P2	GCGCGGCTGCGAGAACCCCG	CAND1_-_67663424.23-P1P2	GGCGAGAGGAGGAGCTCCAG	FALSE	FALSE
1172_CANT1_P1P2_ENSG00000171302	CANT1	P1P2	ENSG00000171302	CANT1_-_77005829.23-P1P2	GGCTGGGCTAACGGCCGGGA	CANT1_+_77005768.23-P1P2	GGCCAAGCCCCGCCGATCGC	FALSE	FALSE
1173_CANX_P1_ENSG00000127022	CANX	P1	ENSG00000127022	CANX_+_179126015.23-P1	GGCAGTAAAGAGAGAGGCGG	CANX_-_179125988.23-P1	GAGCGGTGGCCGAGGCCTCT	FALSE	FALSE
1174_CANX_P2_ENSG00000127022	CANX	P2	ENSG00000127022	CANX_-_179132963.23-P2	GTACTCAGGAGGCCTAGGAC	CANX_-_179132749.23-P2	GCTATTGTTGAGGCTCATGA	FALSE	FALSE
1175_CAP1_P1P2_ENSG00000131236	CAP1	P1P2	ENSG00000131236	CAP1_-_40506478.23-P1P2	GGAGGCGGAACTCTGAGGTG	CAP1_+_40506449.23-P1P2	GCAGAGTTCCGCCTCACCTC	FALSE	FALSE
1176_CAPG_P2_ENSG00000042493	CAPG	P2	ENSG00000042493	CAPG_+_85637474.23-P2	GGGGAAGTGAGAAGCCGGGT	CAPG_+_85637394.23-P2	GGAGTGTTGAAAGGTGAAGG	FALSE	FALSE
1177_CAPG_P1_ENSG00000042493	CAPG	P1	ENSG00000042493	CAPG_+_85641105.23-P1	GCTCGGAGCAAGGCGTTGGC	CAPG_+_85641050.23-P1	GACCTGGGCTCCCCATGTAG	FALSE	FALSE
1178_CAPN10_P1P2_ENSG00000142330	CAPN10	P1P2	ENSG00000142330	CAPN10_+_241526185.23-P1P2	GCCAAGCCCGAGGGCCCCGC	CAPN10_+_241526389.23-P1P2	GCAGAAGAGCGAGGAGTCCG	FALSE	FALSE
1179_CAPN15_P1P2_ENSG00000103326	CAPN15	P1P2	ENSG00000103326	CAPN15_-_577797.23-P1P2	GGCCGGGCGCTACGCTACGA	CAPN15_-_577930.23-P1P2	GGGGCCCCGCCGCTCTCCGG	FALSE	FALSE
1180_CAPN1_P1P2_ENSG00000014216	CAPN1	P1P2	ENSG00000014216	CAPN1_-_64949451.23-P1P2	GCACCGGGAAGCCAGCCTCA	CAPN1_+_64949419.23-P1P2	GGCTTCCCGGTGGCAGCTCA	FALSE	FALSE
1181_CAPN2_P1P2_ENSG00000162909	CAPN2	P1P2	ENSG00000162909	CAPN2_+_223900300.23-P1P2	GACTGCGCAGAGAAAGGTCG	CAPN2_+_223900206.23-P1P2	GGCTGCGAGCGATGATTCAC	FALSE	FALSE
1182_CAPN7_P1P2_ENSG00000131375	CAPN7	P1P2	ENSG00000131375	CAPN7_-_15247778.23-P1P2	GCCGCTGGGGCCGCGAAGTG	CAPN7_-_15247745.23-P1P2	GCCTGCGTCGGGCGGCTGGT	FALSE	FALSE
1183_CAPNS1_P1P2_ENSG00000126247	CAPNS1	P1P2	ENSG00000126247	CAPNS1_-_36631046.23-P1P2	GGAACCGACTCCCAGAACTC	CAPNS1_-_36631056.23-P1P2	GCCAGAACTCCGGACGTGTG	FALSE	FALSE
1184_CAPRIN1_P1P2_ENSG00000135387	CAPRIN1	P1P2	ENSG00000135387	CAPRIN1_-_34073288.23-P1P2	GGCTCTCGCCTCACTAGGAG	CAPRIN1_+_34073257.23-P1P2	GTGAGGCGAGAGCCGGGAGC	FALSE	FALSE
1185_CAPZA1_P1P2_ENSG00000116489	CAPZA1	P1P2	ENSG00000116489	CAPZA1_-_113162510.23-P1P2	GGTCGGATGAGGAGAAGGTA	CAPZA1_+_113162673.23-P1P2	GAGGAACTGGGGCCACCGTG	FALSE	FALSE
1186_CAPZA2_P1P2_ENSG00000198898	CAPZA2	P1P2	ENSG00000198898	CAPZA2_+_116502641.23-P1P2	GTCCTTCTGGCGACAAACCG	CAPZA2_+_116502638.23-P1P2	GTTCTGGCGACAAACCGCGG	FALSE	FALSE
1187_CAPZB_P1P2_ENSG00000077549	CAPZB	P1P2	ENSG00000077549	CAPZB_-_19812015.23-P1P2	GCCGGCGCTTCCACTTCCCC	CAPZB_-_19811972.23-P1P2	GGTCCCGGTCCCGGCGTCAG	FALSE	FALSE
1188_CARD11_P1P2_ENSG00000198286	CARD11	P1P2	ENSG00000198286	CARD11_+_3083354.23-P1P2	GGTCGCCTGGAGGAAGCCGG	CARD11_-_3083491.23-P1P2	GGCAGGAGTCCGAAGGCCAG	FALSE	FALSE
1189_CARD8_P1_ENSG00000105483	CARD8	P1	ENSG00000105483	CARD8_-_48753030.23-P1	GTGTGAGTTTCAGGAGCCCC	CARD8_+_48752862.23-P1	GAGGGCTGTCTGAGATTCGA	FALSE	FALSE
1190_CARD8_P2_ENSG00000105483	CARD8	P2	ENSG00000105483	CARD8_-_48759175.23-P2	GTAACGCTCGCAGAGGAGGT	CARD8_-_48759125.23-P2	GTGGGAGAATCCCCTTAGGT	FALSE	FALSE
1191_CARD9_P1P2_ENSG00000187796	CARD9	P1P2	ENSG00000187796	CARD9_+_139268086.23-P1P2	GCAGGAAGTGCACAGGCGTC	CARD9_+_139268093.23-P1P2	GAACCCATCAGGAAGTGCAC	FALSE	FALSE
1192_CARF_P1P2_ENSG00000138380	CARF	P1P2	ENSG00000138380	CARF_-_203776953.23-P1P2	GGGTCGACGGTGGCCGATAG	CARF_+_203776955.23-P1P2	GAGAGCAGTCCCACGACAGT	FALSE	FALSE
1193_CARHSP1_P1P2_ENSG00000153048	CARHSP1	P1P2	ENSG00000153048	CARHSP1_+_8962847.23-P1P2	GGCTCTCAGTCGGAGCGAAG	CARHSP1_+_8962816.23-P1P2	GCAGAACGGATTGCAGGGTA	FALSE	FALSE
1194_NAXD_P1P2_ENSG00000213995	NAXD	P1P2	ENSG00000213995	CARKD_+_111267944.23-P1P2	GGCGAGGACCCAGGGCCATC	CARKD_+_111267952.23-P1P2	GGCCCCACAGCGAGGACCCA	FALSE	FALSE
1195_CARM1_P1P2_ENSG00000142453	CARM1	P1P2	ENSG00000142453	CARM1_-_10982244.23-P1P2	GTCGGCCTCGGCCTGCACGG	CARM1_+_10982740.23-P1P2	GCCCTGGCACCGGCCCTCCA	FALSE	FALSE
1196_CARS2_P1P2_ENSG00000134905	CARS2	P1P2	ENSG00000134905	CARS2_-_111358465.23-P1P2	GGCGGCCAGCGCCTACGACT	CARS2_-_111358468.23-P1P2	GGCCAGCGCCTACGACTGGG	FALSE	FALSE
1197_CARS_P1P2_ENSG00000110619	CARS	P1P2	ENSG00000110619	CARS_+_3078579.23-P1P2	GAGCCATGGCAGATTCCTCC	CARS_-_3078598.23-P1P2	GTGCCCGGAGGAATCTGCCA	FALSE	FALSE
1198_CASC3_P1P2_ENSG00000108349	CASC3	P1P2	ENSG00000108349	CASC3_-_38296843.23-P1P2	GCGCGCTTCGCAAGACACCG	CASC3_-_38296783.23-P1P2	GTGCGTAAGTACCTCGCCGG	FALSE	FALSE
1199_CASC4_P1P2_ENSG00000166734	CASC4	P1P2	ENSG00000166734	CASC4_-_44580942.23-P1P2	GCTCCCAACCGTGAGGTGTT	CASC4_-_44580935.23-P1P2	GTCCCCGCCTCCCAACCGTG	FALSE	FALSE
1200_KNL1_P1P2_ENSG00000137812	KNL1	P1P2	ENSG00000137812	CASC5_-_40886488.23-P1P2	GGCGAGCCGGGCGTTGTGAG	CASC5_-_40886678.23-P1P2	GGTTCCTGCGGTGGGAGGTA	FALSE	FALSE
1201_CASP10_P1P2_ENSG00000003400	CASP10	P1P2	ENSG00000003400	CASP10_+_202047902.23-P1P2	GAAGAAGCTCCCATTTGCTT	CASP10_-_202047915.23-P1P2	GAGTCTCTTCCCAAGCAAAT	FALSE	FALSE
1202_CASP2_P1P2_ENSG00000106144	CASP2	P1P2	ENSG00000106144	CASP2_+_142985490.23-P1P2	GCACAGCCCAAACAAACCGG	CASP2_-_142985526.23-P1P2	GGGCTGTGGGCGGTGCGCAG	FALSE	FALSE
1203_CASP3_P1P2_ENSG00000164305	CASP3	P1P2	ENSG00000164305	CASP3_+_185570612.23-P1P2	GGGAGCACATCTCCCGGCGG	CASP3_+_185570557.23-P1P2	GGATGGGTGCTATTGTGAGG	FALSE	FALSE
1204_CASP6_P1P2_ENSG00000138794	CASP6	P1P2	ENSG00000138794	CASP6_-_110624530.23-P1P2	GACCTGCCGGGTGCCCCCTG	CASP6_-_110624289.23-P1P2	GACTCGGGACCGCCAGGAGG	FALSE	FALSE
1205_CASP7_P1P2_ENSG00000165806	CASP7	P1P2	ENSG00000165806	CASP7_+_115439705.23-P1P2	GGCGGTAGGGCGGCTGGGAC	CASP7_+_115439715.23-P1P2	GCGTTCCCACGGCGGTAGGG	FALSE	FALSE
1206_CASP8AP2_P1P2_ENSG00000118412	CASP8AP2	P1P2	ENSG00000118412	CASP8AP2_-_90539614.23-P1P2	GATGCCAGGGAGACCTCGGT	CASP8AP2_-_90539622.23-P1P2	GGAGACCTCGGTGGGCAGAA	FALSE	FALSE
1207_CASP8_P2_ENSG00000064012	CASP8	P2	ENSG00000064012	CASP8_+_202098243.23-P2	GCTGTTGGCGGGGTACAGGC	CASP8_-_202098221.23-P2	GTCTGAGCTGGTCTGAAGGC	FALSE	FALSE
1208_CASP8_P1_ENSG00000064012	CASP8	P1	ENSG00000064012	CASP8_-_202125301.23-P1	GTGCTCAGATGGTAGTGGAT	CASP8_-_202125341.23-P1	GCCATCGTGAGAGTAAGGTA	FALSE	FALSE
1209_CASP9_P1P2_ENSG00000132906	CASP9	P1P2	ENSG00000132906	CASP9_+_15850704.23-P1P2	GGGCGGCCTGGAGTCTTAGT	CASP9_-_15850541.23-P1P2	GGGACCCGGCCGTGCAGCGC	FALSE	FALSE
1210_CASS4_P1P2_ENSG00000087589	CASS4	P1P2	ENSG00000087589	CASS4_-_54987564.23-P1P2	GGCCCAAGGTGAGTGATGTG	CASS4_+_54987544.23-P1P2	GGCCCCACATCACTCACCTT	FALSE	FALSE
1211_CAST_P2_ENSG00000153113	CAST	P2	ENSG00000153113	CAST_-_95997966.23-P2	GATCGGGGCTAGGGGAACCC	CAST_-_95998431.23-P2	GTGGCGTTGGCCGGGTAGAG	FALSE	FALSE
1212_CAST_P1_ENSG00000153113	CAST	P1	ENSG00000153113	CAST_-_96038545.23-P1	GAGCTCCAAGCGGAAACCGC	CAST_-_96038519.23-P1	GCCGTCGCACTCAGAGAGCT	FALSE	FALSE
1213_CASZ1_ENST00000377022.3_ENSG00000130940	CASZ1	ENST00000377022.3	ENSG00000130940	CASZ1_+_10856607.23-ENST00000377022.3	GCAAGTGCAGGTAAGAGACT	CASZ1_-_10856661.23-ENST00000377022.3	GGGTGACTTTCCAAGTCCGG	FALSE	FALSE
1214_CAT_P1_ENSG00000121691	CAT	P1	ENSG00000121691	CAT_+_34460511.23-P1	GGCAGGAGGCCTCGGCTCGT	CAT_-_34460524.23-P1	GGGTGGAGACCCACGAGCCG	FALSE	FALSE
1215_CAT_P2_ENSG00000121691	CAT	P2	ENSG00000121691	CAT_-_34478248.23-P2	GACTACCCTCTCATCCCAGT	CAT_-_34478267.23-P2	GTGGTAAACTGGTCTTAAAC	FALSE	FALSE
1216_CAV2_P1P2_ENSG00000105971	CAV2	P1P2	ENSG00000105971	CAV2_-_116139840.23-P1P2	GGCGCACCAAGGCTGCGATG	CAV2_-_116139829.23-P1P2	GCTGCAGCGGCCGCGCACCA	FALSE	FALSE
1217_CBFA2T2_P1P2_ENSG00000078699	CBFA2T2	P1P2	ENSG00000078699	CBFA2T2_-_32077954.23-P1P2	GTGGTGTCTGGTTAGCTCGG	CBFA2T2_-_32077899.23-P1P2	GGCGGGGCGCGGCCTAACGG	FALSE	FALSE
1218_CBFA2T3_P1_ENSG00000129993	CBFA2T3	P1	ENSG00000129993	CBFA2T3_+_89007710.23-P1	GGTTGGAGCCACAGGCGCGG	CBFA2T3_+_89007713.23-P1	GGGCGTTGGAGCCACAGGCG	FALSE	FALSE
1219_CBFA2T3_P2_ENSG00000129993	CBFA2T3	P2	ENSG00000129993	CBFA2T3_+_89043351.23-P2	GGGAGGGCCTCGGCTTTCCA	CBFA2T3_-_89043387.23-P2	GGCCCTCCCGGCCACCAACT	FALSE	FALSE
1220_CBFB_P1P2_ENSG00000067955	CBFB	P1P2	ENSG00000067955	CBFB_-_67063086.23-P1P2	GCTGCGCGGGCGGCAGGCAA	CBFB_-_67063092.23-P1P2	GGGGCGGCAGGCAACGGCTG	FALSE	FALSE
1221_CBLL1_P1P2_ENSG00000105879	CBLL1	P1P2	ENSG00000105879	CBLL1_-_107384626.23-P1P2	GATCATGGATCACACTGGTA	CBLL1_-_107384632.23-P1P2	GGATCACACTGGTAAGGAGG	FALSE	FALSE
1222_CBLN1_P1P2_ENSG00000102924	CBLN1	P1P2	ENSG00000102924	CBLN1_+_49315691.23-P1P2	GTAATTCAGAGCGGCGGCGG	CBLN1_+_49315694.23-P1P2	GCAATAATTCAGAGCGGCGG	FALSE	FALSE
1223_CBL_P1P2_ENSG00000110395	CBL	P1P2	ENSG00000110395	CBL_+_119077067.23-P1P2	GTCGGCTCGACTGCGAGCGA	CBL_+_119076979.23-P1P2	GCGGCTATCCGGGCGGAGGG	FALSE	FALSE
1224_CBR1_P1P2_ENSG00000159228	CBR1	P1P2	ENSG00000159228	CBR1_-_37442302.23-P1P2	GGGCCGGGCGTGTAACCCAC	CBR1_-_37442339.23-P1P2	GGCCAGACTCGAGCAGTCTC	FALSE	FALSE
1225_CBR4_P1P2_ENSG00000145439	CBR4	P1P2	ENSG00000145439	CBR4_+_169931109.23-P1P2	GAAGGGGCCAAAGCCGCCGC	CBR4_+_169931374.23-P1P2	GGGCTGCAGGAGGTGTCGAG	FALSE	FALSE
1226_CBS_P1P2_ENSG00000160200	CBS	P1P2	ENSG00000160200	CBS_-_44495867.23-P1P2	GAGGGGAGCGAGTCTCGGTG	CBS_-_44495934.23-P1P2	GTGCCCCGACTGCGGCGAGG	FALSE	FALSE
1227_CBWD1_ENST00000356521.4_ENSG00000172785	CBWD1	ENST00000356521.4	ENSG00000172785	CBWD1_+_178688.23-ENST00000356521.4	GGCAAATGTCTTCGAGGTCG	CBWD1_+_178684.23-ENST00000356521.4	GATGTCTTCGAGGTCGGGGC	FALSE	FALSE
1228_CBX1_P1P2_ENSG00000108468	CBX1	P1P2	ENSG00000108468	CBX1_+_46178553.23-P1P2	GCGGCGGGAGCCCTGCGTGA	CBX1_-_46178513.23-P1P2	GGAAGCAGGACGCTGGACCC	FALSE	FALSE
1229_CBX2_P1P2_ENSG00000173894	CBX2	P1P2	ENSG00000173894	CBX2_-_77752000.23-P1P2	GGGTCCGGGCGGGTGACTGG	CBX2_-_77751997.23-P1P2	GGGCGGTCCGGGCGGGTGAC	FALSE	FALSE
1230_CBX3_P1P2_ENSG00000122565	CBX3	P1P2	ENSG00000122565	CBX3_-_26241397.23-P1P2	GCTTGAGCTGTAGGCGCGGA	CBX3_+_26241360.23-P1P2	GCTCAAGCCACATCCGAAGG	FALSE	FALSE
1231_CBX4_P1P2_ENSG00000141582	CBX4	P1P2	ENSG00000141582	CBX4_-_77813253.23-P1P2	GGACAACTGAGCCCGGGCCG	CBX4_+_77813030.23-P1P2	GCCATGGAGCTGCCAGCTGT	FALSE	FALSE
1232_CBX5_P1P2_ENSG00000094916	CBX5	P1P2	ENSG00000094916	CBX5_+_54673871.23-P1P2	GGTTGGCGTTGCGCAGAAGG	CBX5_+_54673826.23-P1P2	GGCCTCACCATACAGGAACA	FALSE	FALSE
1233_CBX6_P1P2_ENSG00000183741	CBX6	P1P2	ENSG00000183741	CBX6_+_39268216.23-P1P2	GCGGGCGCAGGGAGTATTAT	CBX6_+_39268209.23-P1P2	GAGGGAGTATTATGGGCTGT	FALSE	FALSE
1234_CBX8_P1P2_ENSG00000141570	CBX8	P1P2	ENSG00000141570	CBX8_+_77770815.23-P1P2	GTGCTCCTGGAAGCGGCCAA	CBX8_-_77770821.23-P1P2	GGACTCGCCGCTTCCCCCCT	FALSE	FALSE
1235_CBY1_P1P2_ENSG00000100211	CBY1	P1P2	ENSG00000100211	CBY1_-_39052693.23-P1P2	GGGTGGGTCAAGGTAACTCT	CBY1_-_39052714.23-P1P2	GGCTACAGAGTCCTTGCTGG	FALSE	FALSE
1236_CC2D1A_P1P2_ENSG00000132024	CC2D1A	P1P2	ENSG00000132024	CC2D1A_-_14017093.23-P1P2	GCGAGGCCCGAGGCGGAAGT	CC2D1A_-_14017097.23-P1P2	GGCCCGAGGCGGAAGTGGGA	FALSE	FALSE
1237_CC2D1B_P1P2_ENSG00000154222	CC2D1B	P1P2	ENSG00000154222	CC2D1B_-_52831845.23-P1P2	GCGACAGGAAGCGCCAGCAG	CC2D1B_+_52831768.23-P1P2	GGGCGGTGCCGGGTGAGACA	FALSE	FALSE
1238_CCAR1_P1P2_ENSG00000060339	CCAR1	P1P2	ENSG00000060339	CCAR1_-_70481039.23-P1P2	GGTTAGCCGGGACCCGACTC	CCAR1_-_70481045.23-P1P2	GCGGGACCCGACTCAGGTGA	FALSE	FALSE
1239_CCAR2_P1P2_ENSG00000158941	CCAR2	P1P2	ENSG00000158941	CCAR2_+_22462560.23-P1P2	GGCCGCGGCGAGGCCACCAA	CCAR2_+_22462326.23-P1P2	GCCAGGGCAGCGACACCGGG	FALSE	FALSE
1240_KYAT3_P1P2_ENSG00000137944	KYAT3	P1P2	ENSG00000137944	CCBL2_+_89458288.23-P1P2	GTCGGGACTCGAGCCTAGGG	CCBL2_+_89458266.23-P1P2	GCGAGGTTCCCGCACCGGAT	FALSE	FALSE
1241_CCDC106_P1P2_ENSG00000173581	CCDC106	P1P2	ENSG00000173581	CCDC106_+_56159611.23-P1P2	GAATCCGGCTCGGGGACCGA	CCDC106_+_56159667.23-P1P2	GCGGGTGCCCGGGGTCCGAG	FALSE	FALSE
1242_CCDC107_P1P2_ENSG00000159884	CCDC107	P1P2	ENSG00000159884	CCDC107_+_35658450.23-P1P2	GCCGGAGGTCGGGATTGGCG	CCDC107_-_35658369.23-P1P2	GGCCCGATCCCTCCACCCGT	FALSE	FALSE
1243_MCUB_P1P2_ENSG00000005059	MCUB	P1P2	ENSG00000005059	CCDC109B_-_110481430.23-P1P2	GGAGCCACCAGGCGCTGACG	CCDC109B_-_110481437.23-P1P2	GCAGGCGCTGACGAGGAGCC	FALSE	FALSE
1244_CCDC112_P1P2_ENSG00000164221	CCDC112	P1P2	ENSG00000164221	CCDC112_+_114632281.23-P1P2	GGCGCCTGCCACGAATCCCC	CCDC112_-_114632309.23-P1P2	GATTCGTGGCAGGCGCACCC	FALSE	FALSE
1245_CCDC115_P1P2_ENSG00000136710	CCDC115	P1P2	ENSG00000136710	CCDC115_+_131099673.23-P1P2	GGCGGCGCTTGACCTGCGAG	CCDC115_+_131099730.23-P1P2	GCAAACTGCGGAGGGTGACA	FALSE	FALSE
1246_CCDC116_P1P2_ENSG00000161180	CCDC116	P1P2	ENSG00000161180	CCDC116_-_21987107.23-P1P2	GTGGCCTGTGCGGAGCAAGG	CCDC116_-_21987088.23-P1P2	GGTGAGGGCGCAGACTGTAC	FALSE	FALSE
1247_CCDC117_P1P2_ENSG00000159873	CCDC117	P1P2	ENSG00000159873	CCDC117_-_29168733.23-P1P2	GCGTGACGTGGGGTCGAGAG	CCDC117_-_29168723.23-P1P2	GTTCTAGAAGGCGTGACGTG	FALSE	FALSE
1248_CCDC124_P1_ENSG00000007080	CCDC124	P1	ENSG00000007080	CCDC124_-_18043872.23-P1	GAAGAAGGTAGGAGCGTCTG	CCDC124_+_18043884.23-P1	GGCCTCTGCTCCCCGAACCC	FALSE	FALSE
1249_CCDC124_P2_ENSG00000007080	CCDC124	P2	ENSG00000007080	CCDC124_-_18047286.23-P2	GGCAGCGGCCCGGGCACGTA	CCDC124_-_18047349.23-P2	GCTGGAGGATGCCTACTGGA	FALSE	FALSE
1250_CCDC125_P1P2_ENSG00000183323	CCDC125	P1P2	ENSG00000183323	CCDC125_-_68628507.23-P1P2	GGACCCCGGGTACCCTCTCA	CCDC125_+_68628602.23-P1P2	GGCGCACGCGCACGGAGAGG	FALSE	FALSE
1251_CCDC127_P1P2_ENSG00000164366	CCDC127	P1P2	ENSG00000164366	CCDC127_+_218227.23-P1P2	GTGGCGTTAAGGGAACGCTG	CCDC127_-_218211.23-P1P2	GAACAGGGCCCGCTCTACCT	FALSE	FALSE
1252_CCDC12_P1_ENSG00000160799	CCDC12	P1	ENSG00000160799	CCDC12_+_47018196.23-P1	GAGGCAACTACGGCTGGTGT	CCDC12_+_47017828.23-P1	GTTGCTCGTGTAGGTATCTA	FALSE	FALSE
1253_CCDC12_P2_ENSG00000160799	CCDC12	P2	ENSG00000160799	CCDC12_-_47023446.23-P2	GCAGGGCAGGTATGGAGCAT	CCDC12_-_47023438.23-P2	GTCACCTCGCAGGGCAGGTA	FALSE	FALSE
1254_CCDC130_P2_ENSG00000104957	CCDC130	P2	ENSG00000104957	CCDC130_+_13842618.23-P2	GCCCAGCTCGGCGAGGACCC	CCDC130_-_13842623.23-P2	GAAGGCTGAACCCGCTTCCA	FALSE	FALSE
1255_CCDC130_P1_ENSG00000104957	CCDC130	P1	ENSG00000104957	CCDC130_-_13858696.23-P1	GCGTCCTGGGGGCGCGGAGA	CCDC130_-_13858757.23-P1	GACGGTCAGGGCGTGACGTC	FALSE	FALSE
1256_CCDC136_P1P2_ENSG00000128596	CCDC136	P1P2	ENSG00000128596	CCDC136_-_128431519.23-P1P2	GCGGCTGCGGCTTCTGCTCA	CCDC136_-_128431553.23-P1P2	GGCGGCGGGAGCGGTCATGG	FALSE	FALSE
1257_CCDC137_P1P2_ENSG00000185298	CCDC137	P1P2	ENSG00000185298	CCDC137_-_79633788.23-P1P2	GGCTTCGCTAGGGAGCCTCC	CCDC137_-_79633802.23-P1P2	GCCTCCCGGCGTGGAGATGG	FALSE	FALSE
1258_CCDC138_P1P2_ENSG00000163006	CCDC138	P1P2	ENSG00000163006	CCDC138_-_109403307.23-P1P2	GGAGGGTCGTCAAGCCACCG	CCDC138_+_109403247.23-P1P2	GCAACCGTACCAGTCTCCCC	FALSE	FALSE
1259_CCDC142_P1P2_ENSG00000135637	CCDC142	P1P2	ENSG00000135637	CCDC142_+_74710055.23-P1P2	GACTCCCGGACTGGAGAAAA	CCDC142_+_74710064.23-P1P2	GGTCCCCGCGACTCCCGGAC	FALSE	FALSE
1260_CCDC144A_P1P2_ENSG00000170160	CCDC144A	P1P2	ENSG00000170160	CCDC144A_-_16593812.23-P1P2	GCCCTAGCGTCGGGAGCCAG	CCDC144A_-_16593586.23-P1P2	GGTGGCTGTTGGCTTGGCGG	FALSE	FALSE
1261_CCDC144NL_P1_ENSG00000205212	CCDC144NL	P1	ENSG00000205212	CCDC144NL_+_20771514.23-P1	GGCTCTTCTGTGTCCAGCGG	CCDC144NL_+_20771332.23-P1	GGCCAGGCTGGAGGACTAGA	FALSE	FALSE
1262_CCDC144NL_P2_ENSG00000205212	CCDC144NL	P2	ENSG00000205212	CCDC144NL_-_20799255.23-P2	GCTCCTGGCTCCCAACACTA	CCDC144NL_+_20799243.23-P2	GGAGGAAGACCCCTAGTGTT	FALSE	FALSE
1263_CCDC14_P1P2_ENSG00000175455	CCDC14	P1P2	ENSG00000175455	CCDC14_-_123680052.23-P1P2	GTCAGAGAAGCCCAGACCGA	CCDC14_+_123680011.23-P1P2	GGAGGCGGCGAGAGATGGTC	FALSE	FALSE
1264_CCDC150_P1P2_ENSG00000144395	CCDC150	P1P2	ENSG00000144395	CCDC150_-_197504485.23-P1P2	GTGCAGTACGGAGCCTCAGG	CCDC150_-_197504482.23-P1P2	GTGCTGCAGTACGGAGCCTC	FALSE	FALSE
1265_CCDC167_P1P2_ENSG00000198937	CCDC167	P1P2	ENSG00000198937	CCDC167_+_37467610.23-P1P2	GAAAAGAAGCGGGAGAATCT	CCDC167_+_37467654.23-P1P2	GCGCGTCCAGTGATGACTGG	FALSE	FALSE
1266_CCDC169-SOHLH2_P1P2_nan	CCDC169-SOHLH2	P1P2		CCDC169-SOHLH2_-_36871949.23-P1P2	GAAGCCAGTACGGCACGAGG	CCDC169-SOHLH2_+_36871963.23-P1P2	GCGCGGGAGGTGCGACCGGG	FALSE	TRUE
1267_CCDC169_P1P2_ENSG00000242715	CCDC169	P1P2	ENSG00000242715	CCDC169_-_36871949.23-P1P2	GAAGCCAGTACGGCACGAGG	CCDC169_+_36871876.23-P1P2	GGGTGCTGAGGGGAAAGACG	FALSE	TRUE
1268_CCDC174_P1P2_ENSG00000154781	CCDC174	P1P2	ENSG00000154781	CCDC174_-_14693290.23-P1P2	GCGACGGAGGTAGGCTTACG	CCDC174_-_14693310.23-P1P2	GGGCCTGTGTCGGGTAGAAA	FALSE	FALSE
1269_CCDC17_P1P2_ENSG00000159588	CCDC17	P1P2	ENSG00000159588	CCDC17_-_46089559.23-P1P2	GTCCCACAGGGCAGGAGCGC	CCDC17_-_46089639.23-P1P2	GCAGAAGGGATCAAGGGCAG	FALSE	FALSE
1270_CCDC18_P1P2_ENSG00000122483	CCDC18	P1P2	ENSG00000122483	CCDC18_+_93645968.23-P1P2	GGCCCAGAGTCCCTACCCTT	CCDC18_+_93646298.23-P1P2	GTCGGAGAACCAGCGAACCC	FALSE	FALSE
1271_CCDC22_P1P2_ENSG00000101997	CCDC22	P1P2	ENSG00000101997	CCDC22_+_49091979.23-P1P2	GAGAGTGTCACGGGTCGTGT	CCDC22_-_49092370.23-P1P2	GTCCCTGACACCGACATCAG	FALSE	FALSE
1272_CCDC25_P1P2_ENSG00000147419	CCDC25	P1P2	ENSG00000147419	CCDC25_+_27630084.23-P1P2	GGTTGAGCGCTGCTGCTCCG	CCDC25_-_27630134.23-P1P2	GGCTCAGGATACCAGACTCG	FALSE	FALSE
1273_CCDC28A_P1P2_ENSG00000024862	CCDC28A	P1P2	ENSG00000024862	CCDC28A_+_139094935.23-P1P2	GAGAGCCCCGGTCACATCCC	CCDC28A_-_139094951.23-P1P2	GCGGGTCCCGGGATGTGACC	FALSE	FALSE
1274_CCDC28B_P2_ENSG00000160050	CCDC28B	P2	ENSG00000160050	CCDC28B_+_32667384.23-P2	GCACCTCATCTATACGGTAG	CCDC28B_+_32667390.23-P2	GGCTTGTCACCTCATCTATA	FALSE	FALSE
1275_CCDC28B_P1_ENSG00000160050	CCDC28B	P1	ENSG00000160050	CCDC28B_-_32666255.23-P1	GTGGTGTTCCCGGGAGGAGA	CCDC28B_-_32666328.23-P1	GCAGGTCAGTAGCCCCCTGA	FALSE	FALSE
1276_CCDC34_P1P2_ENSG00000109881	CCDC34	P1P2	ENSG00000109881	CCDC34_-_27384700.23-P1P2	GTCAGCAGAGAAACCGGCGT	CCDC34_-_27384763.23-P1P2	GTGGCCCGCCAAGTTCAAAC	FALSE	FALSE
1277_CCDC43_P1P2_ENSG00000180329	CCDC43	P1P2	ENSG00000180329	CCDC43_+_42767083.23-P1P2	GAAGTGGCCGCGATAGCCCC	CCDC43_+_42767071.23-P1P2	GTAGCCCCTGGCGAAGGCGA	FALSE	FALSE
1278_CCDC47_P1P2_ENSG00000108588	CCDC47	P1P2	ENSG00000108588	CCDC47_+_61850884.23-P1P2	GGGTTCTGGCTGCGTCCTAG	CCDC47_+_61850946.23-P1P2	GTCGCATTCTACGTAACGGA	FALSE	FALSE
1279_CCDC50_P1P2_ENSG00000152492	CCDC50	P1P2	ENSG00000152492	CCDC50_+_191047149.23-P1P2	GGTCCAGTACGGAGGGAGAG	CCDC50_-_191047190.23-P1P2	GACGGCCCCGGTCCATTTCC	FALSE	FALSE
1280_CCDC51_P1P2_ENSG00000164051	CCDC51	P1P2	ENSG00000164051	CCDC51_+_48481457.23-P1P2	GAGGGTAGAATCGGAACCGT	CCDC51_+_48481384.23-P1P2	GGCACTGCAGGTAGACAGCA	FALSE	FALSE
1281_WASHC3_P1P2_ENSG00000120860	WASHC3	P1P2	ENSG00000120860	CCDC53_+_102455736.23-P1P2	GCCACCGCCCGCTGAGGAGA	CCDC53_-_102455600.23-P1P2	GCCGAGGCCGTGACAGGGTG	FALSE	FALSE
1282_CCDC57_P1P2_ENSG00000176155	CCDC57	P1P2	ENSG00000176155	CCDC57_+_80170694.23-P1P2	GCCCGGTCGCTGTGGCAACG	CCDC57_+_80170691.23-P1P2	GGGTCGCTGTGGCAACGCGG	FALSE	FALSE
1283_CCDC58_P1P2_ENSG00000160124	CCDC58	P1P2	ENSG00000160124	CCDC58_-_122102023.23-P1P2	GTGAGGAAAACCCCATCACC	CCDC58_+_122102012.23-P1P2	GTCGCCGAGTTCCAGGTGAT	FALSE	FALSE
1284_CCDC59_P1P2_ENSG00000133773	CCDC59	P1P2	ENSG00000133773	CCDC59_+_82752125.23-P1P2	GGGTGAGGCGGTCCGCGAAG	CCDC59_+_82752145.23-P1P2	GTAGTCGGCTGCAATGGCGC	FALSE	FALSE
1285_CCDC61_P1P2_ENSG00000104983	CCDC61	P1P2	ENSG00000104983	CCDC61_-_46498756.23-P1P2	GTCGCGAGGAGGGTTGCTAG	CCDC61_-_46498762.23-P1P2	GGGAGGGTTGCTAGTGGAGA	FALSE	FALSE
1286_CCDC66_P1P2_ENSG00000180376	CCDC66	P1P2	ENSG00000180376	CCDC66_-_56591233.23-P1P2	GGGCAACCGACGTACACAAG	CCDC66_-_56591249.23-P1P2	GAAGGGGCTTGAGCGTTCTG	FALSE	FALSE
1287_CCDC69_P1P2_ENSG00000198624	CCDC69	P1P2	ENSG00000198624	CCDC69_-_150603582.23-P1P2	GCCAACTCCGGGGCCCCCAG	CCDC69_-_150603596.23-P1P2	GCCCAGAGGAGCCTGCGATC	FALSE	FALSE
1289_CCDC6_P1P2_ENSG00000108091	CCDC6	P1P2	ENSG00000108091	CCDC6_-_61666340.23-P1P2	GGCGGCGGCGAGAGAAAGAG	CCDC6_+_61666039.23-P1P2	GGCGGCGGTGGGAAGTCGGG	FALSE	FALSE
1291_CCDC71L_P1P2_ENSG00000253276	CCDC71L	P1P2	ENSG00000253276	CCDC71L_-_106301422.23-P1P2	GGTCCGCGTTGGCTCCGCGG	CCDC71L_+_106301403.23-P1P2	GCGCCGCCGCGGAGCCAACG	FALSE	FALSE
1292_CCDC71_P1P2_ENSG00000177352	CCDC71	P1P2	ENSG00000177352	CCDC71_+_49203738.23-P1P2	GGGCCATGTTGGAGCAGCGG	CCDC71_+_49203735.23-P1P2	GCATGTTGGAGCAGCGGAGG	FALSE	FALSE
1293_CCDC74A_P1P2_ENSG00000163040	CCDC74A	P1P2	ENSG00000163040	CCDC74A_+_132285430.23-P1P2	GGGCGACGGAAGGCGCGAGG	CCDC74A_+_132285426.23-P1P2	GACGGAAGGCGCGAGGCGGT	FALSE	FALSE
1294_CCDC77_P2_ENSG00000120647	CCDC77	P2	ENSG00000120647	CCDC77_+_498521.23-P2	GCACAGGCGTCGTGCAGCTG	CCDC77_+_498517.23-P2	GGGCGTCGTGCAGCTGCGGA	FALSE	FALSE
1295_CCDC77_P1_ENSG00000120647	CCDC77	P1	ENSG00000120647	CCDC77_+_510825.23-P1	GACACTAAGACTCCGAGTCA	CCDC77_-_511035.23-P1	GGTGCAAAGGGAGAGACCTC	FALSE	FALSE
1296_CCDC78_P1P2_ENSG00000162004	CCDC78	P1P2	ENSG00000162004	CCDC78_-_776828.23-P1P2	GGCGCAGACGTCCCCATCAG	CCDC78_-_776428.23-P1P2	GTCCACGCCCGGCTTCCCCA	FALSE	FALSE
1297_CCDC82_P1P2_ENSG00000149231	CCDC82	P1P2	ENSG00000149231	CCDC82_-_96122974.23-P1P2	GAGCGCGAGCGAGTCCCAGC	CCDC82_+_96123006.23-P1P2	GGAGGTGGAGGCGCTTTGAA	FALSE	FALSE
1298_CCDC84_P1P2_ENSG00000186166	CCDC84	P1P2	ENSG00000186166	CCDC84_-_118868873.23-P1P2	GCCGCCGGATGGCGTAGGAT	CCDC84_-_118868904.23-P1P2	GGTGGTGATACCGGGTACCC	FALSE	FALSE
1299_CCDC85B_P1P2_ENSG00000175602	CCDC85B	P1P2	ENSG00000175602	CCDC85B_+_65658109.23-P1P2	GTAGGCTGCAGCAGCTACCC	CCDC85B_+_65658193.23-P1P2	GCGGCCCAGGAGCCCCACGT	FALSE	FALSE
1300_CCDC85C_P1P2_ENSG00000205476	CCDC85C	P1P2	ENSG00000205476	CCDC85C_-_100070497.23-P1P2	GCCTCGGGGTTGACGAGCGG	CCDC85C_+_100070460.23-P1P2	GCCGAGGCGCGCGGGCTCCC	FALSE	FALSE
1301_CCDC86_P1P2_ENSG00000110104	CCDC86	P1P2	ENSG00000110104	CCDC86_-_60609589.23-P1P2	GCAGGGGTGTGGAAACTTAC	CCDC86_-_60609614.23-P1P2	GAGCCATGGATACACCGTTA	FALSE	FALSE
1302_CCDC88A_P1P2_ENSG00000115355	CCDC88A	P1P2	ENSG00000115355	CCDC88A_+_55646958.23-P1P2	GTCTCCATAGAGGGCGGAGA	CCDC88A_+_55646967.23-P1P2	GACTCCGGCTTCTCCATAGA	FALSE	FALSE
1303_CCDC88B_P1P2_ENSG00000168071	CCDC88B	P1P2	ENSG00000168071	CCDC88B_-_64107748.23-P1P2	GCCGACCCGGGCATGGAGGG	CCDC88B_+_64107756.23-P1P2	GTCAGGAAGTCTCTGAGCCT	FALSE	FALSE
1304_CCDC88C_P1P2_ENSG00000015133	CCDC88C	P1P2	ENSG00000015133	CCDC88C_+_91884176.23-P1P2	GCGCCGAAGCCGCGGAACGT	CCDC88C_-_91884167.23-P1P2	GCGCCCGGGAGACAAAGGCG	FALSE	FALSE
1305_CCDC8_P1P2_ENSG00000169515	CCDC8	P1P2	ENSG00000169515	CCDC8_+_46916776.23-P1P2	GGGCAGGCTGCGGCGCGTCA	CCDC8_-_46916734.23-P1P2	GCCAGCCCGGGCCTCCAGTA	FALSE	FALSE
1306_CCDC90B_P1P2_ENSG00000137500	CCDC90B	P1P2	ENSG00000137500	CCDC90B_+_82997017.23-P1P2	GCTCCCACCGGAAAACTCTG	CCDC90B_+_82996958.23-P1P2	GCCAAGGCAGAGGAGATCGT	FALSE	FALSE
1307_CCDC91_P1P2_ENSG00000123106	CCDC91	P1P2	ENSG00000123106	CCDC91_+_28343441.23-P1P2	GGGCCCTTGAGGGGAGACCG	CCDC91_+_28343427.23-P1P2	GGACCGCGGCCCAGCCACAC	FALSE	FALSE
1308_CCDC92_P1P2_ENSG00000119242	CCDC92	P1P2	ENSG00000119242	CCDC92_+_124457272.23-P1P2	GACCGCGGCTAGCGCTGGGG	CCDC92_-_124457341.23-P1P2	GAGGCCTGGCCGCGCTGACC	FALSE	FALSE
1309_CCDC93_P1P2_ENSG00000125633	CCDC93	P1P2	ENSG00000125633	CCDC93_-_118771224.23-P1P2	GCCCGGACAGGGAGAAAGGT	CCDC93_-_118771658.23-P1P2	GCGCGGAGCTGCTACCGGGG	FALSE	FALSE
1310_YJU2_P1P2_ENSG00000105248	YJU2	P1P2	ENSG00000105248	CCDC94_-_4247137.23-P1P2	GTGCTTGCGAGGTGATCAGA	CCDC94_-_4247149.23-P1P2	GGATCAGAAGGCAAAGATGT	FALSE	FALSE
1311_CCDC97_P1P2_ENSG00000142039	CCDC97	P1P2	ENSG00000142039	CCDC97_-_41816134.23-P1P2	GCCGGACCCGGAACATTCTC	CCDC97_-_41816261.23-P1P2	GCGGCGAAGGAACCCGATAA	FALSE	FALSE
1312_CCDC9_P1P2_ENSG00000105321	CCDC9	P1P2	ENSG00000105321	CCDC9_+_47759846.23-P1P2	GACCTGTCCCGGAGACCCCG	CCDC9_-_47759828.23-P1P2	GCTGCGGTCGCAGAGGCCGA	FALSE	FALSE
1313_CCHCR1_P1P2_ENSG00000204536	CCHCR1	P1P2	ENSG00000204536	CCHCR1_+_31125918.23-P1P2	GAGGGACGTTCGGGAAGAGT	CCHCR1_+_31125936.23-P1P2	GGGGCTCTCGCGGTTGGTAA	FALSE	FALSE
1314_CCM2_P1P2_ENSG00000136280	CCM2	P1P2	ENSG00000136280	CCM2_-_45039935.23-P1P2	GGGAGCCGCACGCGGCGATA	CCM2_-_45039785.23-P1P2	GGGCCCGGAAGTGCGGGTGT	FALSE	FALSE
1315_CCNA2_P1P2_ENSG00000145386	CCNA2	P1P2	ENSG00000145386	CCNA2_+_122744606.23-P1P2	GACTGAAGTCCGGGAACCCG	CCNA2_-_122744979.23-P1P2	GAGGAGGTTGCGAAAGGCGC	FALSE	FALSE
1316_CCNB1IP1_P1P2_ENSG00000100814	CCNB1IP1	P1P2	ENSG00000100814	CCNB1IP1_-_20801432.23-P1P2	GCCAGCCCACCAAAACGGAG	CCNB1IP1_+_20801460.23-P1P2	GGTTCTGAAGACACTTCCCA	FALSE	FALSE
1317_CCNB1_P1P2_ENSG00000134057	CCNB1	P1P2	ENSG00000134057	CCNB1_-_68463002.23-P1P2	GGCTGCGGCGGAACGGCTGT	CCNB1_+_68463036.23-P1P2	GGGGAGAAGCAGAACACCGG	FALSE	FALSE
1318_CCNB2_P1P2_ENSG00000157456	CCNB2	P1P2	ENSG00000157456	CCNB2_+_59397534.23-P1P2	GGAAGCGACAGGGGAGCTGT	CCNB2_-_59397520.23-P1P2	GGCCCGGGGACCGCTCTCAG	FALSE	FALSE
1319_CCNC_P1P2_ENSG00000112237	CCNC	P1P2	ENSG00000112237	CCNC_+_100016473.23-P1P2	GGAGGAGCGCGGTTACCGGA	CCNC_-_100016531.23-P1P2	GGCTCGACTCCGCTCCGCGG	FALSE	FALSE
1320_CCND1_P1_ENSG00000110092	CCND1	P1	ENSG00000110092	CCND1_-_69455972.23-P1	GCAGCAGAGTCCGCACGCTC	CCND1_+_69455918.23-P1	GTGCGCCGACAGCCCTCTGG	FALSE	FALSE
1321_CCND1_P2_ENSG00000110092	CCND1	P2	ENSG00000110092	CCND1_-_69467368.23-P2	GTTGAAAGTAGGGACCTCAG	CCND1_+_69467581.23-P2	GATTAAATCTGTAACATCAA	FALSE	FALSE
1322_CCND2_P1P2_ENSG00000118971	CCND2	P1P2	ENSG00000118971	CCND2_-_4382972.23-P1P2	GAGAGCGAGACCAGTTTTAA	CCND2_+_4383320.23-P1P2	GACTTGAAGTAGGAGCACTG	FALSE	FALSE
1323_CCND3_P1P2_ENSG00000112576	CCND3	P1P2	ENSG00000112576	CCND3_-_41909437.23-P1P2	GTGCGGGCTCGCGAGTCCCA	CCND3_+_41909133.23-P1P2	GCCCGGGTCTGGACACACCG	FALSE	FALSE
1324_CCNDBP1_P1P2_ENSG00000166946	CCNDBP1	P1P2	ENSG00000166946	CCNDBP1_+_43477664.23-P1P2	GTGCCGAAGGCCGCAAACAC	CCNDBP1_-_43477699.23-P1P2	GCTTCGGCAAGCGACTGAGA	FALSE	FALSE
1325_CCNE1_P1P2_ENSG00000105173	CCNE1	P1P2	ENSG00000105173	CCNE1_-_30303384.23-P1P2	GCCGCGCGCAAAGGGGGAAG	CCNE1_-_30302934.23-P1P2	GGCCGCCAGCGCGGTGTAGG	FALSE	FALSE
1326_CCNE2_P1P2_ENSG00000175305	CCNE2	P1P2	ENSG00000175305	CCNE2_-_95907205.23-P1P2	GGAGAAGCCCCTAGAATGAG	CCNE2_+_95907328.23-P1P2	GCCGATCACTTACCACAGGC	FALSE	FALSE
1327_CCNF_P1P2_ENSG00000162063	CCNF	P1P2	ENSG00000162063	CCNF_-_2479453.23-P1P2	GCGCGGGCGCGCTCTCAGGC	CCNF_-_2479487.23-P1P2	GCGACGCGAGCGCGGCGATG	FALSE	FALSE
1328_CCNG1_P1P2_ENSG00000113328	CCNG1	P1P2	ENSG00000113328	CCNG1_-_162864630.23-P1P2	GTCCGAGCTGACCCTGATCA	CCNG1_+_162864991.23-P1P2	GCTGGGTCGGCAGACACGAA	FALSE	FALSE
1329_CCNH_P1P2_ENSG00000134480	CCNH	P1P2	ENSG00000134480	CCNH_+_86708689.23-P1P2	GTCCGCGAGATCTTCGGTGG	CCNH_-_86708719.23-P1P2	GAAGATCTCGCGGAAGCCTA	FALSE	FALSE
1330_CCNI_P1P2_ENSG00000118816	CCNI	P1P2	ENSG00000118816	CCNI_+_77996710.23-P1P2	GCGCGCCTATGAGAATGAGG	CCNI_-_77996681.23-P1P2	GAGAGCTGTAGGCCTCACAG	FALSE	FALSE
1331_CCNJ_P1P2_ENSG00000107443	CCNJ	P1P2	ENSG00000107443	CCNJ_-_97803668.23-P1P2	GACGTCCATGCGGAGACCCG	CCNJ_-_97803760.23-P1P2	GCTCTCCCCGCTCCTCAGGG	FALSE	FALSE
1332_CCNK_P2_ENSG00000090061	CCNK	P2	ENSG00000090061	CCNK_+_99969115.23-P2	GGGCTGTTGCAGCTGATGGG	CCNK_+_99969150.23-P2	GCTTGCGGCACTTGTGGTGT	FALSE	FALSE
1333_CCNK_P1_ENSG00000090061	CCNK	P1	ENSG00000090061	CCNK_-_99947816.23-P1	GGGGGCTTGCCTGAAGCGAG	CCNK_-_99947838.23-P1	GTGAGTGACCCACCGACTGA	FALSE	FALSE
1334_CCNL1_P1P2_ENSG00000163660	CCNL1	P1P2	ENSG00000163660	CCNL1_+_156877490.23-P1P2	GGTATCACCGTGCCCCGGGA	CCNL1_+_156877964.23-P1P2	GCCCAGAACCCGGCGGTCAC	FALSE	FALSE
1335_CCNL2_P1P2_ENSG00000221978	CCNL2	P1P2	ENSG00000221978	CCNL2_+_1334607.23-P1P2	GGCCGGCGCCCCGGGATCTG	CCNL2_-_1334403.23-P1P2	GGCGGCCGCGCCCTCACCTG	FALSE	FALSE
1336_CCNO_P1P2_ENSG00000152669	CCNO	P1P2	ENSG00000152669	CCNO_-_54529397.23-P1P2	GACCTTCAACGCCCGGGCTG	CCNO_-_54529400.23-P1P2	GTTCAACGCCCGGGCTGCGG	FALSE	FALSE
1337_CCNT1_P1P2_ENSG00000129315	CCNT1	P1P2	ENSG00000129315	CCNT1_-_49110271.23-P1P2	GCATGGCGGGACCAACTCCA	CCNT1_-_49110518.23-P1P2	GCTTCCCAGCGTCACCTAAG	FALSE	FALSE
1338_CCNT2_P1P2_ENSG00000082258	CCNT2	P1P2	ENSG00000082258	CCNT2_-_135676427.23-P1P2	GGGCGGAGGAGGAAGTGTCA	CCNT2_-_135676410.23-P1P2	GGGGTGAATGAAGGAGCGGG	FALSE	FALSE
1339_CCNY_P1P2_ENSG00000108100	CCNY	P1P2	ENSG00000108100	CCNY_-_35625479.23-P1P2	GCGCGCCGCGAGGAGTCCGG	CCNY_-_35625635.23-P1P2	GCAACTGGGGAAGCGCGGGG	FALSE	FALSE
1340_CCP110_P1P2_ENSG00000103540	CCP110	P1P2	ENSG00000103540	CCP110_+_19535267.23-P1P2	GCCGCCATATTACGGATCTC	CCP110_-_19535293.23-P1P2	GGATCCGTAATATGGCGGGG	FALSE	FALSE
1341_CCPG1_P1P2_ENSG00000260916	CCPG1	P1P2	ENSG00000260916	CCPG1_-_55700484.23-P1P2	GGTGGCGGCGGTCACAGCTC	CCPG1_+_55700438.23-P1P2	GGGCAGCCAGCACAATCGGG	FALSE	FALSE
1342_CCR10_P1P2_ENSG00000184451	CCR10	P1P2	ENSG00000184451	CCR10_+_40833835.23-P1P2	GACCTGTGTAGCCAGAGATG	CCR10_+_40833622.23-P1P2	GGGTTGTGGGACAGGGACTA	FALSE	FALSE
1343_CCSAP_P1P2_ENSG00000154429	CCSAP	P1P2	ENSG00000154429	CCSAP_+_229478259.23-P1P2	GGTCGTGTACCGGGTCCCGT	CCSAP_+_229478223.23-P1P2	GGAGCGGCTGGCGCTCGAGG	FALSE	FALSE
1344_CCSER2_P1P2_ENSG00000107771	CCSER2	P1P2	ENSG00000107771	CCSER2_-_86088469.23-P1P2	GGGGCTGGCGGGGATGTGAC	CCSER2_-_86088409.23-P1P2	GTGGAGTCCGGCGCTCCCTC	FALSE	FALSE
1345_CCS_P1P2_ENSG00000173992	CCS	P1P2	ENSG00000173992	CCS_-_66360735.23-P1P2	GGTGGTGACTGGGTCCAGAA	CCS_-_66361089.23-P1P2	GGCACTTCCCCAGCGATCAT	FALSE	FALSE
1346_CCT2_P1P2_ENSG00000166226	CCT2	P1P2	ENSG00000166226	CCT2_-_69979656.23-P1P2	GACGGGGTCTGAGCCATCAG	CCT2_-_69979270.23-P1P2	GCCCGAGCACGAGCTGTGAG	FALSE	FALSE
1347_CCT3_P1P2_ENSG00000163468	CCT3	P1P2	ENSG00000163468	CCT3_+_156308067.23-P1P2	GTGAGGTGTAAGCCCTGAGG	CCT3_-_156307863.23-P1P2	GTCAGTGGCCCGGTCAGTGG	FALSE	FALSE
1348_CCT4_P1P2_ENSG00000115484	CCT4	P1P2	ENSG00000115484	CCT4_-_62115399.23-P1P2	GCCACTGGGCTGCTTCTATA	CCT4_+_62115687.23-P1P2	GCTGCGGCCGGCCAGAATCC	FALSE	FALSE
1349_CCT5_P1P2_ENSG00000150753	CCT5	P1P2	ENSG00000150753	CCT5_+_10250403.23-P1P2	GCAACCGGCGGAGACCGCTA	CCT5_+_10250415.23-P1P2	GATTACTTCCCCCCAACCGG	FALSE	FALSE
1350_CCT6A_P1P2_ENSG00000146731	CCT6A	P1P2	ENSG00000146731	CCT6A_-_56119502.23-P1P2	GGCCACGCCGCGCCGGCTCT	CCT6A_+_56119524.23-P1P2	GGCCATAGCTGCTCCAGCGG	FALSE	FALSE
1351_CCT7_P1P2_ENSG00000135624	CCT7	P1P2	ENSG00000135624	CCT7_-_73461472.23-P1P2	GCGGCCCGGTCTCGGAGAAG	CCT7_-_73461481.23-P1P2	GCTCGGAGAAGAGGGGAGAG	FALSE	FALSE
1352_CCT8_P1P2_ENSG00000156261	CCT8	P1P2	ENSG00000156261	CCT8_+_30445740.23-P1P2	GGCGTGCTGCCCTGGCTCAG	CCT8_-_30446001.23-P1P2	GCCTTCTGGGAAAGCAGCGT	FALSE	FALSE
1353_CCZ1B_ENST00000316731.8_ENSG00000146574	CCZ1B	ENST00000316731.8	ENSG00000146574	CCZ1B_+_6865985.23-ENST00000316731.8	GCAGACAACAAGGCCACCCG	CCZ1B_+_6865923.23-ENST00000316731.8	GGCCTGCGGCGAGTGCTTCC	FALSE	FALSE
1354_CCZ1_P1P2_ENSG00000122674	CCZ1	P1P2	ENSG00000122674	CCZ1_-_5938597.23-P1P2	GGGGCGGCGCCGGTGTTCCC	CCZ1_-_5938613.23-P1P2	GCCCCGGGAAGGTGGCCCTG	FALSE	FALSE
1355_CD151_P1P2_ENSG00000177697	CD151	P1P2	ENSG00000177697	CD151_-_833026.23-P1P2	GCCGGACTCGGACGCGTGGT	CD151_+_832926.23-P1P2	GCGGCCCGGAGCCTACGAGG	FALSE	FALSE
1356_CD164_P1P2_ENSG00000135535	CD164	P1P2	ENSG00000135535	CD164_-_109703434.23-P1P2	GCGGAGTGGTGACCAGCGGG	CD164_+_109703656.23-P1P2	GGGGAGCGTAGTCTCGGAGG	FALSE	FALSE
1357_CD226_P1P2_ENSG00000150637	CD226	P1P2	ENSG00000150637	CD226_-_67615079.23-P1P2	GATAAATAATAAGTGAAAGG	CD226_-_67615027.23-P1P2	GGAACTTACATTCTATGTGG	FALSE	FALSE
1358_CD24_P1P2_ENSG00000272398	CD24	P1P2	ENSG00000272398	CD24_+_21154599.23-P1P2	GACGCGCCGCGCACCGACGT	CD24_-_21154470.23-P1P2	GTTTGGGGCCAACCCAGTGT	FALSE	FALSE
1359_CD276_P1P2_ENSG00000103855	CD276	P1P2	ENSG00000103855	CD276_+_73976773.23-P1P2	GGCGCCGACTCTGGGACTCA	CD276_-_73976791.23-P1P2	GCGTCCCTGAGTCCCAGAGT	FALSE	FALSE
1360_CD2AP_P1P2_ENSG00000198087	CD2AP	P1P2	ENSG00000198087	CD2AP_-_47445679.23-P1P2	GTCCCTCCCCACTGCGGGAG	CD2AP_-_47445653.23-P1P2	GGCCGAGGGTCTGGGCAAAC	FALSE	FALSE
1361_CD2BP2_P1P2_ENSG00000169217	CD2BP2	P1P2	ENSG00000169217	CD2BP2_-_30366557.23-P1P2	GGAATCCGCGGAAGGCGAGG	CD2BP2_-_30366596.23-P1P2	GTGCGCCAGGGCTACATCCG	FALSE	FALSE
1362_CD320_P1P2_ENSG00000167775	CD320	P1P2	ENSG00000167775	CD320_-_8373189.23-P1P2	GGCTCATGCTGTCCCCACAG	CD320_+_8373212.23-P1P2	GGTGCGCAGGGATAAGAGAG	FALSE	FALSE
1363_CD33_P1P2_ENSG00000105383	CD33	P1P2	ENSG00000105383	CD33_+_51729507.23-P1P2	GGTAGAGATGAGATAAGGGT	CD33_+_51729159.23-P1P2	GACAACCAGGAGAAGATCGG	FALSE	FALSE
1364_CD3D_P1P2_ENSG00000167286	CD3D	P1P2	ENSG00000167286	CD3D_+_118213391.23-P1P2	GGTACCTGTGAGTCAGCTAG	CD3D_+_118213387.23-P1P2	GCTGTGAGTCAGCTAGGGGA	FALSE	FALSE
1365_CD3EAP_P1P2_ENSG00000117877	CD3EAP	P1P2	ENSG00000117877	CD3EAP_-_45909922.23-P1P2	GAACCTGGTGCGAGCAGCCC	CD3EAP_+_45909934.23-P1P2	GATCCTGGGACCCACACCTC	FALSE	FALSE
1366_CD46_P1P2_ENSG00000117335	CD46	P1P2	ENSG00000117335	CD46_+_207925463.23-P1P2	GCCCTTCTGGGTCCAGATAT	CD46_-_207925473.23-P1P2	GGATTGTTGCGTCCCATATC	FALSE	FALSE
1367_CD47_P1P2_ENSG00000196776	CD47	P1P2	ENSG00000196776	CD47_+_107809817.23-P1P2	GCGGTCGGTCCTGCCTGTAA	CD47_+_107809814.23-P1P2	GTCGGTCCTGCCTGTAACGG	FALSE	FALSE
1368_CD52_P1P2_ENSG00000169442	CD52	P1P2	ENSG00000169442	CD52_+_26644443.23-P1P2	GTGATCTCAGGGCTGTCTGG	CD52_+_26644446.23-P1P2	GAGGTGATCTCAGGGCTGTC	FALSE	FALSE
1369_CD53_P1P2_ENSG00000143119	CD53	P1P2	ENSG00000143119	CD53_+_111415799.23-P1P2	GCCTTGAGGTGGCCGAGACA	CD53_+_111415810.23-P1P2	GTTAGTGATTATCCTTGAGG	FALSE	FALSE
1370_CD55_P1P2_ENSG00000196352	CD55	P1P2	ENSG00000196352	CD55_-_207495068.23-P1P2	GGCTGGGCGTAGCTGCGACT	CD55_+_207495088.23-P1P2	GGGCGCGCCGGGTTAGAACA	FALSE	FALSE
1371_CD58_P1P2_ENSG00000116815	CD58	P1P2	ENSG00000116815	CD58_+_117113590.23-P1P2	GAGGCCGGCCCGACGAGCCA	CD58_+_117113609.23-P1P2	GTGGCTGGGCACTCGCGCAG	FALSE	FALSE
1372_CD59_P2_ENSG00000085063	CD59	P2	ENSG00000085063	CD59_+_33728005.23-P2	GTGTAAAGGGTCTGCCAGAT	CD59_+_33727664.23-P2	GGGTCCAGAGCCTCTGGGAG	FALSE	FALSE
1373_CD59_P1_ENSG00000085063	CD59	P1	ENSG00000085063	CD59_+_33757950.23-P1	GCGCAGAAGCGGCTCGAGGC	CD59_+_33757977.23-P1	GCTGGAGCGAAAGAATGCGG	FALSE	FALSE
1374_CD63_P1P2_ENSG00000135404	CD63	P1P2	ENSG00000135404	CD63_+_56122773.23-P1P2	GCTAGAGAGCCCCGGAGCCG	CD63_+_56122405.23-P1P2	GAGACTGGCGGGCCGAGGGT	FALSE	FALSE
1375_CD68_P1P2_ENSG00000129226	CD68	P1P2	ENSG00000129226	CD68_-_7482987.23-P1P2	GAGCTGGACTTTGGGTGAGG	CD68_-_7482978.23-P1P2	GAGACAGCCTAGCTGGACTT	FALSE	FALSE
1376_CD69_P1P2_ENSG00000110848	CD69	P1P2	ENSG00000110848	CD69_-_9913448.23-P1P2	GAGATTCCCTAGTTAATCTC	CD69_+_9913433.23-P1P2	GACTTGACCTGAGATTAACT	FALSE	FALSE
1377_CD7_P1P2_ENSG00000173762	CD7	P1P2	ENSG00000173762	CD7_-_80275431.23-P1P2	GTGAGCCTCTCTGGGTCTAC	CD7_+_80275390.23-P1P2	GCAGCTGCACTCGCCCGGCT	FALSE	FALSE
1378_CD81_P2_ENSG00000110651	CD81	P2	ENSG00000110651	CD81_+_2411703.23-P2	GTCCCAGCTCCAGATACAGG	CD81_+_2411706.23-P2	GGTCTCCCAGCTCCAGATAC	FALSE	FALSE
1379_CD81_P1_ENSG00000110651	CD81	P1	ENSG00000110651	CD81_-_2398565.23-P1	GGAGAGCGAGCGCGCAACGG	CD81_-_2398562.23-P1	GCCAGAGAGCGAGCGCGCAA	FALSE	FALSE
1380_CD8B_P1P2_ENSG00000172116	CD8B	P1P2	ENSG00000172116	CD8B_-_87088921.23-P1P2	GCCCGGGAGCGCAGACCCTT	CD8B_+_87088914.23-P1P2	GCGGCGCGCGGGCTACCCAA	FALSE	FALSE
1381_CD99L2_P1P2_ENSG00000102181	CD99L2	P1P2	ENSG00000102181	CD99L2_-_150067073.23-P1P2	GGGCCACCATGGCTGGGAGC	CD99L2_-_150067120.23-P1P2	GAGCGCGAGAGCGCCCGAAG	FALSE	FALSE
1382_CD99_P1P2_ENSG00000002586	CD99	P1P2	ENSG00000002586	CD99_+_2609459.23-P1P2	GTCCGCTCGCTCACCCGGGG	CD99_+_2609369.23-P1P2	GGAGCGCGCAGGGACGGTCC	FALSE	FALSE
1383_CD9_P1P2_ENSG00000010278	CD9	P1P2	ENSG00000010278	CD9_+_6309570.23-P1P2	GTGGCGCTGGATACAGATGC	CD9_+_6309599.23-P1P2	GGGGCGCGCGCAGCTGGGAC	FALSE	FALSE
1384_CDADC1_P1P2_ENSG00000102543	CDADC1	P1P2	ENSG00000102543	CDADC1_+_49822277.23-P1P2	GAGAGCGAAAGGTAGGGTGG	CDADC1_+_49822283.23-P1P2	GCAGGGCAGAGCGAAAGGTA	FALSE	FALSE
1385_CDAN1_P1P2_ENSG00000140326	CDAN1	P1P2	ENSG00000140326	CDAN1_+_43029296.23-P1P2	GCAGAGCGCCCCGACCGGGA	CDAN1_-_43029292.23-P1P2	GCGCAGCAGCGACTCCAAAA	FALSE	FALSE
1386_CDC123_P1P2_ENSG00000151465	CDC123	P1P2	ENSG00000151465	CDC123_-_12238200.23-P1P2	GGGCGCCCAGAGTTCCGGGA	CDC123_+_12238270.23-P1P2	GCGGGTACCACGCGGAGAAC	FALSE	FALSE
1387_CDC14A_P1P2_ENSG00000079335	CDC14A	P1P2	ENSG00000079335	CDC14A_+_100818104.23-P1P2	GGCGCCCGTGGCTACTCGAG	CDC14A_+_100818093.23-P1P2	GTACTCGAGCGGCAGCCGGG	FALSE	FALSE
1388_CDC14B_P1P2_ENSG00000081377	CDC14B	P1P2	ENSG00000081377	CDC14B_-_99381833.23-P1P2	GGCGGTCGCGCAGGAGCCGG	CDC14B_-_99382080.23-P1P2	GGCCGGGGCACAGCAGGACG	FALSE	FALSE
1389_CDC16_P1P2_ENSG00000130177	CDC16	P1P2	ENSG00000130177	CDC16_-_115000772.23-P1P2	GGTCTCCGCCTCGCCCAGAA	CDC16_+_115000554.23-P1P2	GAGCCGCTCTAGGTTCATGG	FALSE	FALSE
1390_CDC20_P1P2_ENSG00000117399	CDC20	P1P2	ENSG00000117399	CDC20_-_43824668.23-P1P2	GAAGCCGGTCGGAACTGCTC	CDC20_-_43824671.23-P1P2	GCCGGTCGGAACTGCTCCGG	FALSE	FALSE
1391_CDC23_P1P2_ENSG00000094880	CDC23	P1P2	ENSG00000094880	CDC23_-_137548987.23-P1P2	GACAGCCACCGGGACCATGG	CDC23_+_137548970.23-P1P2	GAGTACCTCCATGGTCCCGG	FALSE	FALSE
1392_CDC25A_P1P2_ENSG00000164045	CDC25A	P1P2	ENSG00000164045	CDC25A_-_48229649.23-P1P2	GGGCGCCAGCCACCAGCCAC	CDC25A_+_48229505.23-P1P2	GGCGCGGCCGAGGCCGGTGT	FALSE	FALSE
1393_CDC25B_P1P2_ENSG00000101224	CDC25B	P1P2	ENSG00000101224	CDC25B_+_3777015.23-P1P2	GCCAGGCGCGAGGGAGGAGA	CDC25B_-_3776960.23-P1P2	GAAGTGGCAGCTGCAACTAG	FALSE	FALSE
1394_CDC25C_P1P2_ENSG00000158402	CDC25C	P1P2	ENSG00000158402	CDC25C_-_137667439.23-P1P2	GCGACTGGGTAGGCCAACGT	CDC25C_-_137667477.23-P1P2	GGAGCAGAAGGCCAAAGTTA	FALSE	FALSE
1395_CDC26_P1P2_ENSG00000176386	CDC26	P1P2	ENSG00000176386	CDC26_+_116037656.23-P1P2	GGGCCGGCTTGAAAAGAGGT	CDC26_+_116037488.23-P1P2	GGGTACAGGCCTGGAGCTAG	FALSE	FALSE
1396_CDC27_P1P2_ENSG00000004897	CDC27	P1P2	ENSG00000004897	CDC27_+_45266576.23-P1P2	GGGCCGGAGCCGCTACAGGG	CDC27_+_45266436.23-P1P2	GGCAGCGTAGGGCCACTCCG	FALSE	FALSE
1397_CDC34_P1P2_ENSG00000099804	CDC34	P1P2	ENSG00000099804	CDC34_-_531748.23-P1P2	GGCCAAGGCAAGCGCCGGTG	CDC34_-_531788.23-P1P2	GTGGAGCGCTCGGGGTCCCC	FALSE	FALSE
1398_CDC37_P1P2_ENSG00000105401	CDC37	P1P2	ENSG00000105401	CDC37_+_10506514.23-P1P2	GGCACCCAATGCCTGGTCAG	CDC37_-_10506403.23-P1P2	GATCAGAGGAGGGGACCGGT	FALSE	FALSE
1399_CDC40_P1P2_ENSG00000168438	CDC40	P1P2	ENSG00000168438	CDC40_+_110501678.23-P1P2	GGACCCTGAACCCGAACCAT	CDC40_-_110501684.23-P1P2	GCAGCTCTGGCCGCTTCCTA	FALSE	FALSE
1400_CDC42BPA_P1P2_ENSG00000143776	CDC42BPA	P1P2	ENSG00000143776	CDC42BPA_-_227506163.23-P1P2	GCAGTCCCGCCGCACAGAGG	CDC42BPA_-_227506160.23-P1P2	GCTCCAGTCCCGCCGCACAG	FALSE	FALSE
1401_CDC42BPB_P1P2_ENSG00000198752	CDC42BPB	P1P2	ENSG00000198752	CDC42BPB_-_103523842.23-P1P2	GCGCCGCCGCAGACTAGGAG	CDC42BPB_+_103523826.23-P1P2	GCCTCGCCGCTCCTAGTCTG	FALSE	FALSE
1402_CDC42EP1_P1P2_ENSG00000128283	CDC42EP1	P1P2	ENSG00000128283	CDC42EP1_+_37956536.23-P1P2	GGACTCGTCGTCTGCAGCGG	CDC42EP1_+_37956673.23-P1P2	GCGGCCCCGGGAGCCTAGTA	FALSE	FALSE
1403_CDC42EP4_P1P2_ENSG00000179604	CDC42EP4	P1P2	ENSG00000179604	CDC42EP4_+_71308072.23-P1P2	GCCGCGCGGAGCCCACGAAG	CDC42EP4_+_71308109.23-P1P2	GCAAACGCCGGCGCTGACAG	FALSE	FALSE
1404_CDC42SE1_P1P2_ENSG00000197622	CDC42SE1	P1P2	ENSG00000197622	CDC42SE1_-_151032063.23-P1P2	GTAGCTCTGCGGCGAGGTGG	CDC42SE1_+_151032035.23-P1P2	GCTCGCCGCAGAGCTAGCCC	FALSE	FALSE
1405_CDC42SE2_P1P2_ENSG00000158985	CDC42SE2	P1P2	ENSG00000158985	CDC42SE2_+_130599905.23-P1P2	GCCCGCCCAAGGGACCGAGA	CDC42SE2_-_130599821.23-P1P2	GCGCGGAGCCGGCGCTGAGA	FALSE	FALSE
1406_CDC42_P1P2_ENSG00000070831	CDC42	P1P2	ENSG00000070831	CDC42_+_22379552.23-P1P2	GGAGCCCGGGCGCCCAGGAT	CDC42_+_22379247.23-P1P2	GAGCTCCCGCGGGGAACCTC	FALSE	FALSE
1407_CDC45_P1P2_ENSG00000093009	CDC45	P1P2	ENSG00000093009	CDC45_+_19467483.23-P1P2	GTCGGACACGAACATAGCCA	CDC45_+_19467480.23-P1P2	GGACACGAACATAGCCACGG	FALSE	FALSE
1408_CDC5L_P1P2_ENSG00000096401	CDC5L	P1P2	ENSG00000096401	CDC5L_-_44355475.23-P1P2	GAGGTCGCGCTTGGAGGAAG	CDC5L_+_44355934.23-P1P2	GTGCCCCGGGGGACCAACTC	FALSE	FALSE
1409_CDC6_P1P2_ENSG00000094804	CDC6	P1P2	ENSG00000094804	CDC6_+_38444169.23-P1P2	GCCCTGAACAAACTGCACAG	CDC6_-_38444255.23-P1P2	GGAAGGATCCTGCACTGAGG	FALSE	FALSE
1410_CDC73_P1P2_ENSG00000134371	CDC73	P1P2	ENSG00000134371	CDC73_-_193091272.23-P1P2	GGCGAGGCGACAAGAGAAGA	CDC73_+_193091167.23-P1P2	GTCGCCTACGACAGCAGCAG	FALSE	FALSE
1411_CDC7_P1P2_ENSG00000097046	CDC7	P1P2	ENSG00000097046	CDC7_+_91966607.23-P1P2	GGTCGGAGGGATCCGAAGGG	CDC7_+_91966603.23-P1P2	GGAGGGATCCGAAGGGGGGC	FALSE	FALSE
1412_CDCA2_P1P2_ENSG00000184661	CDCA2	P1P2	ENSG00000184661	CDCA2_-_25316823.23-P1P2	GGGTCAGCCGTCGGGACCTC	CDCA2_-_25316790.23-P1P2	GCGCAGGCCAGGATCAGCGC	FALSE	FALSE
1413_CDCA3_P1P2_ENSG00000111665	CDCA3	P1P2	ENSG00000111665	CDCA3_-_6960406.23-P1P2	GCGGGCCCCAATTCCACCTC	CDCA3_+_6960400.23-P1P2	GCGAGCTGTTGTGCATCCAG	FALSE	FALSE
1414_CDCA4_P1P2_ENSG00000170779	CDCA4	P1P2	ENSG00000170779	CDCA4_+_105487186.23-P1P2	GGCGCCCGGGACCACCGCTG	CDCA4_+_105487400.23-P1P2	GGCGCTCCTTCCTCAGCGGC	FALSE	FALSE
1415_CDCA5_P1P2_ENSG00000146670	CDCA5	P1P2	ENSG00000146670	CDCA5_-_64851508.23-P1P2	GCCCCGGGCGCGCGCCAACC	CDCA5_-_64851512.23-P1P2	GGGGCGCGCGCCAACCGGGA	FALSE	FALSE
1416_CDCA7L_P1P2_ENSG00000164649	CDCA7L	P1P2	ENSG00000164649	CDCA7L_+_21985460.23-P1P2	GTGGTGAGTCCGGGCTCCCG	CDCA7L_-_21985489.23-P1P2	GGCCCGGACTCACCACGGCC	FALSE	FALSE
1417_CDCA7_P1P2_ENSG00000144354	CDCA7	P1P2	ENSG00000144354	CDCA7_-_174219818.23-P1P2	GAGCCTAGCGCTGCCTTAAC	CDCA7_+_174219626.23-P1P2	GGGAGCAGCCGCGCGGTCAG	FALSE	FALSE
1418_CDCA8_P1P2_ENSG00000134690	CDCA8	P1P2	ENSG00000134690	CDCA8_+_38158230.23-P1P2	GACCTGCGGTCCCGAGACAA	CDCA8_-_38158209.23-P1P2	GTAGAGCCGCTCTCTCTCAC	FALSE	FALSE
1419_CDIPT_P1P2_ENSG00000103502	CDIPT	P1P2	ENSG00000103502	CDIPT_+_29874463.23-P1P2	GCCACGCGCAGCTGGAGCAG	CDIPT_+_29874410.23-P1P2	GGGGCTGGCAGAGGCGAGGG	FALSE	FALSE
1420_CDK10_P1P2_ENSG00000185324	CDK10	P1P2	ENSG00000185324	CDK10_-_89753493.23-P1P2	GAAGCTCCGGGATCCAGCTC	CDK10_+_89753127.23-P1P2	GTCTGCTCGCACTCCAGATC	FALSE	FALSE
1421_CDK11A_P1P2_ENSG00000008128	CDK11A	P1P2	ENSG00000008128	CDK11A_+_1655695.23-P1P2	GACCGGCCGCGGCCCCGTAG	CDK11A_+_1655752.23-P1P2	GCAGGAAGTGAGGATACTTC	FALSE	FALSE
1422_CDK11B_ENST00000317673.7,ENST00000340677.5,ENST00000407249.3_ENSG00000248333	CDK11B	ENST00000317673.7,ENST00000340677.5,ENST00000407249.3	ENSG00000248333	CDK11B_-_1588699.23-ENST00000317673.7,ENST00000340677.5,ENST00000407249.3	GAATTTTTAGAATAGATTTT	CDK11B_-_1588818.23-ENST00000317673.7,ENST00000340677.5,ENST00000407249.3	GACCACTTACTTAAAAAATA	FALSE	TRUE
1423_CDK11B_ENST00000341832.6_ENSG00000248333	CDK11B	ENST00000341832.6	ENSG00000248333	CDK11B_-_1588699.23-ENST00000341832.6	GAATTTTTAGAATAGATTTT	CDK11B_-_1588277.23-ENST00000341832.6	GTTGCTACAAACCTTTAATT	FALSE	TRUE
1424_CDK12_P1P2_ENSG00000167258	CDK12	P1P2	ENSG00000167258	CDK12_+_37618078.23-P1P2	GCAGTGGAGTTGCGAGACAA	CDK12_-_37618170.23-P1P2	GAGAAGGGTGCTGAGGCGTC	FALSE	FALSE
1425_CDK13_P1P2_ENSG00000065883	CDK13	P1P2	ENSG00000065883	CDK13_-_39989852.23-P1P2	GAGTGAAGCGGCGACGAAGG	CDK13_-_39989366.23-P1P2	GACGAGGAGCGGAGAGGGAA	FALSE	FALSE
1426_CDK16_P1P2_ENSG00000102225	CDK16	P1P2	ENSG00000102225	CDK16_+_47078092.23-P1P2	GGCATGCGCACGCAGGCGCT	CDK16_+_47078205.23-P1P2	GTGAATCCGAGTGCTCACGG	FALSE	FALSE
1427_CDK17_P1P2_ENSG00000059758	CDK17	P1P2	ENSG00000059758	CDK17_+_96794221.23-P1P2	GTCCTCCGGGGAACAGGCGG	CDK17_+_96794224.23-P1P2	GCTCTCCTCCGGGGAACAGG	FALSE	FALSE
1428_CDK19_P1P2_ENSG00000155111	CDK19	P1P2	ENSG00000155111	CDK19_+_111136633.23-P1P2	GGCTCGAGGAAGCCACGGCG	CDK19_+_111136584.23-P1P2	GAAGGAGGGAGGCGGGACTG	FALSE	FALSE
1429_CDK1_P1P2_ENSG00000170312	CDK1	P1P2	ENSG00000170312	CDK1_-_62538284.23-P1P2	GAATTGAGCGGAGAGCGACG	CDK1_+_62538309.23-P1P2	GTACCCGGCTTATTATTCCG	FALSE	FALSE
1430_CDK2AP1_P1P2_ENSG00000111328	CDK2AP1	P1P2	ENSG00000111328	CDK2AP1_-_123756368.23-P1P2	GCGCCGCCGCAGTCTCACCC	CDK2AP1_+_123756369.23-P1P2	GCGCCCCTGCGCCGCACCCG	FALSE	FALSE
1431_CDK2AP2_P1P2_ENSG00000167797	CDK2AP2	P1P2	ENSG00000167797	CDK2AP2_+_67275586.23-P1P2	GGCAGCCAACCCCCGAGGAG	CDK2AP2_-_67275599.23-P1P2	GCCAGCCGGCCGCTCCTCGG	FALSE	FALSE
1432_CDK2_P1P2_ENSG00000123374	CDK2	P1P2	ENSG00000123374	CDK2_-_56360602.23-P1P2	GTGGCGGTCGGGAACTCGGT	CDK2_+_56360661.23-P1P2	GCCGTGGCCCCGGGTCGGGA	FALSE	FALSE
1433_CDK4_P1P2_ENSG00000135446	CDK4	P1P2	ENSG00000135446	CDK4_+_58146071.23-P1P2	GAGCTTGCGGCCTGTGTCTA	CDK4_-_58146046.23-P1P2	GCATACACCCGAGCTCGGTC	FALSE	FALSE
1434_CDK5RAP1_P2_ENSG00000101391	CDK5RAP1	P2	ENSG00000101391	CDK5RAP1_+_31960690.23-P2	GTCCTTAAATAAAAATTCAT	CDK5RAP1_+_31960650.23-P2	GGATACAGCTTAGATCAAAA	FALSE	FALSE
1435_CDK5RAP1_P1_ENSG00000101391	CDK5RAP1	P1	ENSG00000101391	CDK5RAP1_-_31989303.23-P1	GGCAAGTCGGATCCCCTCAC	CDK5RAP1_+_31989308.23-P1	GCGCTTGTGTATGAACGCAG	FALSE	FALSE
1436_CDK5RAP2_P1P2_ENSG00000136861	CDK5RAP2	P1P2	ENSG00000136861	CDK5RAP2_-_123342383.23-P1P2	GGCTCTTGTTCAGACTCTGG	CDK5RAP2_+_123342413.23-P1P2	GGAAGAAGCGCCGGGAAAGA	FALSE	FALSE
1437_CDK5RAP3_P1P2_ENSG00000108465	CDK5RAP3	P1P2	ENSG00000108465	CDK5RAP3_+_46048567.23-P1P2	GGGAGGGAGACCGGAGACAC	CDK5RAP3_-_46048530.23-P1P2	GAAGATGGAGGTGTGGGGAC	FALSE	FALSE
1438_CDK5_P1P2_ENSG00000164885	CDK5	P1P2	ENSG00000164885	CDK5_+_150754952.23-P1P2	GTAAAACCGAGGGCCCGCAG	CDK5_-_150754596.23-P1P2	GAGGTCTGCAGCAAGAAACG	FALSE	FALSE
1439_CDK6_P2_ENSG00000105810	CDK6	P2	ENSG00000105810	CDK6_-_92463237.23-P2	GTCGCGCGGAGAGGTTGCAG	CDK6_-_92463259.23-P2	GCCCCTCGGGGATGAGCGAG	FALSE	FALSE
1440_CDK6_P1_ENSG00000105810	CDK6	P1	ENSG00000105810	CDK6_-_92465893.23-P1	GAGCAGGTAATCAGACTCTG	CDK6_+_92465903.23-P1	GCCCTCGCCGGAGAGAGTGC	FALSE	FALSE
1441_CDK7_P1P2_ENSG00000134058	CDK7	P1P2	ENSG00000134058	CDK7_+_68530926.23-P1P2	GTCCACGGGAAAACCCGCAA	CDK7_-_68530696.23-P1P2	GGGCGGGGATACTAAAGCGA	FALSE	FALSE
1442_CDK8_P1P2_ENSG00000132964	CDK8	P1P2	ENSG00000132964	CDK8_+_26828515.23-P1P2	GAAGGAGAGCCGAGGGACGA	CDK8_+_26828522.23-P1P2	GCCCGGCGAAGGAGAGCCGA	FALSE	FALSE
1443_CDK9_P1P2_ENSG00000136807	CDK9	P1P2	ENSG00000136807	CDK9_-_130548401.23-P1P2	GCGGCGGCAGCAGCGACTGG	CDK9_-_130548749.23-P1P2	GGCAGAGAGGCGCCCGTGAG	FALSE	FALSE
1444_CDKAL1_P1P2_ENSG00000145996	CDKAL1	P1P2	ENSG00000145996	CDKAL1_-_20534759.23-P1P2	GTGCAGCTTCCGGAGAGTGG	CDKAL1_-_20534756.23-P1P2	GCTGTGCAGCTTCCGGAGAG	FALSE	FALSE
1445_CDKL1_P1P2_ENSG00000100490	CDKL1	P1P2	ENSG00000100490	CDKL1_+_50863588.23-P1P2	GCACGCCGAGCCGAGCTGGG	CDKL1_-_50863563.23-P1P2	GGCGCCGCGGCGGTCAGGGA	FALSE	FALSE
1446_CDKN1B_P1P2_ENSG00000111276	CDKN1B	P1P2	ENSG00000111276	CDKN1B_+_12870316.23-P1P2	GGCCCAATATGGCGGTGGAA	CDKN1B_-_12870766.23-P1P2	GGAGGCGGTCGTGCAGACCC	FALSE	FALSE
1447_CDKN1C_P1P2_ENSG00000129757	CDKN1C	P1P2	ENSG00000129757	CDKN1C_-_2906877.23-P1P2	GCGGCTACCTGGCTGTCCGG	CDKN1C_+_2906998.23-P1P2	GGGCGGGCTGGGCGTTCCAC	FALSE	FALSE
1448_CDKN2AIPNL_P1P2_ENSG00000237190	CDKN2AIPNL	P1P2	ENSG00000237190	CDKN2AIPNL_+_133747526.23-P1P2	GACCATGGTCGGTGGCGAGG	CDKN2AIPNL_+_133747534.23-P1P2	GCGGCGGGCACCATGGTCGG	FALSE	FALSE
1449_CDKN2AIP_P1P2_ENSG00000168564	CDKN2AIP	P1P2	ENSG00000168564	CDKN2AIP_+_184366219.23-P1P2	GGGGACGCTGCCTCACTCAC	CDKN2AIP_-_184365844.23-P1P2	GGGTCTTTAGGCCTGCGGAG	FALSE	FALSE
1450_CDKN2C_P2_ENSG00000123080	CDKN2C	P2	ENSG00000123080	CDKN2C_-_51434505.23-P2	GAACCGGCACCCTCTCTGAG	CDKN2C_-_51434601.23-P2	GGACACGCAAGTGCCTGTAG	FALSE	FALSE
1451_CDKN2C_P1_ENSG00000123080	CDKN2C	P1	ENSG00000123080	CDKN2C_-_51435973.23-P1	GGCCATCATGCAGCCTGGTT	CDKN2C_-_51435981.23-P1	GGCAGCCTGGTTAGGAGCAA	FALSE	FALSE
1452_CDKN2D_P1P2_ENSG00000129355	CDKN2D	P1P2	ENSG00000129355	CDKN2D_+_10679673.23-P1P2	GCCCCTGGCGGCTGCCTCAG	CDKN2D_+_10679551.23-P1P2	GCCCGCGGGCGGCCGAGGGT	FALSE	FALSE
1453_CDKN3_P1P2_ENSG00000100526	CDKN3	P1P2	ENSG00000100526	CDKN3_+_54863725.23-P1P2	GTGCAGCGCCGGCGACTCAC	CDKN3_-_54863739.23-P1P2	GCGGGGCACCGGTGAGTCGC	FALSE	FALSE
1454_CDPF1_P1P2_ENSG00000205643	CDPF1	P1P2	ENSG00000205643	CDPF1_+_46646137.23-P1P2	GGGCGGCGGTGAGTTCGAGG	CDPF1_-_46646093.23-P1P2	GGCGAGCGGGAGGCACCCTG	FALSE	FALSE
1455_CDR2L_P1P2_ENSG00000109089	CDR2L	P1P2	ENSG00000109089	CDR2L_-_72984309.23-P1P2	GGGCGCTATCACCCCGGGAG	CDR2L_-_72984159.23-P1P2	GATGCGGAGAGCCGCCGGGA	FALSE	FALSE
1456_CDR2_P1P2_ENSG00000140743	CDR2	P1P2	ENSG00000140743	CDR2_+_22385893.23-P1P2	GGCGGCGGCGTGAAGACTGG	CDR2_+_22385896.23-P1P2	GCCGGCGGCGGCGTGAAGAC	FALSE	FALSE
1457_CDS2_P1P2_ENSG00000101290	CDS2	P1P2	ENSG00000101290	CDS2_-_5107801.23-P1P2	GCCACCCGAGGACAAGGTAG	CDS2_+_5107688.23-P1P2	GGAGCTAGCAGCGAAGCCGC	FALSE	FALSE
1458_CDT1_P1P2_ENSG00000167513	CDT1	P1P2	ENSG00000167513	CDT1_+_88870237.23-P1P2	GGTGACGCGGCGCTGCTCCA	CDT1_+_88870234.23-P1P2	GACGCGGCGCTGCTCCATGG	FALSE	FALSE
1459_CDV3_P1P2_ENSG00000091527	CDV3	P1P2	ENSG00000091527	CDV3_+_133292541.23-P1P2	GGAGAGTGCTCGGCTAGCAG	CDV3_-_133292576.23-P1P2	GGCACTCTCGCCAGAACCTC	FALSE	FALSE
1460_CDX1_P1P2_ENSG00000113722	CDX1	P1P2	ENSG00000113722	CDX1_+_149546553.23-P1P2	GAGAAGTCGGGGTACTGCGG	CDX1_-_149546383.23-P1P2	GGAGCGGTTGCTCGTCGTCG	FALSE	FALSE
1461_CDX2_P1P2_ENSG00000165556	CDX2	P1P2	ENSG00000165556	CDX2_-_28543416.23-P1P2	GGGGAAGACCCGCCACAGGC	CDX2_-_28543397.23-P1P2	GCCACTAGGCTGCAGAGGCG	FALSE	FALSE
1462_CDX4_P1P2_ENSG00000131264	CDX4	P1P2	ENSG00000131264	CDX4_-_72666910.23-P1P2	GTTGGTGGCCTATCTATACA	CDX4_-_72666895.23-P1P2	GACGTCAGCCCAGCCATTGG	FALSE	FALSE
1463_CDYL_P1_ENSG00000153046	CDYL	P1	ENSG00000153046	CDYL_+_4777024.23-P1	GGGTACCTCGTACAGCTCCT	CDYL_+_4777011.23-P1	GGCTCCTCGGAAGCCATGGT	FALSE	FALSE
1464_CDYL_P2_ENSG00000153046	CDYL	P2	ENSG00000153046	CDYL_-_4773758.23-P2	GTTATATAAAAAAGTGACGG	CDYL_-_4773755.23-P2	GTGTTTATATAAAAAAGTGA	FALSE	FALSE
1465_CEBPA_P1P2_ENSG00000245848	CEBPA	P1P2	ENSG00000245848	CEBPA_+_33793394.23-P1P2	GCGCGGGCGAGCAGGGTCTC	CEBPA_-_33793324.23-P1P2	GAAGTCGGCCGACTCCATGG	FALSE	FALSE
1466_CEBPB_P1P2_ENSG00000172216	CEBPB	P1P2	ENSG00000172216	CEBPB_+_48807925.23-P1P2	GTAGTCGTCGGAGAAGAGGT	CEBPB_-_48807399.23-P1P2	GCCGCGCACGGGACTGGGAA	FALSE	FALSE
1467_CEBPD_P1P2_ENSG00000221869	CEBPD	P1P2	ENSG00000221869	CEBPD_-_48650686.23-P1P2	GAAGAGCGCGGCGCTCATGG	CEBPD_-_48650674.23-P1P2	GCCGTCCAGGCTGAAGAGCG	FALSE	FALSE
1468_CEBPE_P1P2_ENSG00000092067	CEBPE	P1P2	ENSG00000092067	CEBPE_+_23588207.23-P1P2	GAGCTGGGCCCGGGGAGCTA	CEBPE_+_23588232.23-P1P2	GAGCCACTCGAGTTCTCAGG	FALSE	FALSE
1469_CEBPG_P1P2_ENSG00000153879	CEBPG	P1P2	ENSG00000153879	CEBPG_-_33864240.23-P1P2	GAACTCTGTGAGGGACGCCG	CEBPG_-_33864647.23-P1P2	GGGCGAGCAGGGGAAGCCGG	FALSE	FALSE
1470_CEBPZ_P1P2_ENSG00000115816	CEBPZ	P1P2	ENSG00000115816	CEBPZ_+_37458499.23-P1P2	GGCGTGGAGAGTTCCGAAGG	CEBPZ_+_37458694.23-P1P2	GCCCGCCATGGCCGCAGTCA	FALSE	FALSE
1471_HDHD5_P1P2_ENSG00000069998	HDHD5	P1P2	ENSG00000069998	CECR5_-_17639981.23-P1P2	GCCCCGCCTCCGGCCCTGAG	CECR5_+_17640128.23-P1P2	GGACGGCCGGATGGCTGCGT	FALSE	FALSE
1472_CELF1_P1P2_ENSG00000149187	CELF1	P1P2	ENSG00000149187	CELF1_-_47574636.23-P1P2	GTGCTGAGGCCGAATCCCGG	CELF1_+_47574661.23-P1P2	GTGTTCTGCTCTGGCGGCAG	FALSE	FALSE
1473_CELF2_P1P2_ENSG00000048740	CELF2	P1P2	ENSG00000048740	CELF2_+_11207414.23-P1P2	GGAACCGGGAGCCAGAGTTA	CELF2_+_11207411.23-P1P2	GCCGGGAGCCAGAGTTAGGG	FALSE	FALSE
1474_CENPA_P1_ENSG00000115163	CENPA	P1	ENSG00000115163	CENPA_+_26987565.23-P1	GCACTGGAAGGGCCGTGGAA	CENPA_-_26987167.23-P1	GCGCTCGCGCAGGAGACCCC	TRUE	TRUE
1475_CENPA_P2_ENSG00000115163	CENPA	P2	ENSG00000115163	CENPA_-_27008953.23-P2	GCCAAGCACCGGCTCATGTG	CENPA_-_27008942.23-P2	GGCGGACTTCTGCCAAGCAC	FALSE	FALSE
1476_CENPBD1_P1P2_ENSG00000177946	CENPBD1	P1P2	ENSG00000177946	CENPBD1_-_90038847.23-P1P2	GCCTTAGGGCCCAGCTGTCT	CENPBD1_-_90038896.23-P1P2	GCCCTCGAACGGTCAGGCGA	FALSE	FALSE
1477_CENPB_P1P2_ENSG00000125817	CENPB	P1P2	ENSG00000125817	CENPB_-_3767398.23-P1P2	GCGGAAGGCAGGAAGTGCCG	CENPB_+_3767044.23-P1P2	GAGAATCCGGACCTGCGCAA	FALSE	FALSE
1478_CENPC_P1P2_ENSG00000145241	CENPC	P1P2	ENSG00000145241	CENPC_-_68411108.23-P1P2	GGAGCCAGCGCAACTGTCTG	CENPC_-_68411111.23-P1P2	GCCAGCGCAACTGTCTGAGG	FALSE	FALSE
1479_CENPE_P1P2_ENSG00000138778	CENPE	P1P2	ENSG00000138778	CENPE_+_104119357.23-P1P2	GGGCGCCGCCCTGAGCCGGA	CENPE_+_104119466.23-P1P2	GCAGCCTGATAGGATGGCGG	FALSE	FALSE
1480_CENPF_P1P2_ENSG00000117724	CENPF	P1P2	ENSG00000117724	CENPF_+_214776771.23-P1P2	GGCCGGGAGAGTGATCCCAG	CENPF_-_214776566.23-P1P2	GGCGAATTGGGCACCGGTGG	FALSE	FALSE
1481_CENPH_P1P2_ENSG00000153044	CENPH	P1P2	ENSG00000153044	CENPH_-_68485438.23-P1P2	GAGCGCGTTTGCCTGTTGAG	CENPH_+_68485427.23-P1P2	GGGAAAGGCTACCACTCAAC	FALSE	FALSE
1482_CENPI_P1P2_ENSG00000102384	CENPI	P1P2	ENSG00000102384	CENPI_-_100353207.23-P1P2	GGGCGGCATTCGGTGGTCAG	CENPI_+_100353181.23-P1P2	GGACCACCGAATGCCGCCTC	FALSE	FALSE
1483_CENPJ_P1P2_ENSG00000151849	CENPJ	P1P2	ENSG00000151849	CENPJ_+_25496834.23-P1P2	GGCCCTGCGCCGGAGATGGA	CENPJ_+_25496971.23-P1P2	GCCGACAGAGGCGGCGATTG	FALSE	FALSE
1484_CENPK_P1P2_ENSG00000123219	CENPK	P1P2	ENSG00000123219	CENPK_+_64858943.23-P1P2	GGCGCAGCGCCTAGGCGACC	CENPK_+_64858912.23-P1P2	GCGCTGTGATGGTAAGACCT	FALSE	FALSE
1485_CENPL_P1P2_ENSG00000120334	CENPL	P1P2	ENSG00000120334	CENPL_-_173793832.23-P1P2	GAAGGGCGCTTGGACCCCAG	CENPL_-_173793815.23-P1P2	GACTAGCGGGCGGAGTTGAA	FALSE	FALSE
1486_CENPM_P1P2_ENSG00000100162	CENPM	P1P2	ENSG00000100162	CENPM_+_42342939.23-P1P2	GAGGTCAACTGAGCTCTCTG	CENPM_+_42343097.23-P1P2	GGCGCGCACCGCAGGAGCAA	FALSE	FALSE
1487_CENPN_P1P2_ENSG00000166451	CENPN	P1P2	ENSG00000166451	CENPN_-_81040819.23-P1P2	GCGGCGGGAACTGCAATTGG	CENPN_-_81040900.23-P1P2	GCCGGTAAGAGAGCCCCGGG	FALSE	FALSE
1488_CENPO_P1P2_ENSG00000138092	CENPO	P1P2	ENSG00000138092	CENPO_-_25016383.23-P1P2	GTGGCCTGGGTGAGCTAGAA	CENPO_-_25016322.23-P1P2	GAAAGCACGCCGGGACCGGT	FALSE	FALSE
1489_CENPP_P1P2_ENSG00000188312	CENPP	P1P2	ENSG00000188312	CENPP_+_95087933.23-P1P2	GGCCGCGTGCCTCACTAAAG	CENPP_-_95088235.23-P1P2	GGCGGGTGAAGCGCGCAGGT	FALSE	FALSE
1490_CENPQ_P1P2_ENSG00000031691	CENPQ	P1P2	ENSG00000031691	CENPQ_-_49431166.23-P1P2	GAGGGTGCAAGAAGAATCAG	CENPQ_-_49431147.23-P1P2	GTCTAAGCGCGGCTCTCAGA	FALSE	FALSE
1491_CENPT_P1P2_ENSG00000102901	CENPT	P1P2	ENSG00000102901	CENPT_-_67867769.23-P1P2	GTTGTGGTCAGCCATCGTCT	CENPT_+_67867777.23-P1P2	GGCTGGCTGGGCGGTTAGGA	FALSE	FALSE
1492_CENPV_P1P2_ENSG00000166582	CENPV	P1P2	ENSG00000166582	CENPV_+_16256735.23-P1P2	GGGGAGCCATGCGGCGATCG	CENPV_-_16256724.23-P1P2	GTTCTGCCCGCGCAGCTTGG	FALSE	FALSE
1493_CENPW_P1P2_ENSG00000203760	CENPW	P1P2	ENSG00000203760	CENPW_+_126661305.23-P1P2	GGTCCGTATGACGCTTCTTC	CENPW_-_126661477.23-P1P2	GTAAAGCGGAAGGCTCCCCG	FALSE	FALSE
1494_CEP104_P1P2_ENSG00000116198	CEP104	P1P2	ENSG00000116198	CEP104_+_3773724.23-P1P2	GAGGCTGCGGCCGGGGCTAT	CEP104_+_3773746.23-P1P2	GGGCTTGGTTGTCATGAGAG	FALSE	FALSE
1495_CEP120_P1P2_ENSG00000168944	CEP120	P1P2	ENSG00000168944	CEP120_+_122759030.23-P1P2	GGCTAGGCGGAAGCTGGGCG	CEP120_+_122759179.23-P1P2	GTAATGAAGGCGTCCTCCTT	FALSE	FALSE
1496_CEP135_P1P2_ENSG00000174799	CEP135	P1P2	ENSG00000174799	CEP135_+_56815222.23-P1P2	GCTCCCACATCCGGACTCAC	CEP135_+_56815279.23-P1P2	GCCCGCGGGTACCGCCCAGA	FALSE	FALSE
1497_CEP152_P1P2_ENSG00000103995	CEP152	P1P2	ENSG00000103995	CEP152_+_49103224.23-P1P2	GGGACTAGAGCCAGGGTAAG	CEP152_+_49103178.23-P1P2	GCAGGACTAGAGTTTCCTCG	FALSE	FALSE
1498_CEP164_P1P2_ENSG00000110274	CEP164	P1P2	ENSG00000110274	CEP164_-_117199076.23-P1P2	GCCCCCCGGGTCCAAATCCG	CEP164_-_117198944.23-P1P2	GGGTGAGTGAGCAGCGGGTC	FALSE	FALSE
1499_CEP170_P1P2_ENSG00000143702	CEP170	P1P2	ENSG00000143702	CEP170_+_243418444.23-P1P2	GGCGGCAGCGACGACAACAG	CEP170_+_243418462.23-P1P2	GCCCCGGAGCTCGACCGCAG	FALSE	FALSE
1500_CEP192_P1P2_ENSG00000101639	CEP192	P1P2	ENSG00000101639	CEP192_+_12991384.23-P1P2	GTGTGCAGCGGGAAAGTCCA	CEP192_+_12991736.23-P1P2	GGGAAGTCCCCAGACAAGAG	FALSE	FALSE
1501_CEP19_P1P2_ENSG00000174007	CEP19	P1P2	ENSG00000174007	CEP19_-_196439087.23-P1P2	GGTACAGGGATTCCAGGTCC	CEP19_-_196439081.23-P1P2	GCTCGGCGTACAGGGATTCC	FALSE	FALSE
1502_CEP250_P1P2_ENSG00000126001	CEP250	P1P2	ENSG00000126001	CEP250_-_34043022.23-P1P2	GGGCTGCCGCAGCTCAATCG	CEP250_+_34043032.23-P1P2	GCTCGGCTCCCGCAGACGCC	FALSE	FALSE
1503_CEP290_P1P2_ENSG00000198707	CEP290	P1P2	ENSG00000198707	CEP290_-_88535817.23-P1P2	GGGTCCCGAGCAAGCCAAAG	CEP290_-_88535823.23-P1P2	GGAGCAAGCCAAAGCGGCAG	FALSE	FALSE
1504_CEP350_P1P2_ENSG00000135837	CEP350	P1P2	ENSG00000135837	CEP350_+_179923934.23-P1P2	GAGCCCAACAACTGACACGG	CEP350_+_179923931.23-P1P2	GCCAACAACTGACACGGAGG	FALSE	FALSE
1505_CEP44_P1P2_ENSG00000164118	CEP44	P1P2	ENSG00000164118	CEP44_-_175205101.23-P1P2	GAAGGTCTTGCGGTGGTGCG	CEP44_-_175205104.23-P1P2	GGTCTTGCGGTGGTGCGTGG	FALSE	FALSE
1506_CEP55_P1P2_ENSG00000138180	CEP55	P1P2	ENSG00000138180	CEP55_+_95256387.23-P1P2	GCGAGTCACACCATCAGGTG	CEP55_-_95256377.23-P1P2	GGCCGCGGGATTCAAACTCC	FALSE	FALSE
1507_CEP57L1_P1P2_ENSG00000183137	CEP57L1	P1P2	ENSG00000183137	CEP57L1_+_109416705.23-P1P2	GGCACCCACAGGCAACGTCG	CEP57L1_+_109416692.23-P1P2	GACGTCGCGGTGGCCCCTGG	FALSE	FALSE
1508_CEP57_P1P2_ENSG00000166037	CEP57	P1P2	ENSG00000166037	CEP57_+_95523690.23-P1P2	GCCTGCAACACACCCCCTCA	CEP57_-_95523689.23-P1P2	GTGTAAGCTGTGAGCGTAGG	FALSE	FALSE
1509_CEP63_P1P2_ENSG00000182923	CEP63	P1P2	ENSG00000182923	CEP63_-_134204996.23-P1P2	GACAAACGCGCCGACTACAG	CEP63_-_134204569.23-P1P2	GACAGGCCGTCCCTCAGCTG	FALSE	FALSE
1510_CEP68_P1P2_ENSG00000011523	CEP68	P1P2	ENSG00000011523	CEP68_-_65283588.23-P1P2	GAGGGCCGCAGTTGCAGTCA	CEP68_-_65283603.23-P1P2	GGTCAGGGTCCGCCAGCTCG	FALSE	FALSE
1511_CEP70_P1P2_ENSG00000114107	CEP70	P1P2	ENSG00000114107	CEP70_+_138313038.23-P1P2	GGGAGGCCGGCGACTGAGTA	CEP70_+_138313031.23-P1P2	GGGCGACTGAGTAAGGTGAG	FALSE	FALSE
1512_CEP72_P1P2_ENSG00000112877	CEP72	P1P2	ENSG00000112877	CEP72_-_612462.23-P1P2	GCCGCGCAGGCGCCGTCCGA	CEP72_-_612479.23-P1P2	GGAGGGCTCCGTTTGAAACA	FALSE	FALSE
1513_CEP76_P1P2_ENSG00000101624	CEP76	P1P2	ENSG00000101624	CEP76_-_12702683.23-P1P2	GCGCCTAGCGCAGCTCCCGG	CEP76_-_12702630.23-P1P2	GGGCCGGGCCAGGGAGCGTT	FALSE	FALSE
1514_CEP78_P1P2_ENSG00000148019	CEP78	P1P2	ENSG00000148019	CEP78_-_80851026.23-P1P2	GGCCTCAGAGGACTATGAGG	CEP78_+_80851030.23-P1P2	GGCCCTGCGGCCCAAGCAGT	FALSE	FALSE
1515_CEP85L_P1P2_ENSG00000111860	CEP85L	P1P2	ENSG00000111860	CEP85L_-_118972703.23-P1P2	GGTGACGGCTGCTAGATCCC	CEP85L_-_118972539.23-P1P2	GGCGTGGGCCTCGGCGACAC	FALSE	FALSE
1516_CEP85_P1P2_ENSG00000130695	CEP85	P1P2	ENSG00000130695	CEP85_-_26560720.23-P1P2	GCCGTTAGAGGAGCTGAGGG	CEP85_-_26560748.23-P1P2	GCCGCTCACCGCAGACGTGG	FALSE	FALSE
1517_CEP89_P1P2_ENSG00000121289	CEP89	P1P2	ENSG00000121289	CEP89_-_33462806.23-P1P2	GCAGCGCGAGGAGAATGGAC	CEP89_+_33462809.23-P1P2	GTAGATCTGCTGATGAGTCC	FALSE	FALSE
1518_CEP95_P1P2_ENSG00000258890	CEP95	P1P2	ENSG00000258890	CEP95_+_62503124.23-P1P2	GCCACGCAGACCCGACACTG	CEP95_-_62503136.23-P1P2	GGCGTCCGCGCCCCAGTGTC	FALSE	FALSE
1519_CEP97_P1P2_ENSG00000182504	CEP97	P1P2	ENSG00000182504	CEP97_+_101443780.23-P1P2	GGCCGCGCGAAGGCTTCTGG	CEP97_-_101443523.23-P1P2	GTATTAGCAAGCAGCAAATA	FALSE	FALSE
1520_CEPT1_P1P2_ENSG00000134255	CEPT1	P1P2	ENSG00000134255	CEPT1_-_111683235.23-P1P2	GTGTGTGGGAGCCCAAGGTA	CEPT1_-_111682881.23-P1P2	GCGCCGATCAGTCACCCAGT	FALSE	FALSE
1521_CERCAM_P1P2_ENSG00000167123	CERCAM	P1P2	ENSG00000167123	CERCAM_-_131183129.23-P1P2	GGCCGGCCCGAGAGCTCCGG	CERCAM_+_131183139.23-P1P2	GCGCATGGCGGGCGCTTGGG	FALSE	FALSE
1522_CERK_P1P2_ENSG00000100422	CERK	P1P2	ENSG00000100422	CERK_+_47134030.23-P1P2	GGGCGGAGATGGGGGCGACG	CERK_-_47134133.23-P1P2	GGCCCCTGCAGTGGCCCGGG	FALSE	FALSE
1523_CERS2_P1P2_ENSG00000143418	CERS2	P1P2	ENSG00000143418	CERS2_+_150947302.23-P1P2	GCGGCCTTTTTTTCCCGGCT	CERS2_+_150947129.23-P1P2	GCCCGAGCAGACGGAGTACA	FALSE	FALSE
1524_CERS4_P1P2_ENSG00000090661	CERS4	P1P2	ENSG00000090661	CERS4_-_8274277.23-P1P2	GAGCAGAGTCCGGCTGCCTG	CERS4_-_8274428.23-P1P2	GGCCCCGAACGCCACCCTCA	FALSE	FALSE
1525_CERS5_P1P2_ENSG00000139624	CERS5	P1P2	ENSG00000139624	CERS5_+_50561104.23-P1P2	GCGGCAGCTGACGCTTGTGG	CERS5_-_50561138.23-P1P2	GCAGCTGCCGCCACAGCCAA	FALSE	FALSE
1526_CERS6_P1P2_ENSG00000172292	CERS6	P1P2	ENSG00000172292	CERS6_-_169312784.23-P1P2	GCAGAGGGAGGAGAGAACCG	CERS6_-_169312772.23-P1P2	GCCCCAGCGCGGCCAGAGGG	FALSE	FALSE
1527_CES2_P1_ENSG00000172831	CES2	P1	ENSG00000172831	CES2_-_66968754.23-P1	GGCGTCCCCACAGCTTGGAC	CES2_-_66968458.23-P1	GCTCGGACCCGGGAACATGA	FALSE	FALSE
1528_CES2_P2_ENSG00000172831	CES2	P2	ENSG00000172831	CES2_-_66969477.23-P2	GCCACTGCTGGACAGACCCG	CES2_-_66969510.23-P2	GTGAACAGCAGCGTGTCCGC	FALSE	FALSE
1529_CETN2_P1_ENSG00000147400	CETN2	P1	ENSG00000147400	CETN2_+_151999266.23-P1	GGTTGCCTAACAACCGGCAG	CETN2_+_151999272.23-P1	GACGTCGGTTGCCTAACAAC	FALSE	FALSE
1530_CETN2_P2_ENSG00000147400	CETN2	P2	ENSG00000147400	CETN2_-_151998124.23-P2	GGAGGAAAGGAAGGGCAGTA	CETN2_-_151998167.23-P2	GTTCAGTTCTTTAACATCTA	FALSE	FALSE
1531_CETN3_P1P2_ENSG00000153140	CETN3	P1P2	ENSG00000153140	CETN3_+_89705523.23-P1P2	GGCGTCTTGCTGCCTTGGGT	CETN3_-_89705533.23-P1P2	GGATTTTAACCCCCTACCCA	FALSE	FALSE
1532_CFDP1_P1_ENSG00000153774	CFDP1	P1	ENSG00000153774	CFDP1_+_75467325.23-P1	GCGCCGCCGCCGGGGCTCTA	CFDP1_-_75467319.23-P1	GCTCCAACGGCAAAGCTCTA	FALSE	FALSE
1533_CFDP1_P2_ENSG00000153774	CFDP1	P2	ENSG00000153774	CFDP1_-_75448185.23-P2	GTGGTAGCATAGTTCTTCAG	CFDP1_-_75448478.23-P2	GCCTTGAAGGCAGCATCACC	FALSE	FALSE
1534_CFD_P1P2_ENSG00000197766	CFD	P1P2	ENSG00000197766	CFD_-_859613.23-P1P2	GCCGCTGCCCACCCGGGGAG	CFD_+_859428.23-P1P2	GTGGGGGGCAGTCCCTCAGA	FALSE	FALSE
1535_CFH_P1P2_ENSG00000000971	CFH	P1P2	ENSG00000000971	CFH_-_196621196.23-P1P2	GATTCTTGGAAGAGGAGAAC	CFH_-_196621219.23-P1P2	GCGTTGTGAACAGAGTTAGC	FALSE	FALSE
1536_CFL1_P1P2_ENSG00000172757	CFL1	P1P2	ENSG00000172757	CFL1_+_65625628.23-P1P2	GTTCAGTCGGGTCCCGGCAG	CFL1_-_65625654.23-P1P2	GGCCGGGACCCGACTGAACG	FALSE	FALSE
1537_CFL2_P1P2_ENSG00000165410	CFL2	P1P2	ENSG00000165410	CFL2_+_35183742.23-P1P2	GGCCACAGCCGAGGGCACTA	CFL2_+_35183750.23-P1P2	GCCGCCGCAGCCACAGCCGA	FALSE	FALSE
1538_CFLAR_P1_ENSG00000003402	CFLAR	P1	ENSG00000003402	CFLAR_-_201980968.23-P1	GGACTCCCGGAGCTAGGGGT	CFLAR_+_201981338.23-P1	GCCCGGAGCGCAGGGCTGTG	FALSE	FALSE
1539_CFLAR_P2_ENSG00000003402	CFLAR	P2	ENSG00000003402	CFLAR_-_201983442.23-P2	GGAAGCGGTTCAGCAGGCAG	CFLAR_-_201983436.23-P2	GAGGCGTGAAGCGGTTCAGC	FALSE	FALSE
1540_CGGBP1_P1_ENSG00000163320	CGGBP1	P1	ENSG00000163320	CGGBP1_+_88108091.23-P1	GGCCGCCGCGGGGCTCGATC	CGGBP1_-_88108111.23-P1	GGCCCGATCGAGCCCCGCGG	FALSE	FALSE
1541_CGGBP1_P2_ENSG00000163320	CGGBP1	P2	ENSG00000163320	CGGBP1_-_88198986.23-P2	GTCCCTTAATTGAGATACGT	CGGBP1_-_88199023.23-P2	GCAGCCCGGAACCACAAGTG	FALSE	FALSE
1542_CHAC1_P1P2_ENSG00000128965	CHAC1	P1P2	ENSG00000128965	CHAC1_+_41245708.23-P1P2	GGTGGGCACGGAAAGACCGA	CHAC1_-_41245662.23-P1P2	GTAAAGGGCGCCTCCATGGG	FALSE	FALSE
1543_CHAC2_P1P2_ENSG00000143942	CHAC2	P1P2	ENSG00000143942	CHAC2_-_53995004.23-P1P2	GCTAGGGTTCACGGCCACTG	CHAC2_-_53995029.23-P1P2	GAGGAGCCGCGAGAAGATGT	FALSE	FALSE
1544_CHAF1A_P1P2_ENSG00000167670	CHAF1A	P1P2	ENSG00000167670	CHAF1A_-_4402710.23-P1P2	GAGAGCAGCGGCCGCCTGAG	CHAF1A_+_4402728.23-P1P2	GGGCAGCTCGACCTCCTCTC	FALSE	FALSE
1545_CHAF1B_P1P2_ENSG00000159259	CHAF1B	P1P2	ENSG00000159259	CHAF1B_+_37757745.23-P1P2	GGGGCCAGGGAAGCCGTACC	CHAF1B_+_37757724.23-P1P2	GGAGGGACCCGGACAGTCAG	FALSE	FALSE
1546_CHAMP1_P1P2_ENSG00000198824	CHAMP1	P1P2	ENSG00000198824	CHAMP1_+_115080003.23-P1P2	GCGGCCTCCCGAATGGCGAC	CHAMP1_-_115079993.23-P1P2	GCGCTCGCGCACCCGGATCC	FALSE	FALSE
1547_CHCHD10_P1P2_ENSG00000250479	CHCHD10	P1P2	ENSG00000250479	CHCHD10_-_24110097.23-P1P2	GACCCGGGCGACCTTAGAGA	CHCHD10_-_24109711.23-P1P2	GAGCCCCGGCTGGCCCGAAG	FALSE	FALSE
1548_CHCHD1_P1P2_ENSG00000172586	CHCHD1	P1P2	ENSG00000172586	CHCHD1_-_75541863.23-P1P2	GCCCAGCCTGCGGGGTCGTC	CHCHD1_-_75541853.23-P1P2	GTATGGCGACACCCAGCCTG	FALSE	FALSE
1549_CHCHD2_P1P2_ENSG00000106153	CHCHD2	P1P2	ENSG00000106153	CHCHD2_-_56174016.23-P1P2	GTCATTGCCCCAGTAGAGTC	CHCHD2_+_56174001.23-P1P2	GGGCCGTCCGGACTCTACTG	FALSE	FALSE
1550_CHCHD3_P1P2_ENSG00000106554	CHCHD3	P1P2	ENSG00000106554	CHCHD3_-_132766538.23-P1P2	GTCCAGGACGGGAGAAACCC	CHCHD3_+_132766615.23-P1P2	GACCGTGGTGAAGGGCATCC	FALSE	FALSE
1551_CHCHD4_P1P2_ENSG00000163528	CHCHD4	P1P2	ENSG00000163528	CHCHD4_+_14166228.23-P1P2	GGAGGGAGGTCACGGCGTAA	CHCHD4_-_14166123.23-P1P2	GGTCTCCCGCAGGCCCTCGT	FALSE	FALSE
1552_CHCHD5_P1P2_ENSG00000125611	CHCHD5	P1P2	ENSG00000125611	CHCHD5_-_113342216.23-P1P2	GGACAGCCCTACGCCGGCAA	CHCHD5_+_113342246.23-P1P2	GGGGAGCGGCAGCACGTATG	FALSE	FALSE
1553_CHCHD6_P1P2_ENSG00000159685	CHCHD6	P1P2	ENSG00000159685	CHCHD6_+_126423111.23-P1P2	GAGCCACCAGACCCGAGACC	CHCHD6_-_126423127.23-P1P2	GTGGAGCCGGGTCTCGGGTC	FALSE	FALSE
1554_CHCHD7_P1P2_ENSG00000170791	CHCHD7	P1P2	ENSG00000170791	CHCHD7_+_57124412.23-P1P2	GTGCGGCCGCTTCGGAGGTA	CHCHD7_+_57124406.23-P1P2	GCGCTTCGGAGGTAGGGCGG	FALSE	FALSE
1555_CHD1L_P1P2_ENSG00000131778	CHD1L	P1P2	ENSG00000131778	CHD1L_-_146714409.23-P1P2	GAGCGCCTGGCTTCTTACTG	CHD1L_-_146714437.23-P1P2	GACTGAGGGCCGAGCCGAGG	FALSE	FALSE
1556_CHD1_P1P2_ENSG00000153922	CHD1	P1P2	ENSG00000153922	CHD1_-_98262220.23-P1P2	GCAACAGTCACAGGTTTTCT	CHD1_+_98262226.23-P1P2	GTTTTCTTTAGGTGAATCAA	FALSE	FALSE
1557_CHD2_P1_ENSG00000173575	CHD2	P1	ENSG00000173575	CHD2_+_93443780.23-P1	GACGACCTGGGCTCTCAGTA	CHD2_+_93443587.23-P1	GGCAGAGCGCGCTCTCTCTA	FALSE	FALSE
1558_CHD2_P2_ENSG00000173575	CHD2	P2	ENSG00000173575	CHD2_-_93426037.23-P2	GGAGGGAGTAAAGCCTAGAG	CHD2_-_93426311.23-P2	GCCGCCTCGGAGGCTCCCCC	FALSE	FALSE
1559_CHD3_P1P2_ENSG00000170004	CHD3	P1P2	ENSG00000170004	CHD3_-_7788142.23-P1P2	GAGGATGGCTTCCCCTCTGA	CHD3_-_7788148.23-P1P2	GGCTTCCCCTCTGAGGGACG	FALSE	FALSE
1560_CHD4_P1P2_ENSG00000111642	CHD4	P1P2	ENSG00000111642	CHD4_+_6716555.23-P1P2	GTAAGAGGCGACGCTGGAGC	CHD4_-_6716063.23-P1P2	GCTGTCCTCTGGGACAACTC	FALSE	FALSE
1561_CHD6_P1P2_ENSG00000124177	CHD6	P1P2	ENSG00000124177	CHD6_+_40246867.23-P1P2	GGTTAGGGTGCCCCTATGAA	CHD6_+_40246582.23-P1P2	GCGTGCCGAGGCCCCCCCCG	FALSE	FALSE
1562_CHD7_P1P2_ENSG00000171316	CHD7	P1P2	ENSG00000171316	CHD7_-_61591641.23-P1P2	GCGGAGGAGCCCGACCGACC	CHD7_-_61591622.23-P1P2	GTCCCCTCGGCACTAGGCAG	FALSE	FALSE
1563_CHD8_P1_ENSG00000100888	CHD8	P1	ENSG00000100888	CHD8_+_21924200.23-P1	GTGCCTGGAAAGGAAGTACC	CHD8_+_21924236.23-P1	GAGGCGCCTTGTTCTCGGAG	FALSE	FALSE
1564_CHD8_P2_ENSG00000100888	CHD8	P2	ENSG00000100888	CHD8_-_21905342.23-P2	GTCACCCCAGTGGAGGAGAG	CHD8_+_21905409.23-P2	GTTAGGTTGCGCAGGAGGAG	FALSE	FALSE
1565_CHD9_P1_ENSG00000177200	CHD9	P1	ENSG00000177200	CHD9_-_53088911.23-P1	GGCTCTAGTGGGCGCTTCAC	CHD9_+_53089063.23-P1	GTATCTCTGCAGACCGCAAG	FALSE	FALSE
1566_CHD9_P2_ENSG00000177200	CHD9	P2	ENSG00000177200	CHD9_-_53165040.23-P2	GAGGAAGCCCGGGGGCACCG	CHD9_-_53164953.23-P2	GCTGCCCCGCGCTGACAGGG	FALSE	FALSE
1567_CHDH_P1P2_ENSG00000016391	CHDH	P1P2	ENSG00000016391	CHDH_+_53880418.23-P1P2	GTGCTGGGGCTCGGAGGGAT	CHDH_+_53880423.23-P1P2	GTCGCCTGCTGGGGCTCGGA	FALSE	FALSE
1568_CHEK1_P1P2_ENSG00000149554	CHEK1	P1P2	ENSG00000149554	CHEK1_-_125495912.23-P1P2	GGGCAAAGGACAGTCCGGTG	CHEK1_-_125495934.23-P1P2	GAAGGGCGGCCGGTAGAGTA	FALSE	FALSE
1569_CHEK2_P1P2_ENSG00000183765	CHEK2	P1P2	ENSG00000183765	CHEK2_-_29138399.23-P1P2	GCGAGAGGGGAGGACGGATC	CHEK2_+_29138256.23-P1P2	GCTGCAGCGCTCGGCACTGT	FALSE	TRUE
1570_CHERP_P1P2_ENSG00000085872	CHERP	P1P2	ENSG00000085872	CHERP_+_16653219.23-P1P2	GGCGCTGGTGGTCGATCGTG	CHERP_-_16653216.23-P1P2	GGGCCGCGGGGAACGTCCTC	FALSE	FALSE
1571_CHFR_P1P2_ENSG00000072609	CHFR	P1P2	ENSG00000072609	CHFR_+_133464165.23-P1P2	GTGTCTCTTGACAGCGGCGG	CHFR_-_133463971.23-P1P2	GTGGAGACTCCCGACCCCAG	FALSE	FALSE
1572_CHI3L2_P2_ENSG00000064886	CHI3L2	P2	ENSG00000064886	CHI3L2_+_111772407.23-P2	GGTTCTGCTGTCCCAGATAA	CHI3L2_+_111772456.23-P2	GTACACCTGCAATAGATGGG	FALSE	FALSE
1573_CHI3L2_P1_ENSG00000064886	CHI3L2	P1	ENSG00000064886	CHI3L2_-_111770387.23-P1	GATGGACCAGAAGTCTCTCT	CHI3L2_-_111770369.23-P1	GGATATGGGAGCAACCACCA	FALSE	FALSE
1574_CHIC2_P1P2_ENSG00000109220	CHIC2	P1P2	ENSG00000109220	CHIC2_-_54930631.23-P1P2	GCTCCGGCTACAGAGGGGAT	CHIC2_+_54930582.23-P1P2	GCAGCCGACAGCGAACTCCG	FALSE	FALSE
1575_CHID1_P1P2_ENSG00000177830	CHID1	P1P2	ENSG00000177830	CHID1_+_910758.23-P1P2	GATGCAGGTGAGCCCCGCGG	CHID1_+_910583.23-P1P2	GTGAGAGGGTGTGAGGACGA	FALSE	FALSE
1576_CHKA_P1P2_ENSG00000110721	CHKA	P1P2	ENSG00000110721	CHKA_+_67888862.23-P1P2	GGCGGCCGGCGCTCCTCGTG	CHKA_+_67888859.23-P1P2	GGCCGGCGCTCCTCGTGCGG	FALSE	FALSE
1577_CHKB_P1P2_ENSG00000100288	CHKB	P1P2	ENSG00000100288	CHKB_+_51020783.23-P1P2	GGCCTGGTGTGGGTCTGCAG	CHKB_-_51020899.23-P1P2	GCAGGCGCGGGCGCAAGAGG	FALSE	FALSE
1578_CHML_P1P2_ENSG00000203668	CHML	P1P2	ENSG00000203668	CHML_-_241798679.23-P1P2	GGAATCCAGAACTTCAGTGA	CHML_-_241798639.23-P1P2	GGCTATTAAAATACGATAAC	FALSE	FALSE
1579_CHMP1A_P1P2_ENSG00000131165	CHMP1A	P1P2	ENSG00000131165	CHMP1A_+_89723672.23-P1P2	GGGGCCTAGACCACCAACCC	CHMP1A_-_89724068.23-P1P2	GGGGCGGTGTCAGGTCCCGG	FALSE	FALSE
1580_CHMP1B_P1P2_ENSG00000255112	CHMP1B	P1P2	ENSG00000255112	CHMP1B_+_11851450.23-P1P2	GAGCGCGCCGAAGGCAGAGA	CHMP1B_+_11851459.23-P1P2	GCGGCTGAGAAGCGCGCCGA	FALSE	FALSE
1581_CHMP2A_P1P2_ENSG00000130724	CHMP2A	P1P2	ENSG00000130724	CHMP2A_-_59066282.23-P1P2	GAGCGAGGCACCGGACACCC	CHMP2A_+_59066434.23-P1P2	GCGGCGGCGACAGGACCGAG	FALSE	FALSE
1582_CHMP2B_P1P2_ENSG00000083937	CHMP2B	P1P2	ENSG00000083937	CHMP2B_-_87276729.23-P1P2	GGAGTTCCAGGCCGGGCTGA	CHMP2B_-_87276632.23-P1P2	GTCCTTTGCCAGCGTTGGGC	FALSE	FALSE
1583_CHMP3_P1P2_ENSG00000115561	CHMP3	P1P2	ENSG00000115561	CHMP3_-_86790522.23-P1P2	GCTTTCAGTTCCCCGCGCCC	CHMP3_-_86790451.23-P1P2	GTCTTTGGGCGGCTTCTCCT	FALSE	FALSE
1584_CHMP4A_P1_ENSG00000254505	CHMP4A	P1	ENSG00000254505	CHMP4A_+_24682667.23-P1	GTCTGGAGGACGCTGAGGGG	CHMP4A_+_24682603.23-P1	GCTTCGGGAAGGGTGAGCCA	FALSE	TRUE
1585_CHMP4A_P2_ENSG00000254505	CHMP4A	P2	ENSG00000254505	CHMP4A_-_24685196.23-P2	GGCTGCGCGCAGCAGAGGTG	CHMP4A_+_24685108.23-P2	GATTTGGGTGAGGGACGGGA	FALSE	TRUE
1586_CHMP4B_P1P2_ENSG00000101421	CHMP4B	P1P2	ENSG00000101421	CHMP4B_-_32399280.23-P1P2	GCGGCGAGCAGCAACCATGT	CHMP4B_-_32399446.23-P1P2	GTGACGGCCGCCAAGAAGCA	FALSE	FALSE
1587_CHMP5_P1P2_ENSG00000086065	CHMP5	P1P2	ENSG00000086065	CHMP5_+_33265229.23-P1P2	GCCCAGGACCCGAAATGAAG	CHMP5_-_33265093.23-P1P2	GCAAGATGAACCGACTCTTC	FALSE	FALSE
1588_CHMP6_P1P2_ENSG00000176108	CHMP6	P1P2	ENSG00000176108	CHMP6_-_78965692.23-P1P2	GGGTGGCGATTGGACTTGGT	CHMP6_+_78965716.23-P1P2	GCGGCCGAACAGGTTACCCA	FALSE	FALSE
1589_CHMP7_P1P2_ENSG00000147457	CHMP7	P1P2	ENSG00000147457	CHMP7_-_23104167.23-P1P2	GCGAGGGCGGAAGCGGACCA	CHMP7_-_23104196.23-P1P2	GTGTGTTCGCAGCCTTGCCG	FALSE	FALSE
1590_CHM_P1P2_ENSG00000188419	CHM	P1P2	ENSG00000188419	CHM_+_85302319.23-P1P2	GGCGGGAGTTGGCAGTTACA	CHM_+_85302314.23-P1P2	GAGTTGGCAGTTACAGGGAG	FALSE	FALSE
1591_CHORDC1_P1P2_ENSG00000110172	CHORDC1	P1P2	ENSG00000110172	CHORDC1_-_89955982.23-P1P2	GGACGGCTGCAGGAGATCCG	CHORDC1_-_89955894.23-P1P2	GGGAACGCGGCGCAACAGAG	FALSE	FALSE
1592_CHP1_P1P2_ENSG00000187446	CHP1	P1P2	ENSG00000187446	CHP1_+_41523450.23-P1P2	GTTCCACTGCGGACCCGGGA	CHP1_-_41523705.23-P1P2	GAGGCTGGCCTCACAACCAA	FALSE	FALSE
1593_CHPF2_P1P2_ENSG00000033100	CHPF2	P1P2	ENSG00000033100	CHPF2_-_150929634.23-P1P2	GGGCGGAGCCGGCGCCTCAG	CHPF2_-_150929643.23-P1P2	GGGCGCCTCAGCGGGCACTG	FALSE	FALSE
1594_CHPF_P1P2_ENSG00000123989	CHPF	P1P2	ENSG00000123989	CHPF_-_220408283.23-P1P2	GCGCCCGGACCGCGGGTCCC	CHPF_+_220408264.23-P1P2	GGGCCGGGGACCCGCGGTCC	FALSE	FALSE
1595_CHPT1_P1P2_ENSG00000111666	CHPT1	P1P2	ENSG00000111666	CHPT1_+_102091502.23-P1P2	GACCGGTCGGGCCCGCACGG	CHPT1_+_102091488.23-P1P2	GCACGGCGGAGGTCGAGGTC	FALSE	FALSE
1596_CHRAC1_P1P2_ENSG00000104472	CHRAC1	P1P2	ENSG00000104472	CHRAC1_+_141521475.23-P1P2	GCCGTGGGAGTTGTAGTGTG	CHRAC1_-_141521629.23-P1P2	GTGGTCGTGGGTAAAGACAA	FALSE	FALSE
1597_CHRNA5_P1P2_ENSG00000169684	CHRNA5	P1P2	ENSG00000169684	CHRNA5_+_78857951.23-P1P2	GGAGTCGTGAGACAAAACGA	CHRNA5_-_78857911.23-P1P2	GTAGGCTGAGGCTGCTGTCC	FALSE	FALSE
1598_CHRNB1_P1P2_ENSG00000170175	CHRNB1	P1P2	ENSG00000170175	CHRNB1_-_7348525.23-P1P2	GGTAAGTGTAGGCCCCGAAG	CHRNB1_-_7348808.23-P1P2	GGCAAGGCCGGACCAGGGAC	FALSE	FALSE
1599_CHST10_P1P2_ENSG00000115526	CHST10	P1P2	ENSG00000115526	CHST10_-_101034015.23-P1P2	GGTCGGGTCCCGGGATGTGG	CHST10_+_101033834.23-P1P2	GGACGAGCGCCGCTCCAGTA	FALSE	FALSE
1600_CHST11_P1P2_ENSG00000171310	CHST11	P1P2	ENSG00000171310	CHST11_-_104850808.23-P1P2	GGAGAAGGGAGAGGGCCCGT	CHST11_+_104850801.23-P1P2	GGCCGCTGTGGCTGTCCGAC	FALSE	FALSE
1601_CHST12_P1P2_ENSG00000136213	CHST12	P1P2	ENSG00000136213	CHST12_+_2443228.23-P1P2	GCGACTAGCGGACCCCCCAG	CHST12_-_2443194.23-P1P2	GAGAAGACGACCGGTAGGAG	FALSE	FALSE
1602_CHST2_P1P2_ENSG00000175040	CHST2	P1P2	ENSG00000175040	CHST2_-_142838680.23-P1P2	GCGGGTAGCAGCATCCTCCT	CHST2_-_142838662.23-P1P2	GGCCCGGCGTAAGGGGAGTC	FALSE	FALSE
1603_CHSY1_P1P2_ENSG00000131873	CHSY1	P1P2	ENSG00000131873	CHSY1_+_101792082.23-P1P2	GGGCGGCGCCGGCTACGAAG	CHSY1_+_101792150.23-P1P2	GGCGCCGTGCGTGACGTGAG	FALSE	FALSE
1604_CHTF18_P1P2_ENSG00000127586	CHTF18	P1P2	ENSG00000127586	CHTF18_-_838671.23-P1P2	GAGGTTCGGAGCGGGAGCTC	CHTF18_-_838687.23-P1P2	GCTCGGGCTCGCGGACGGTA	FALSE	FALSE
1605_CHTF8_P1P2_ENSG00000168802	CHTF8	P1P2	ENSG00000168802	CHTF8_+_69166252.23-P1P2	GCGCGGCTCGGAGAGAAGAA	CHTF8_-_69166513.23-P1P2	GTGCGCCAGGAGCACTTCCG	FALSE	FALSE
1606_CHTOP_P1P2_ENSG00000160679	CHTOP	P1P2	ENSG00000160679	CHTOP_-_153606538.23-P1P2	GTAGCCGGTCAGACAAGCAC	CHTOP_-_153606547.23-P1P2	GAGACAAGCACTGGACGTGG	FALSE	FALSE
1607_CHUK_P1P2_ENSG00000213341	CHUK	P1P2	ENSG00000213341	CHUK_-_101989295.23-P1P2	GCGGGGGCCGCTCCATGGGG	CHUK_-_101989292.23-P1P2	GCCCCGGGGGCCGCTCCATG	FALSE	FALSE
1608_CHURC1_P1P2_ENSG00000258289	CHURC1	P1P2	ENSG00000258289	CHURC1_-_65381231.23-P1P2	GGCGATGTGTGGCGACTGTG	CHURC1_+_65381194.23-P1P2	GCATCGCGACGCAGTCAACA	TRUE	TRUE
1609_CIAO1_P1P2_ENSG00000144021	CIAO1	P1P2	ENSG00000144021	CIAO1_-_96932005.23-P1P2	GGGCCGCGGAAGCCTGGAGT	CIAO1_+_96932066.23-P1P2	GGTCGGCCCGACGCAGGGGG	FALSE	FALSE
1610_CIAPIN1_P1P2_ENSG00000005194	CIAPIN1	P1P2	ENSG00000005194	CIAPIN1_+_57481238.23-P1P2	GGCGGCAGGTGAGAGTGGTG	CIAPIN1_+_57481287.23-P1P2	GGCGCAAGGCGTGGAGTCGA	FALSE	FALSE
1611_CIB1_P1P2_ENSG00000185043	CIB1	P1P2	ENSG00000185043	CIB1_+_90777177.23-P1P2	GCAGTGACGCGGCCCAAGGG	CIB1_-_90777091.23-P1P2	GTACTCGGCCAGCAGCTCCT	FALSE	FALSE
1612_CIB2_P1P2_ENSG00000136425	CIB2	P1P2	ENSG00000136425	CIB2_-_78423718.23-P1P2	GCCCGCAGCTCGCCTGGAGG	CIB2_-_78423715.23-P1P2	GCGCCCCGCAGCTCGCCTGG	FALSE	FALSE
1613_CIC_P1P2_ENSG00000079432	CIC	P1P2	ENSG00000079432	CIC_-_42788145.23-P1P2	GGGGGCCGGGCTTGCGCGGA	CIC_-_42788700.23-P1P2	GCGGCAGAGACCCCCGCGTG	FALSE	FALSE
1614_CINP_P1P2_ENSG00000100865	CINP	P1P2	ENSG00000100865	CINP_+_102829193.23-P1P2	GCTCCTTCTACGGATATCTG	CINP_-_102829164.23-P1P2	GAGCCACCCCACCCCGGGAA	FALSE	FALSE
1615_CIR1_P1P2_ENSG00000138433	CIR1	P1P2	ENSG00000138433	CIR1_+_175260410.23-P1P2	GAAACGCAGTTCCGGTTAGG	CIR1_-_175260188.23-P1P2	GAGAAGCGGAGGCTGTCCTA	FALSE	FALSE
1616_CIRBP_P1P2_ENSG00000099622	CIRBP	P1P2	ENSG00000099622	CIRBP_-_1269409.23-P1P2	GAGGGACCTGCCCGACTCAG	CIRBP_+_1269397.23-P1P2	GGGGCCCTCACCACTGAGTC	FALSE	FALSE
1617_CISD1_P1P2_ENSG00000122873	CISD1	P1P2	ENSG00000122873	CISD1_+_60028958.23-P1P2	GGCGCGGCCGGCGAGAGTAA	CISD1_+_60028949.23-P1P2	GGCGAGAGTAAAGGTGCCAG	FALSE	FALSE
1618_CISD2_P1P2_ENSG00000145354	CISD2	P1P2	ENSG00000145354	CISD2_-_103790209.23-P1P2	GAGCTTGGCCAGAGCGGAGG	CISD2_-_103790203.23-P1P2	GCGCGGCAGCTTGGCCAGAG	FALSE	FALSE
1619_CISD3_P1P2_ENSG00000277972	CISD3	P1P2	ENSG00000277972	CISD3_+_36886654.23-P1P2	GAGGGCGGGGGTGCTCACCC	CISD3_-_36887109.23-P1P2	GCCAGGCACGGAGATCTCAA	FALSE	FALSE
1620_CISH_P1P2_ENSG00000114737	CISH	P1P2	ENSG00000114737	CISH_-_50649150.23-P1P2	GGCGGCTGGAGGGAACCAGT	CISH_-_50649210.23-P1P2	GGCGCAGGACAGGGACTGAG	FALSE	FALSE
1621_CITED1_P1_ENSG00000125931	CITED1	P1	ENSG00000125931	CITED1_+_71525739.23-P1	GTCCCTGCTTCGCAGAGCAC	CITED1_+_71525704.23-P1	GGAGACCTGGCTGCGAATCC	FALSE	FALSE
1622_CITED1_P2_ENSG00000125931	CITED1	P2	ENSG00000125931	CITED1_-_71526957.23-P2	GTCGCCGGCGGACTACAAGA	CITED1_-_71526985.23-P2	GGGCAGAGCGAGCTTCCTCT	FALSE	FALSE
1623_CITED2_P1P2_ENSG00000164442	CITED2	P1P2	ENSG00000164442	CITED2_+_139695726.23-P1P2	GAGCTGTGAGGGCAACGGAG	CITED2_+_139695737.23-P1P2	GCGGTCCTGCCGAGCTGTGA	FALSE	FALSE
1624_CIT_P1P2_ENSG00000122966	CIT	P1P2	ENSG00000122966	CIT_-_120314748.23-P1P2	GGGAACCGGCCGACTACACT	CIT_+_120315103.23-P1P2	GCGTTCCTCGGGTTCAAACG	FALSE	FALSE
1625_CIZ1_P1P2_ENSG00000148337	CIZ1	P1P2	ENSG00000148337	CIZ1_+_130953818.23-P1P2	GACAGGCCCCGGAGTAGCAG	CIZ1_+_130953813.23-P1P2	GCCCCGGAGTAGCAGCGGGG	FALSE	FALSE
1626_CKAP2L_P1P2_ENSG00000169607	CKAP2L	P1P2	ENSG00000169607	CKAP2L_-_113522146.23-P1P2	GCGGTCGTACTCACCGACAG	CKAP2L_-_113522165.23-P1P2	GCGGCAGCAGCGGTAGGCCC	FALSE	FALSE
1627_CKAP2_P1P2_ENSG00000136108	CKAP2	P1P2	ENSG00000136108	CKAP2_-_53029622.23-P1P2	GTTAGCCGCGGTGCAGACTG	CKAP2_+_53030125.23-P1P2	GTCGCTAGGGACCTAAGAGG	FALSE	FALSE
1628_CKAP5_P1_ENSG00000175216	CKAP5	P1	ENSG00000175216	CKAP5_+_46867805.23-P1	GCGGCCCAAGCGGTTTCAAA	CKAP5_-_46867793.23-P1	GCAGCTGGGTCAGAACCAAG	FALSE	FALSE
1629_CKAP5_P2_ENSG00000175216	CKAP5	P2	ENSG00000175216	CKAP5_-_46848384.23-P2	GAGGAATACCCGGCAGGCGG	CKAP5_-_46848381.23-P2	GAGCAGGAATACCCGGCAGG	FALSE	FALSE
1630_CKB_P1P2_ENSG00000166165	CKB	P1P2	ENSG00000166165	CKB_+_103989134.23-P1P2	GTCGCTCCGGGAGCTGCCGA	CKB_+_103989130.23-P1P2	GTCCGGGAGCTGCCGACGGA	FALSE	FALSE
1631_CKLF_P1P2_ENSG00000217555	CKLF	P1P2	ENSG00000217555	CKLF_-_66586509.23-P1P2	GCGAGCTGGGCGAGAAGTAG	CKLF_-_66586564.23-P1P2	GCGCTTCGCAGAACCTACTC	FALSE	FALSE
1632_CKS2_P1P2_ENSG00000123975	CKS2	P1P2	ENSG00000123975	CKS2_-_91926343.23-P1P2	GGGGCGACCCAGGCATAGTA	CKS2_+_91925796.23-P1P2	GTCCAGGACACGGAACCGTT	FALSE	FALSE
1633_CLASP1_P1P2_ENSG00000074054	CLASP1	P1P2	ENSG00000074054	CLASP1_-_122406626.23-P1P2	GCACCCGGCAGGGGAGACTC	CLASP1_-_122406649.23-P1P2	GTAGGAAGGGGGCCCGGGTG	FALSE	FALSE
1634_CLASP2_P1_ENSG00000163539	CLASP2	P1	ENSG00000163539	CLASP2_+_33759687.23-P1	GAAGCGGGCTGGGGATCGGG	CLASP2_+_33759703.23-P1	GGCGGCCGCGGCCTCTGAAG	FALSE	FALSE
1635_CLASP2_P2_ENSG00000163539	CLASP2	P2	ENSG00000163539	CLASP2_-_33700561.23-P2	GGCTCAGTGCCTGCGCCACT	CLASP2_+_33700574.23-P2	GCAGTGCTCCGGGTGTCTGC	FALSE	FALSE
1636_CLASRP_P1P2_ENSG00000104859	CLASRP	P1P2	ENSG00000104859	CLASRP_-_45542349.23-P1P2	GCGCGCGCGAGCGCAGCGGT	CLASRP_-_45542376.23-P1P2	GGCGACCAGCCGGTGAGTGC	FALSE	FALSE
1637_CLCA1_P1P2_ENSG00000016490	CLCA1	P1P2	ENSG00000016490	CLCA1_+_86934172.23-P1P2	GTATATTCAGTTATCCCTCA	CLCA1_+_86934885.23-P1P2	GGTGTCGTGCAGCTGGAATA	FALSE	FALSE
1638_CLCC1_P1P2_ENSG00000121940	CLCC1	P1P2	ENSG00000121940	CLCC1_+_109506058.23-P1P2	GAGCACGCTGAAACCCTGGG	CLCC1_+_109506061.23-P1P2	GGGAAGCACGCTGAAACCCT	FALSE	FALSE
1639_CLCN2_P1P2_ENSG00000114859	CLCN2	P1P2	ENSG00000114859	CLCN2_-_184079348.23-P1P2	GCGGCCCGCAAAGTCCGCGC	CLCN2_+_184079122.23-P1P2	GTGGGAAGCGCGAGGACCAG	FALSE	FALSE
1640_CLCN3_P1P2_ENSG00000109572	CLCN3	P1P2	ENSG00000109572	CLCN3_+_170541739.23-P1P2	GCCGGACCGGCCCTGACCCA	CLCN3_+_170541734.23-P1P2	GCCGGCCCTGACCCACGGAA	FALSE	FALSE
1641_CLCN6_P1P2_ENSG00000011021	CLCN6	P1P2	ENSG00000011021	CLCN6_-_11866312.23-P1P2	GGGGTCCAGAGTGGCAGTAA	CLCN6_-_11866315.23-P1P2	GTCCAGAGTGGCAGTAAAGG	FALSE	FALSE
1642_CLCN7_P1P2_ENSG00000103249	CLCN7	P1P2	ENSG00000103249	CLCN7_+_1525015.23-P1P2	GGTCACGAGAACAAACACGG	CLCN7_-_1524997.23-P1P2	GGCCCGCCGCGGAGCGACAC	FALSE	FALSE
1643_CLDN15_P1P2_ENSG00000106404	CLDN15	P1P2	ENSG00000106404	CLDN15_-_100881079.23-P1P2	GCTGCTTCCTGGCAGGTCAG	CLDN15_-_100880704.23-P1P2	GTAGACGCCCAGGGAGTCGG	FALSE	FALSE
1644_CLDN6_P1P2_ENSG00000184697	CLDN6	P1P2	ENSG00000184697	CLDN6_+_3068137.23-P1P2	GTCCTTCGCAGGTGAGTCCG	CLDN6_-_3068166.23-P1P2	GTCACCTGCGAAGGAGATAA	FALSE	FALSE
1645_CLDN7_P1P2_ENSG00000181885	CLDN7	P1P2	ENSG00000181885	CLDN7_-_7165777.23-P1P2	GCGCAGCAGAGGTGGCTCGG	CLDN7_-_7165733.23-P1P2	GGCAAGTCCCAAAGTATCCT	FALSE	FALSE
1646_CLDND1_P1P2_ENSG00000080822	CLDND1	P1P2	ENSG00000080822	CLDND1_+_98241742.23-P1P2	GAGGAGGCGCGGGGAGAGTA	CLDND1_+_98241545.23-P1P2	GCCCAGGGCCGAGCCCTCTA	FALSE	FALSE
1647_CLEC11A_P1P2_ENSG00000105472	CLEC11A	P1P2	ENSG00000105472	CLEC11A_-_51226674.23-P1P2	GGGGAGAATCGGGAACCTGG	CLEC11A_-_51226694.23-P1P2	GGGCTAGTGACCTGCACACA	FALSE	FALSE
1648_CLEC16A_P1P2_ENSG00000038532	CLEC16A	P1P2	ENSG00000038532	CLEC16A_+_11038488.23-P1P2	GCCCGCGGCGGTAGCACAAG	CLEC16A_+_11038479.23-P1P2	GGTAGCACAAGCGGAGGATG	FALSE	FALSE
1649_CLEC2B_P1P2_ENSG00000110852	CLEC2B	P1P2	ENSG00000110852	CLEC2B_-_10021946.23-P1P2	GCAGCACAGCTCCAAACTAG	CLEC2B_+_10021935.23-P1P2	GAAGTGGTATACCTCTAGTT	FALSE	FALSE
1650_CLEC2D_P1P2_ENSG00000069493	CLEC2D	P1P2	ENSG00000069493	CLEC2D_-_9822325.23-P1P2	GGATCACTCATAGAAACTGG	CLEC2D_+_9822386.23-P1P2	GAGAGCCCAGCTTCTTACCT	FALSE	FALSE
1651_CLEC2L_P1P2_ENSG00000236279	CLEC2L	P1P2	ENSG00000236279	CLEC2L_+_139208854.23-P1P2	GGCTCCGCGCTTACCCTCCA	CLEC2L_-_139208455.23-P1P2	GCGGCTGTGCGTGGAGGCTG	FALSE	FALSE
1652_CLHC1_P1P2_ENSG00000162994	CLHC1	P1P2	ENSG00000162994	CLHC1_+_55459181.23-P1P2	GACGCTCCTTGGGCCTTCAA	CLHC1_+_55459392.23-P1P2	GTATCTCTAAGCACTGAAGT	FALSE	FALSE
1653_CLIC1_P1P2_ENSG00000213719	CLIC1	P1P2	ENSG00000213719	CLIC1_+_31707519.23-P1P2	GGGGATTTGATTGGCGCAGT	CLIC1_+_31707279.23-P1P2	GGGTGTTTCAAATAAATAAG	FALSE	FALSE
1654_CLIC2_P1P2_ENSG00000155962	CLIC2	P1P2	ENSG00000155962	CLIC2_-_154563883.23-P1P2	GTAGTGGACTGAGTCAGACC	CLIC2_-_154563867.23-P1P2	GAAGACCGTCTAGCTTGTAG	FALSE	FALSE
1655_CLIC4_P1P2_ENSG00000169504	CLIC4	P1P2	ENSG00000169504	CLIC4_-_25071958.23-P1P2	GAGTCCAGCGAGCAGCACGG	CLIC4_-_25071934.23-P1P2	GGCCGTGGCCAGCTCGACGC	FALSE	FALSE
1656_CLINT1_P1P2_ENSG00000113282	CLINT1	P1P2	ENSG00000113282	CLINT1_+_157286046.23-P1P2	GCCCCGGCCTGGAACTGCCC	CLINT1_+_157286041.23-P1P2	GGCCTGGAACTGCCCCGGTA	FALSE	FALSE
1657_CLIP1_P1P2_ENSG00000130779	CLIP1	P1P2	ENSG00000130779	CLIP1_+_122907081.23-P1P2	GTGGGACAGGTGGCGGCGAC	CLIP1_+_122907143.23-P1P2	GCGCCCCGAGCCGACGAGCC	FALSE	FALSE
1658_CLK1_P1P2_ENSG00000013441	CLK1	P1P2	ENSG00000013441	CLK1_+_201728988.23-P1P2	GCGCCTGACGCGGGACGGTC	CLK1_-_201729161.23-P1P2	GTGTGCAGCCTGGGAGTGAA	FALSE	FALSE
1659_CLK2_P1P2_ENSG00000176444	CLK2	P1P2	ENSG00000176444	CLK2_+_155243222.23-P1P2	GCGGAGACCGAGCTGGGATC	CLK2_+_155243270.23-P1P2	GCGTACGTGCTCGCTCACGG	FALSE	FALSE
1660_CLK3_P2_ENSG00000179335	CLK3	P2	ENSG00000179335	CLK3_+_74890865.23-P2	GCCAGGGGTGCCCCTCGCAG	CLK3_-_74890853.23-P2	GGCGGAGGGAGATCCACTAC	FALSE	FALSE
1661_CLK3_P1_ENSG00000179335	CLK3	P1	ENSG00000179335	CLK3_-_74908208.23-P1	GAGGCGCTCGGAGCGGGGAG	CLK3_+_74908403.23-P1	GCTGCAGTGACCGCCCTCCG	FALSE	FALSE
1662_CLK4_P1P2_ENSG00000113240	CLK4	P1P2	ENSG00000113240	CLK4_+_178054052.23-P1P2	GGGCGACTCGGGGGATTCTA	CLK4_+_178054000.23-P1P2	GTTGTCGCAGCGGCCGAGGA	FALSE	FALSE
1663_CLN3_P1P2_ENSG00000188603	CLN3	P1P2	ENSG00000188603	CLN3_+_28503307.23-P1P2	GAGGGTCCCTGCTGTAGACG	CLN3_+_28503325.23-P1P2	GCTTAAAGGTACAGGCCTCA	FALSE	FALSE
1664_CLN5_P1P2_ENSG00000102805	CLN5	P1P2	ENSG00000102805	CLN5_-_77566274.23-P1P2	GGGCACAGGGCGCCGAGATG	CLN5_-_77566223.23-P1P2	GGAGAGGCTCCGGAAGTACT	FALSE	FALSE
1665_CLN6_P1P2_ENSG00000128973	CLN6	P1P2	ENSG00000128973	CLN6_+_68521995.23-P1P2	GCCGCGCTGGGAATTTGCGG	CLN6_+_68521998.23-P1P2	GGCCCCGCGCTGGGAATTTG	FALSE	FALSE
1666_CLN8_P1P2_ENSG00000182372	CLN8	P1P2	ENSG00000182372	CLN8_-_1711951.23-P1P2	GCGCGGGCGGTGTTTGAGGC	CLN8_-_1712219.23-P1P2	GGAAGCCCGGGTGAGGGGAC	FALSE	FALSE
1667_CLNS1A_P1P2_ENSG00000074201	CLNS1A	P1P2	ENSG00000074201	CLNS1A_-_77348773.23-P1P2	GAGCTCATAGCAGCAGAGTG	CLNS1A_-_77348782.23-P1P2	GCAGCAGAGTGCGGCAACAC	FALSE	FALSE
1670_CLOCK_P1P2_ENSG00000134852	CLOCK	P1P2	ENSG00000134852	CLOCK_-_56412950.23-P1P2	GCCGGGCGGGCGCCTCTCAC	CLOCK_-_56412965.23-P1P2	GTCACCGGGAGCGCTCGCGG	FALSE	FALSE
1671_CLP1_P1P2_ENSG00000172409	CLP1	P1P2	ENSG00000172409	CLP1_+_57425308.23-P1P2	GGCGCAGCCAGGAGCCCAAC	CLP1_-_57425273.23-P1P2	GGCAAGAACCGCTTGTAGTT	FALSE	FALSE
1672_CLPB_P1P2_ENSG00000162129	CLPB	P1P2	ENSG00000162129	CLPB_+_72145356.23-P1P2	GGCTGAGGGTAGCCACCGGG	CLPB_+_72145538.23-P1P2	GCACAGGGGCCGGCACCACG	FALSE	FALSE
1673_CLPP_P1P2_ENSG00000125656	CLPP	P1P2	ENSG00000125656	CLPP_-_6361738.23-P1P2	GCAGCGGTGCCTGCACGCGA	CLPP_-_6361573.23-P1P2	GATCGGACGGAAGCCGACCG	FALSE	FALSE
1674_CLPTM1L_P1P2_ENSG00000049656	CLPTM1L	P1P2	ENSG00000049656	CLPTM1L_+_1345147.23-P1P2	GGAATCCCGCGGCGCCAGGT	CLPTM1L_+_1345158.23-P1P2	GGCGGGGCCGGCGAATCCCG	FALSE	FALSE
1675_CLPTM1_P1P2_ENSG00000104853	CLPTM1	P1P2	ENSG00000104853	CLPTM1_-_45458729.23-P1P2	GAGGCAGCTCCGGTCAGGTA	CLPTM1_+_45458689.23-P1P2	GCCTCCCCCGGCCGCCACCA	FALSE	FALSE
1676_CLPX_P1P2_ENSG00000166855	CLPX	P1P2	ENSG00000166855	CLPX_+_65477656.23-P1P2	GTCTGGTGAATAGACGGCTG	CLPX_-_65477262.23-P1P2	GGGCAGAGCCCCATTCCACG	FALSE	FALSE
1677_CLSPN_P1P2_ENSG00000092853	CLSPN	P1P2	ENSG00000092853	CLSPN_+_36235482.23-P1P2	GCGTCCCTAGTGGAGCGCAG	CLSPN_+_36235519.23-P1P2	GGCCGCTGCTCTCCGGCTGA	FALSE	FALSE
1678_CLSTN1_P1P2_ENSG00000171603	CLSTN1	P1P2	ENSG00000171603	CLSTN1_+_9883976.23-P1P2	GGCAAGACGCTGCTCTGAGG	CLSTN1_+_9883970.23-P1P2	GCGCTGCTCTGAGGCGGGGA	FALSE	FALSE
1679_CLSTN3_P1_ENSG00000139182	CLSTN3	P1	ENSG00000139182	CLSTN3_+_7283033.23-P1	GTGAGGCGGTGGACTTGCAG	CLSTN3_+_7283059.23-P1	GCCTGGGCAGATCCCAATCT	FALSE	FALSE
1680_CLSTN3_P2_ENSG00000139182	CLSTN3	P2	ENSG00000139182	CLSTN3_-_7308498.23-P2	GTAGTTGGCCCTGGAGTGCG	CLSTN3_-_7308549.23-P2	GGGGCGCTGCAGCAGGGTGT	FALSE	FALSE
1681_CLTA_P1P2_ENSG00000122705	CLTA	P1P2	ENSG00000122705	CLTA_+_36190967.23-P1P2	GCGCCCGGCAGCCACCGCTG	CLTA_+_36190932.23-P1P2	GAGGAGGACAAGCGCCAGGA	FALSE	FALSE
1682_CLTB_P1P2_ENSG00000175416	CLTB	P1P2	ENSG00000175416	CLTB_+_175843309.23-P1P2	GGAGAGCGGTGCCCCGGAGG	CLTB_-_175843465.23-P1P2	GGCTGTCACCCGAGCCGCGG	FALSE	FALSE
1683_CLTC_P1P2_ENSG00000141367	CLTC	P1P2	ENSG00000141367	CLTC_+_57697290.23-P1P2	GGGGGCCAGGAGAGCCGCAA	CLTC_+_57697287.23-P1P2	GGCCAGGAGAGCCGCAATGG	FALSE	FALSE
1684_CLUAP1_P1P2_ENSG00000103351	CLUAP1	P1P2	ENSG00000103351	CLUAP1_-_3551026.23-P1P2	GTGGGCCTGTGATCGCTGAG	CLUAP1_+_3550985.23-P1P2	GCAGCGCTCGACGATCTCTA	FALSE	FALSE
1685_CLUH_P1P2_ENSG00000132361	CLUH	P1P2	ENSG00000132361	CLUH_+_2614998.23-P1P2	GGGCACTTGGGTTAGTGGCG	CLUH_+_2614643.23-P1P2	GGCACGTGCGGTCCCGTGGA	FALSE	FALSE
1686_CLU_P2_ENSG00000120885	CLU	P2	ENSG00000120885	CLU_+_27469201.23-P2	GTGCTACTGAGTGTCCAGAT	CLU_-_27469209.23-P2	GTCAGCCCAGCAGGCCCATC	FALSE	FALSE
1687_CLU_P1_ENSG00000120885	CLU	P1	ENSG00000120885	CLU_-_27472180.23-P1	GGGGACATCTCACCGGTCAG	CLU_-_27472161.23-P1	GCTCAAGGGTAGGGAAGACG	FALSE	FALSE
1688_CMAS_P1P2_ENSG00000111726	CMAS	P1P2	ENSG00000111726	CMAS_-_22199218.23-P1P2	GCCCGGATGTGGAGAAGCTG	CMAS_-_22199189.23-P1P2	GCGCCGAGCTGAGGTGGTGA	FALSE	FALSE
1689_CMBL_P1P2_ENSG00000164237	CMBL	P1P2	ENSG00000164237	CMBL_-_10307788.23-P1P2	GGCGCGGAGGCCGAACCCAG	CMBL_-_10307890.23-P1P2	GGCTCCAGTCGTAGCCTCCT	FALSE	FALSE
1690_CMC1_P1P2_ENSG00000187118	CMC1	P1P2	ENSG00000187118	CMC1_-_28283142.23-P1P2	GAAGAGGGAACGGGTCCTGG	CMC1_-_28283259.23-P1P2	GGTGCCCCGGAGCCGCCAAG	FALSE	FALSE
1691_CMC2_P1P2_ENSG00000103121	CMC2	P1P2	ENSG00000103121	CMC2_-_81040415.23-P1P2	GACCCGAAGGCCGGCTGCTA	CMC2_-_81040043.23-P1P2	GGGAAGCCCCGGCTCCGGGA	FALSE	FALSE
1692_CMC4_P1P2_ENSG00000182712	CMC4	P1P2	ENSG00000182712	CMC4_-_154299159.23-P1P2	GGGCAACCGGAAGTGGTCCA	CMC4_-_154299576.23-P1P2	GGCCCCGCCCCCGTGCCCCA	FALSE	TRUE
1693_CMIP_P1P2_ENSG00000153815	CMIP	P1P2	ENSG00000153815	CMIP_-_81478778.23-P1P2	GTGCGGGCCGCCGGATCCGG	CMIP_+_81478592.23-P1P2	GGTCGGGTGCATGCTCGCGG	FALSE	FALSE
1694_CMPK1_P1P2_ENSG00000162368	CMPK1	P1P2	ENSG00000162368	CMPK1_+_47799589.23-P1P2	GCGCCTCGGCCGGACGCTGA	CMPK1_+_47799577.23-P1P2	GACGCTGAGGGAGCTGACAG	FALSE	FALSE
1695_CMPK2_P1P2_ENSG00000134326	CMPK2	P1P2	ENSG00000134326	CMPK2_+_7005809.23-P1P2	GGCCCATGGCCTTCGCCCGC	CMPK2_-_7005796.23-P1P2	GCGAGCAGCGGCCCCGACAG	FALSE	FALSE
1696_CMSS1_P1P2_ENSG00000184220	CMSS1	P1P2	ENSG00000184220	CMSS1_-_99536716.23-P1P2	GCGGAGGCGACAGTGTCTAG	CMSS1_+_99536930.23-P1P2	GAGGGCTGAGGCGCACGGAA	FALSE	FALSE
1697_CMTM3_P1P2_ENSG00000140931	CMTM3	P1P2	ENSG00000140931	CMTM3_-_66638670.23-P1P2	GCCTCCGGGCGCGAGAAGAG	CMTM3_+_66638689.23-P1P2	GCATGGCGGCGGCGGCGGTA	FALSE	FALSE
1698_CMTM4_P1P2_ENSG00000183723	CMTM4	P1P2	ENSG00000183723	CMTM4_-_66730649.23-P1P2	GCCTCGGCAGCGGAAAGGGA	CMTM4_-_66730645.23-P1P2	GGCCGCCTCGGCAGCGGAAA	FALSE	FALSE
1699_CMTM6_P1P2_ENSG00000091317	CMTM6	P1P2	ENSG00000091317	CMTM6_+_32544276.23-P1P2	GCTGGAGTCCGAGAAGTCAA	CMTM6_+_32544077.23-P1P2	GGTGAGTCCGCGGTCAGGGA	FALSE	FALSE
1700_CMTM7_P1P2_ENSG00000153551	CMTM7	P1P2	ENSG00000153551	CMTM7_-_32433441.23-P1P2	GTCCGCACCACGTGCAGCAG	CMTM7_-_32433595.23-P1P2	GGCGAGGCCGAGGTTCTACA	FALSE	FALSE
1701_CMTR1_P1P2_ENSG00000137200	CMTR1	P1P2	ENSG00000137200	CMTR1_-_37401025.23-P1P2	GGGACCCGAGCGCGACGGTG	CMTR1_-_37401070.23-P1P2	GGGGGAAACGAAACTGAGGG	FALSE	FALSE
1702_CMTR2_P1P2_ENSG00000180917	CMTR2	P1P2	ENSG00000180917	CMTR2_+_71323114.23-P1P2	GCGGGAAGCAGCCCCGAGAG	CMTR2_-_71323260.23-P1P2	GGGAAGCCAGTCCCACCTCC	FALSE	FALSE
1703_CNBD2_P1P2_ENSG00000149646	CNBD2	P1P2	ENSG00000149646	CNBD2_-_34556548.23-P1P2	GTAGCTGATGGTATGGTAGG	CNBD2_-_34556541.23-P1P2	GCTTCCAGTAGCTGATGGTA	FALSE	FALSE
1704_CNBP_P1P2_ENSG00000169714	CNBP	P1P2	ENSG00000169714	CNBP_-_128902692.23-P1P2	GAAGACGGCTCGCAAGGTAG	CNBP_+_128902721.23-P1P2	GCCGTGTGCAGACCCGCGTG	FALSE	FALSE
1705_CNDP2_P2_ENSG00000133313	CNDP2	P2	ENSG00000133313	CNDP2_+_72167173.23-P2	GCCCAGACCGCAGATCTCGA	CNDP2_+_72167162.23-P2	GGATCTCGAAGGTTCTTGGA	FALSE	FALSE
1706_CNDP2_P1_ENSG00000133313	CNDP2	P1	ENSG00000133313	CNDP2_-_72163563.23-P1	GTTGGTGGCCAGGGCGACCG	CNDP2_+_72163684.23-P1	GGGCGCCCACCCGGGAAGGA	FALSE	FALSE
1707_CNEP1R1_P1P2_ENSG00000205423	CNEP1R1	P1P2	ENSG00000205423	CNEP1R1_+_50059220.23-P1P2	GGCTCCAGCGAGTTCATGTC	CNEP1R1_-_50059396.23-P1P2	GGAGCTTGGGGGCGCGTAGG	FALSE	FALSE
1708_CNIH1_P1P2_ENSG00000100528	CNIH1	P1P2	ENSG00000100528	CNIH1_-_54908092.23-P1P2	GCGCCGTTGCCAGCGGAGAA	CNIH1_-_54908051.23-P1P2	GGAACGTGAACGCCATGGCT	FALSE	FALSE
1709_CNIH4_P1P2_ENSG00000143771	CNIH4	P1P2	ENSG00000143771	CNIH4_-_224544568.23-P1P2	GCCCGGCAAGGGCCTATCAG	CNIH4_-_224544955.23-P1P2	GCCCTCACTCGGGTCCGAGT	FALSE	FALSE
1710_CNN1_P1_ENSG00000130176	CNN1	P1	ENSG00000130176	CNN1_+_11649729.23-P1	GAGAGGACATGCTGGCCGGT	CNN1_+_11649720.23-P1	GGCTGGCCGGTGGGCTCTGG	FALSE	FALSE
1711_CNN1_P2_ENSG00000130176	CNN1	P2	ENSG00000130176	CNN1_-_11651996.23-P2	GTCATGGACGGCCTCAAAGA	CNN1_-_11651947.23-P2	GCTGAGAGAGTGGATCGAGG	FALSE	FALSE
1712_CNN2_P1P2_ENSG00000064666	CNN2	P1P2	ENSG00000064666	CNN2_+_1026619.23-P1P2	GGGACGGGGCCGCACAGGAC	CNN2_+_1026615.23-P1P2	GGGGGCCGCACAGGACGGGA	FALSE	FALSE
1713_CNNM3_P1P2_ENSG00000168763	CNNM3	P1P2	ENSG00000168763	CNNM3_-_97482020.23-P1P2	GAGGGGGCAGCAGGCGATGG	CNNM3_-_97482001.23-P1P2	GGGCTGCGCGAGAGGCCGAG	FALSE	FALSE
1714_CNOT10_P1P2_ENSG00000182973	CNOT10	P1P2	ENSG00000182973	CNOT10_-_32726718.23-P1P2	GGTGAGGCGGAAGCTGTGTA	CNOT10_-_32726684.23-P1P2	GTGCCGCCCCCGGAAGTAGT	FALSE	FALSE
1715_CNOT11_P1P2_ENSG00000158435	CNOT11	P1P2	ENSG00000158435	CNOT11_-_101869369.23-P1P2	GCGCTTTACGGCCGCGGGGA	CNOT11_-_101869409.23-P1P2	GCCCCTCGGGCCGGGAAGAG	FALSE	FALSE
1716_CNOT1_P1P2_ENSG00000125107	CNOT1	P1P2	ENSG00000125107	CNOT1_+_58663696.23-P1P2	GGCGGAGTTAACCGAAGAGG	CNOT1_-_58663535.23-P1P2	GCTCCGGGAAACGCTTCCAG	FALSE	FALSE
1717_CNOT2_P1P2_ENSG00000111596	CNOT2	P1P2	ENSG00000111596	CNOT2_-_70637260.23-P1P2	GCGGGACAAGAAAATTCATG	CNOT2_+_70637651.23-P1P2	GCCCCCAGGAAGCAGCGCGG	FALSE	FALSE
1718_CNOT3_P1P2_ENSG00000088038	CNOT3	P1P2	ENSG00000088038	CNOT3_+_54641532.23-P1P2	GGACGGGGGTCGGGGCTCAA	CNOT3_-_54641691.23-P1P2	GGTCGCGATACGCTCCTCAG	FALSE	FALSE
1719_CNOT4_P1P2_ENSG00000080802	CNOT4	P1P2	ENSG00000080802	CNOT4_-_135194801.23-P1P2	GGAGACTCTCAGCTTTCGGT	CNOT4_-_135194818.23-P1P2	GGTGGGTTCCACAGCCAGAC	FALSE	FALSE
1720_CNOT6L_P1P2_ENSG00000138767	CNOT6L	P1P2	ENSG00000138767	CNOT6L_-_78740440.23-P1P2	GCACTCTCGGTCCTACTCGG	CNOT6L_-_78740505.23-P1P2	GAACAGCAGCCATTTCCCCG	FALSE	FALSE
1721_CNOT6_P1P2_ENSG00000113300	CNOT6	P1P2	ENSG00000113300	CNOT6_-_179921641.23-P1P2	GGACTAAGGCGGCAGAGGAG	CNOT6_-_179921630.23-P1P2	GCAAAGAGCAGCGACTAAGG	FALSE	FALSE
1722_CNOT7_P1P2_ENSG00000198791	CNOT7	P1P2	ENSG00000198791	CNOT7_+_17104350.23-P1P2	GCAGGACGTGCGAAAAGCGA	CNOT7_+_17104120.23-P1P2	GGGTTAGGGAAGTAGAAAGG	FALSE	FALSE
1723_CNOT8_P1P2_ENSG00000155508	CNOT8	P1P2	ENSG00000155508	CNOT8_-_154238211.23-P1P2	GGGTTCTAGGAGCAGATCCG	CNOT8_+_154238249.23-P1P2	GCGGGCTGACTCCCCGACGG	FALSE	FALSE
1724_CNPPD1_P1_ENSG00000115649	CNPPD1	P1	ENSG00000115649	CNPPD1_-_220041605.23-P1	GGAAGGAAACGAGTTGTAGG	CNPPD1_-_220041588.23-P1	GCCCTGCGAAGGTGAACGGA	FALSE	FALSE
1725_CNPPD1_P2_ENSG00000115649	CNPPD1	P2	ENSG00000115649	CNPPD1_-_220042802.23-P2	GGACTGCCTGGACCTAGACC	CNPPD1_+_220042841.23-P2	GGCTGACACTGCGCCTACAC	FALSE	FALSE
1726_CNPY2_P1P2_ENSG00000257727	CNPY2	P1P2	ENSG00000257727	CNPY2_+_56709800.23-P1P2	GGCACGCTGGAGTCCCGCTT	CNPY2_+_56709782.23-P1P2	GTAGGTACCAGTTAGCGTCA	FALSE	FALSE
1727_CNPY3_P1P2_ENSG00000137161	CNPY3	P1P2	ENSG00000137161	CNPY3_+_42897272.23-P1P2	GCGGACCCTAAAGGACCGGG	CNPY3_-_42897226.23-P1P2	GGGAGGCACGTGTGCAGTCC	FALSE	FALSE
1728_CNP_P1P2_ENSG00000173786	CNP	P1P2	ENSG00000173786	CNP_+_40118810.23-P1P2	GGGACACGGGAGTCCAGCGG	CNP_+_40118890.23-P1P2	GCTCTCACCATGATGAGGAG	FALSE	FALSE
1729_CNST_P1P2_ENSG00000162852	CNST	P1P2	ENSG00000162852	CNST_-_246729798.23-P1P2	GTCCAGCCGGCCAGCCGCGA	CNST_-_246729813.23-P1P2	GGCGAGGGGTGCGCAGAGGG	FALSE	FALSE
1730_CNTRL_P1P2_ENSG00000119397	CNTRL	P1P2	ENSG00000119397	CNTRL_+_123837287.23-P1P2	GGGTAGAGCGGGAGAAGTTC	CNTRL_+_123837298.23-P1P2	GCCGCAGGCTGAGGTAGAGC	FALSE	FALSE
1731_CNTROB_P1P2_ENSG00000170037	CNTROB	P1P2	ENSG00000170037	CNTROB_-_7835514.23-P1P2	GGTCATCGAGGCGAGAGAGG	CNTROB_+_7835608.23-P1P2	GTCCCCAATTTGCCAAAGTG	FALSE	FALSE
1732_COA1_P1P2_ENSG00000106603	COA1	P1P2	ENSG00000106603	COA1_-_43769094.23-P1P2	GTCCAGGCTTGGGAAAGCAC	COA1_-_43769078.23-P1P2	GGAGCATGACGAGTTCTTCC	FALSE	FALSE
1733_COA3_P1P2_ENSG00000183978	COA3	P1P2	ENSG00000183978	COA3_+_40950668.23-P1P2	GTCGGGAGCTGGTGACCCTC	COA3_+_40950695.23-P1P2	GGAAGGGAGGAGTGGCAACA	FALSE	FALSE
1734_COA4_P1P2_ENSG00000181924	COA4	P1P2	ENSG00000181924	COA4_-_73587847.23-P1P2	GAACGCACGCTCCTACGCGG	COA4_+_73587836.23-P1P2	GGAAACCCAAGCCGCCGCGT	FALSE	FALSE
1735_COA5_P1P2_ENSG00000183513	COA5	P1P2	ENSG00000183513	COA5_+_99224923.23-P1P2	GGCCTCGCTCGCTCCCGACC	COA5_+_99224908.23-P1P2	GGACCCGGTTGCAAGTGTTG	FALSE	FALSE
1736_COA6_P1P2_ENSG00000168275	COA6	P1P2	ENSG00000168275	COA6_+_234509349.23-P1P2	GCACGCAGGCCACCAACCGG	COA6_+_234509479.23-P1P2	GCGCGGCTCGGGGACAGTAA	FALSE	FALSE
1737_COASY_P1P2_ENSG00000068120	COASY	P1P2	ENSG00000068120	COASY_-_40714203.23-P1P2	GGCAGCCAGGGAAGCCTCCG	COASY_+_40714195.23-P1P2	GTCCACTTGCACCACCGCGG	FALSE	FALSE
1738_COBL_P1P2_ENSG00000106078	COBL	P1P2	ENSG00000106078	COBL_+_51384431.23-P1P2	GGCCCGCGTGGGAGGACGAT	COBL_-_51384471.23-P1P2	GGGCCGGCGGAGGACAGCGG	FALSE	FALSE
1739_COCH_P1P2_ENSG00000100473	COCH	P1P2	ENSG00000100473	COCH_-_31343802.23-P1P2	GGGTGGATCTCGAGCAGGTG	COCH_-_31343797.23-P1P2	GAGCCGGGTGGATCTCGAGC	FALSE	FALSE
1740_COG1_P1P2_ENSG00000166685	COG1	P1P2	ENSG00000166685	COG1_+_71189215.23-P1P2	GAGCGCGGGTGAGGTTGCCG	COG1_-_71189243.23-P1P2	GAACCTCACCCGCGCTGAAG	FALSE	FALSE
1741_COG2_P1P2_ENSG00000135775	COG2	P1P2	ENSG00000135775	COG2_+_230778253.23-P1P2	GCGGCCACCGCCAGTTTCCA	COG2_+_230778278.23-P1P2	GGCTGCGCAGACCGACTCGG	FALSE	FALSE
1742_COG3_P1P2_ENSG00000136152	COG3	P1P2	ENSG00000136152	COG3_+_46039129.23-P1P2	GTCAGCAGCAGCGAGATGGA	COG3_-_46039318.23-P1P2	GGTATTGGAGCTGAAGGCGG	FALSE	FALSE
1743_COG4_P1P2_ENSG00000103051	COG4	P1P2	ENSG00000103051	COG4_+_70557377.23-P1P2	GGGTGCAGCAGCCGTCTGAG	COG4_+_70557397.23-P1P2	GTCGCCTCCGAAGCTGTCAG	FALSE	FALSE
1744_COG5_P1P2_ENSG00000164597	COG5	P1P2	ENSG00000164597	COG5_+_107204337.23-P1P2	GAACCCGGCACCTGCCAACA	COG5_+_107204333.23-P1P2	GCGGCACCTGCCAACATGGA	FALSE	FALSE
1745_COG6_P1P2_ENSG00000133103	COG6	P1P2	ENSG00000133103	COG6_-_40229866.23-P1P2	GGGCGGGACGCGCAGCGCTA	COG6_+_40230096.23-P1P2	GGCCGGGACGAGGGAGACCG	FALSE	FALSE
1746_COG7_P1P2_ENSG00000168434	COG7	P1P2	ENSG00000168434	COG7_-_23464316.23-P1P2	GAGGAACTTGGAGAAGTCCA	COG7_+_23464267.23-P1P2	GCGACTTCGACGTGAAGGAG	FALSE	FALSE
1747_COG8_P1P2_ENSG00000213380	COG8	P1P2	ENSG00000213380	COG8_+_69373427.23-P1P2	GACCGCGGCGACTATCCCAT	COG8_-_69373434.23-P1P2	GTGTGGCCGTGGCTACCGAT	FALSE	FALSE
1748_COIL_P1P2_ENSG00000121058	COIL	P1P2	ENSG00000121058	COIL_-_55038419.23-P1P2	GGAAGCCGAGAGATACCACG	COIL_-_55038369.23-P1P2	GAGCCGTAGCCTAACCGTCT	FALSE	FALSE
1749_COL18A1_P1P2_ENSG00000182871	COL18A1	P1P2	ENSG00000182871	COL18A1_+_46875956.23-P1P2	GCGGAGAGCTAGGAATGCCA	COL18A1_+_46875940.23-P1P2	GCCACGGCTGGGCCAGAGAG	FALSE	FALSE
1750_COL2A1_P1P2_ENSG00000139219	COL2A1	P1P2	ENSG00000139219	COL2A1_-_48398051.23-P1P2	GCCCTGACACCGAAGGACAG	COL2A1_+_48398175.23-P1P2	GTGAGGGCGCGGTAGAGACC	FALSE	FALSE
1751_CERT1_P1P2_ENSG00000113163	CERT1	P1P2	ENSG00000113163	COL4A3BP_+_74807197.23-P1P2	GCTCCGCTCGGTGTCAGGCG	COL4A3BP_+_74807191.23-P1P2	GTCGGTGTCAGGCGCGGCGG	FALSE	FALSE
1752_COLEC11_P2_ENSG00000118004	COLEC11	P2	ENSG00000118004	COLEC11_+_3653238.23-P2	GGCGGACCGCGGATGAGGAG	COLEC11_+_3653277.23-P2	GAGAGCCGCAGACGCTCCAC	FALSE	FALSE
1753_COLEC11_P1_ENSG00000118004	COLEC11	P1	ENSG00000118004	COLEC11_-_3642762.23-P1	GGCCTAGCGCGTGCTCAGGT	COLEC11_+_3642733.23-P1	GAGCACGCGCTAGGCGAACG	FALSE	FALSE
1754_COLGALT1_P1P2_ENSG00000130309	COLGALT1	P1P2	ENSG00000130309	COLGALT1_+_17666723.23-P1P2	GCGAGTGCGCCCAGCGTGGT	COLGALT1_+_17666712.23-P1P2	GAGCGTGGTGGGCAACGCGT	FALSE	FALSE
1755_COLGALT2_P1P2_ENSG00000198756	COLGALT2	P1P2	ENSG00000198756	COLGALT2_+_184006618.23-P1P2	GGGCCAGTGTGTGAGCCGGC	COLGALT2_-_184006637.23-P1P2	GGGCCGGCCGGCTCACACAC	FALSE	FALSE
1756_COMMD10_P1P2_ENSG00000145781	COMMD10	P1P2	ENSG00000145781	COMMD10_-_115420752.23-P1P2	GAGTGCGAGAAAGCCGAAGA	COMMD10_+_115420772.23-P1P2	GCTACCTGGGGCTCTCCCGT	FALSE	FALSE
1757_COMMD1_P1P2_ENSG00000173163	COMMD1	P1P2	ENSG00000173163	COMMD1_-_62132819.23-P1P2	GGGGCCTTCGCAGAGCATGG	COMMD1_+_62133228.23-P1P2	GTTGAAGGAAAAACCCCTGT	FALSE	FALSE
1758_COMMD2_P1P2_ENSG00000114744	COMMD2	P1P2	ENSG00000114744	COMMD2_+_149470240.23-P1P2	GCGCTGCCGGGTGAAATCGT	COMMD2_+_149470262.23-P1P2	GGAAGTGGCGAAGGCGGGGT	FALSE	FALSE
1759_COMMD3-BMI1_P1P2_nan	COMMD3-BMI1	P1P2		COMMD3-BMI1_+_22605416.23-P1P2	GGCCCGGAGGAGAAGCGTGA	COMMD3-BMI1_-_22605349.23-P1P2	GGGTCACGGCGCGCTCACAA	TRUE	TRUE
1760_COMMD3_P1P2_ENSG00000148444	COMMD3	P1P2	ENSG00000148444	COMMD3_+_22605416.23-P1P2	GGCCCGGAGGAGAAGCGTGA	COMMD3_-_22605349.23-P1P2	GGGTCACGGCGCGCTCACAA	TRUE	TRUE
1761_COMMD4_P1P2_ENSG00000140365	COMMD4	P1P2	ENSG00000140365	COMMD4_-_75628438.23-P1P2	GGCTTCTTGGCGCGATGGTG	COMMD4_-_75628446.23-P1P2	GGCGCGATGGTGAGGCACTA	FALSE	FALSE
1762_COMMD5_ENST00000450361.2_ENSG00000170619	COMMD5	ENST00000450361.2	ENSG00000170619	COMMD5_+_146078480.23-ENST00000450361.2	GGGGCCAGCGGACCACAGTG	COMMD5_+_146078910.23-ENST00000450361.2	GGGACGCCACCCGACAGGAG	FALSE	FALSE
1763_COMMD6_P1_ENSG00000188243	COMMD6	P1	ENSG00000188243	COMMD6_-_76111919.23-P1	GCATCGGACTTAGCATCCAG	COMMD6_+_76111934.23-P1	GTCCCAGACGCTGCCCATGG	FALSE	FALSE
1764_COMMD6_P2_ENSG00000188243	COMMD6	P2	ENSG00000188243	COMMD6_-_76123537.23-P2	GGTCTCAGAATAGGACTCCG	COMMD6_-_76123528.23-P2	GCTGGCGTCTGTCTCAGAAT	FALSE	FALSE
1765_COMMD7_P1P2_ENSG00000149600	COMMD7	P1P2	ENSG00000149600	COMMD7_+_31331213.23-P1P2	GGCGGCGGCGGTGGAACCTG	COMMD7_+_31331281.23-P1P2	GCGGTTGTGGATGCGCGGAG	FALSE	FALSE
1766_COMMD8_P1P2_ENSG00000169019	COMMD8	P1P2	ENSG00000169019	COMMD8_-_47465661.23-P1P2	GACAAGGGCGTCCCCTCTTC	COMMD8_-_47465607.23-P1P2	GCGGTACCCGCCCTCACCTG	FALSE	FALSE
1767_COMMD9_P1P2_ENSG00000110442	COMMD9	P1P2	ENSG00000110442	COMMD9_+_36310910.23-P1P2	GGCACTCCAGAGCCTGCTCA	COMMD9_+_36310897.23-P1P2	GTGCTCAAGGTAAGTCGAAG	FALSE	FALSE
1768_COMTD1_P1P2_ENSG00000165644	COMTD1	P1P2	ENSG00000165644	COMTD1_-_76995609.23-P1P2	GTCACCCAGGAAGAGGCCAG	COMTD1_+_76995169.23-P1P2	GGGACCCCCAGGGCGAAGGT	FALSE	FALSE
1769_COMT_P1P2_ENSG00000093010	COMT	P1P2	ENSG00000093010	COMT_-_19929344.23-P1P2	GCATCGTCGTGGGGCTTCTG	COMT_+_19929358.23-P1P2	GTCCGGCGCAGGCAGCGCGG	FALSE	FALSE
1770_COPA_P1P2_ENSG00000122218	COPA	P1P2	ENSG00000122218	COPA_+_160313005.23-P1P2	GAGGCGTCCGAAGGGCAGCA	COPA_-_160313051.23-P1P2	GCGTCAGCGACCCTCTCCCG	FALSE	FALSE
1771_COPB1_P1P2_ENSG00000129083	COPB1	P1P2	ENSG00000129083	COPB1_-_14521337.23-P1P2	GGCCGCGGATCCGTCTACTG	COPB1_-_14521352.23-P1P2	GACTGCGGCTCCGTCTACTC	FALSE	FALSE
1772_COPB2_P1P2_ENSG00000184432	COPB2	P1P2	ENSG00000184432	COPB2_-_139108414.23-P1P2	GGCTGCGTCGGTCCAATCCC	COPB2_+_139108459.23-P1P2	GAGTCTGACGGTCAGTGGAT	FALSE	FALSE
1773_COPE_P1P2_ENSG00000105669	COPE	P1P2	ENSG00000105669	COPE_+_19030144.23-P1P2	GGACAGCGAAATGGCGCCTC	COPE_-_19030119.23-P1P2	GAACAGCTCGTCTACCTCCC	FALSE	FALSE
1774_COPG1_P1_ENSG00000181789	COPG1	P1	ENSG00000181789	COPG1_-_128968486.23-P1	GGGTCCCTGTAGAACCACTG	COPG1_+_128968468.23-P1	GGTGCCACAGTGGTTCTACA	FALSE	FALSE
1775_COPG1_P2_ENSG00000181789	COPG1	P2	ENSG00000181789	COPG1_-_128984635.23-P2	GAGCATGAGGAGGTCCGGGC	COPG1_-_128984639.23-P2	GTGAGGAGGTCCGGGCAGGT	FALSE	FALSE
1776_COPG2_P1P2_ENSG00000158623	COPG2	P1P2	ENSG00000158623	COPG2_+_130353527.23-P1P2	GGGACGGTTGCGGTGGGTCT	COPG2_+_130353534.23-P1P2	GGCGCCTGGGACGGTTGCGG	FALSE	FALSE
1777_COPRS_P1P2_ENSG00000172301	COPRS	P1P2	ENSG00000172301	COPRS_-_30186172.23-P1P2	GGCAGCGGCGGGCCCCGAGA	COPRS_+_30186241.23-P1P2	GACGTGGCCCACGGCGTCCA	FALSE	FALSE
1778_COPS2_P1P2_ENSG00000166200	COPS2	P1P2	ENSG00000166200	COPS2_-_49447577.23-P1P2	GCCGGGCCCGGTGCGGGAAC	COPS2_+_49447762.23-P1P2	GCCGGCCAAGATGTCTGACA	FALSE	FALSE
1779_COPS3_P1P2_ENSG00000141030	COPS3	P1P2	ENSG00000141030	COPS3_+_17184553.23-P1P2	GGCGGCCCCTCCTCCCAGAG	COPS3_-_17184489.23-P1P2	GCTGTTCACGAACTGCTCCA	FALSE	FALSE
1780_COPS4_P1P2_ENSG00000138663	COPS4	P1P2	ENSG00000138663	COPS4_-_83956572.23-P1P2	GGCCGGCCTGACGTCCAAGG	COPS4_-_83956404.23-P1P2	GGCAGCCGTGCGACAGGATT	FALSE	FALSE
1781_COPS5_P1P2_ENSG00000121022	COPS5	P1P2	ENSG00000121022	COPS5_-_67974403.23-P1P2	GAGTTGGTAGAGACCATTCA	COPS5_-_67974325.23-P1P2	GGCCTTGACCCTCCGCACCA	FALSE	FALSE
1782_COPS6_P1P2_ENSG00000168090	COPS6	P1P2	ENSG00000168090	COPS6_-_99686651.23-P1P2	GGGCGGCTGCAGCTACGAAC	COPS6_-_99686659.23-P1P2	GCAGCTACGAACGGGACCGG	FALSE	FALSE
1783_COPS7A_P1P2_ENSG00000111652	COPS7A	P1P2	ENSG00000111652	COPS7A_-_6832977.23-P1P2	GCACAGAATGGGCCGGGACC	COPS7A_-_6833496.23-P1P2	GAGCTGAGGGAGCGTCGTCA	FALSE	FALSE
1784_COPS7B_P2_ENSG00000144524	COPS7B	P2	ENSG00000144524	COPS7B_+_232646460.23-P2	GTCCGAAACGACCAACTCAG	COPS7B_+_232646499.23-P2	GGTGAGAAGGGTCTTCCCGT	FALSE	FALSE
1785_COPS7B_P1_ENSG00000144524	COPS7B	P1	ENSG00000144524	COPS7B_-_232651270.23-P1	GTAGGAGCTAGCGAGAGGGT	COPS7B_-_232651202.23-P1	GACAACCTGCGGGCAGGCGC	FALSE	FALSE
1786_COPS8_P1P2_ENSG00000198612	COPS8	P1P2	ENSG00000198612	COPS8_-_237994589.23-P1P2	GGGCTGTCCGGACGGTGCAG	COPS8_-_237994564.23-P1P2	GACGCCTGAGGGACAGTCTG	FALSE	FALSE
1787_COPZ1_P2_ENSG00000111481	COPZ1	P2	ENSG00000111481	COPZ1_+_54695041.23-P2	GTTCGAGTGGACCATCAGGT	COPZ1_+_54694980.23-P2	GACTCCTGGGCTGAAAAGGA	FALSE	FALSE
1788_COPZ1_P1_ENSG00000111481	COPZ1	P1	ENSG00000111481	COPZ1_-_54719176.23-P1	GCGGGGAGAGGGCATAGAGT	COPZ1_+_54719129.23-P1	GGGCTTCCTACTCTAAACCA	FALSE	FALSE
1789_COQ10A_P1P2_ENSG00000135469	COQ10A	P1P2	ENSG00000135469	COQ10A_-_56660690.23-P1P2	GTGGCAACAGCGTGACGTGG	COQ10A_-_56660714.23-P1P2	GCCGAGATCTGCGGGAGCAG	FALSE	FALSE
1790_COQ10B_P1P2_ENSG00000115520	COQ10B	P1P2	ENSG00000115520	COQ10B_-_198318230.23-P1P2	GCTCCGGGCCCGACCAGAGG	COQ10B_-_198318287.23-P1P2	GGGCTTCGGAGAGTCTATCA	FALSE	FALSE
1791_COQ2_P1P2_ENSG00000173085	COQ2	P1P2	ENSG00000173085	COQ2_+_84205909.23-P1P2	GGCCTCACCAGCGCCATGCT	COQ2_-_84205900.23-P1P2	GAGGCCCCGCGCGAACCCCG	FALSE	FALSE
1792_COQ3_P1P2_ENSG00000132423	COQ3	P1P2	ENSG00000132423	COQ3_-_99842026.23-P1P2	GACTCTTAAAAACCAACCCC	COQ3_+_99842072.23-P1P2	GTCGGGAGGGACCGGAAAAG	FALSE	FALSE
1793_COQ4_P1P2_ENSG00000167113	COQ4	P1P2	ENSG00000167113	COQ4_-_131085196.23-P1P2	GCGGGCTCCCGGGCCTACAG	COQ4_+_131085154.23-P1P2	GGCAGAGCCGACGGAGGACA	FALSE	FALSE
1794_COQ5_P1P2_ENSG00000110871	COQ5	P1P2	ENSG00000110871	COQ5_+_120966966.23-P1P2	GCGCAACAAGGCGTACTCTC	COQ5_-_120966902.23-P1P2	GCATCGCCCGCGACCACCCA	FALSE	FALSE
1795_COQ6_P1P2_ENSG00000119723	COQ6	P1P2	ENSG00000119723	COQ6_-_74417343.23-P1P2	GCCCTCCTAGAGGAACCCCA	COQ6_-_74417038.23-P1P2	GACGGCGCAGGTCTGCACCA	FALSE	FALSE
1796_COQ7_P1P2_ENSG00000167186	COQ7	P1P2	ENSG00000167186	COQ7_-_19079147.23-P1P2	GTGGGTCGAAGAGGTCACGG	COQ7_+_19079018.23-P1P2	GCCCCGGGCGCAGCCGCCAA	FALSE	FALSE
1797_COQ9_P1P2_ENSG00000088682	COQ9	P1P2	ENSG00000088682	COQ9_-_57481845.23-P1P2	GAGTCCACTGGAAGGACAGG	COQ9_-_57481608.23-P1P2	GGCGGCCCACGAGCAAGGTG	FALSE	FALSE
1798_CORO1A_P1P2_ENSG00000102879	CORO1A	P1P2	ENSG00000102879	CORO1A_-_30194905.23-P1P2	GGCGCGGCCACCCCGGAGGC	CORO1A_-_30195286.23-P1P2	GCCGCGGCCAAGATGGAGGT	FALSE	FALSE
1799_CORO1B_P2_ENSG00000172725	CORO1B	P2	ENSG00000172725	CORO1B_-_67207628.23-P2	GTGACCTCCAGGCCCCGCTT	CORO1B_+_67207636.23-P2	GAGGAGCCGCAGCGGGGTAT	FALSE	FALSE
1800_CORO1B_P1_ENSG00000172725	CORO1B	P1	ENSG00000172725	CORO1B_-_67210879.23-P1	GGCCCTGCCGCGCTCACCGG	CORO1B_-_67210919.23-P1	GCTGCGGCACCGGCTTCGGG	FALSE	FALSE
1801_CORO1C_P1P2_ENSG00000110880	CORO1C	P1P2	ENSG00000110880	CORO1C_+_109125241.23-P1P2	GGCTTCGCCCGGCTTTGCAG	CORO1C_-_109125223.23-P1P2	GACCCGGGCCGAGGTGCCTG	FALSE	FALSE
1802_CORO2A_P1P2_ENSG00000106789	CORO2A	P1P2	ENSG00000106789	CORO2A_+_100954909.23-P1P2	GTCTGGGCGCCGGGAGTCGG	CORO2A_-_100954890.23-P1P2	GCGGCGGCGGCGTCCAGCTC	FALSE	FALSE
1803_CORO7_P1P2_ENSG00000262246	CORO7	P1P2	ENSG00000262246	CORO7_-_4466143.23-P1P2	GGGCCGACCGGAAGCTGGGA	CORO7_-_4466535.23-P1P2	GTTCATGGCGACGGGCACGG	FALSE	FALSE
1804_COTL1_P1P2_ENSG00000103187	COTL1	P1P2	ENSG00000103187	COTL1_+_84651284.23-P1P2	GGCCCCCGCGGGCTTCTCCG	COTL1_+_84651438.23-P1P2	GGGCTCGGCCGTCATCTGGT	FALSE	FALSE
1805_COX10_P1P2_ENSG00000006695	COX10	P1P2	ENSG00000006695	COX10_-_13972882.23-P1P2	GCAGCGTCCCGTGAGGAGAG	COX10_-_13972875.23-P1P2	GCGGCGCCCAGCGTCCCGTG	FALSE	FALSE
1806_COX11_P1P2_ENSG00000166260	COX11	P1P2	ENSG00000166260	COX11_+_53045977.23-P1P2	GGCTCTGGCGTCCTGGATGG	COX11_+_53045613.23-P1P2	GGCCGGCGCCGCCCGCAGGG	FALSE	FALSE
1807_COX14_P1P2_ENSG00000178449	COX14	P1P2	ENSG00000178449	COX14_-_50506022.23-P1P2	GTGGGAAGTTGCGTAGACAG	COX14_+_50506040.23-P1P2	GATCCAACCGAGGCCTCCTC	FALSE	FALSE
1808_COX15_P1P2_ENSG00000014919	COX15	P1P2	ENSG00000014919	COX15_+_101491824.23-P1P2	GCCCTGGGTTGTGGAAGAGG	COX15_-_101491751.23-P1P2	GCTGCCCTAGGAGCCAGGAG	FALSE	FALSE
1809_COX16_P1P2_ENSG00000133983	COX16	P1P2	ENSG00000133983	COX16_+_70826381.23-P1P2	GGTTAAGGACGTACTCGTCT	COX16_+_70826167.23-P1P2	GCTTGGCAGGATCAAGACCT	FALSE	FALSE
1810_COX17_P1P2_ENSG00000138495	COX17	P1P2	ENSG00000138495	COX17_-_119396037.23-P1P2	GTCGTCGGCCGCGCCCTCTC	COX17_-_119395995.23-P1P2	GGTAGGGCAGAGGCACCGGA	FALSE	FALSE
1811_COX18_P1P2_ENSG00000163626	COX18	P1P2	ENSG00000163626	COX18_+_73935406.23-P1P2	GCTGGCCGGTGTATGTCCGC	COX18_-_73935423.23-P1P2	GCAATCCAGCGGACATACAC	FALSE	FALSE
1812_COX19_P1P2_ENSG00000240230	COX19	P1P2	ENSG00000240230	COX19_-_1015137.23-P1P2	GTTGGTCCCGAAATTCATGG	COX19_-_1014773.23-P1P2	GGCCCCGCTCTGCAAACCCG	FALSE	FALSE
1813_COX20_P1P2_ENSG00000203667	COX20	P1P2	ENSG00000203667	COX20_-_244998993.23-P1P2	GCGACCCCGGCGGTGCAGGG	COX20_-_244998990.23-P1P2	GCCGCGACCCCGGCGGTGCA	FALSE	FALSE
1814_COX4I1_P1P2_ENSG00000131143	COX4I1	P1P2	ENSG00000131143	COX4I1_-_85833335.23-P1P2	GGGACACCGGGTGTAGAGGG	COX4I1_-_85833332.23-P1P2	GGCGGGACACCGGGTGTAGA	FALSE	FALSE
1815_COX5A_P1P2_ENSG00000178741	COX5A	P1P2	ENSG00000178741	COX5A_+_75230394.23-P1P2	GGCAACCCGCGAGCTTACAC	COX5A_-_75230359.23-P1P2	GAGAGCGGCGCCCAGCATGA	FALSE	FALSE
1816_COX5B_P1P2_ENSG00000135940	COX5B	P1P2	ENSG00000135940	COX5B_-_98262552.23-P1P2	GCTGCTAGTCGCGGACGCAA	COX5B_-_98262560.23-P1P2	GCGCGGACGCAATGGCTTCA	FALSE	FALSE
1817_COX6A1_P1P2_ENSG00000111775	COX6A1	P1P2	ENSG00000111775	COX6A1_+_120875948.23-P1P2	GCCCAGCAGCCGAGAAACCG	COX6A1_-_120875953.23-P1P2	GGCGGTAGTTGGTGTGTCCT	FALSE	FALSE
1818_COX6B1_P1P2_ENSG00000126267	COX6B1	P1P2	ENSG00000126267	COX6B1_+_36139202.23-P1P2	GACCAGCCGGAAGCTGAGAG	COX6B1_+_36139198.23-P1P2	GGCCGGAAGCTGAGAGAGGT	FALSE	FALSE
1819_COX6C_P1P2_ENSG00000164919	COX6C	P1P2	ENSG00000164919	COX6C_-_100905842.23-P1P2	GCAACCCGCAGTGTCGGGGT	COX6C_-_100905522.23-P1P2	GTCTCACGGGAGAAACACCG	FALSE	FALSE
1820_COX7A2L_P1P2_ENSG00000115944	COX7A2L	P1P2	ENSG00000115944	COX7A2L_-_42588316.23-P1P2	GGTACATGACGCCCAGAGTC	COX7A2L_+_42588333.23-P1P2	GTTCTCTGGGGCGGTCGCGT	FALSE	FALSE
1821_COX7A2_P1P2_ENSG00000112695	COX7A2	P1P2	ENSG00000112695	COX7A2_-_75953649.23-P1P2	GCGGCTCTATCCGCTCTAGC	COX7A2_+_75953472.23-P1P2	GTGGTGGTGTTCAGTTGTGG	FALSE	FALSE
1822_COX7B_P1P2_ENSG00000131174	COX7B	P1P2	ENSG00000131174	COX7B_-_77155002.23-P1P2	GAAGGGTACCTGAAGCGAAT	COX7B_+_77155209.23-P1P2	GCAATGACTTGGGACGAGAT	FALSE	FALSE
1823_COX7C_P1P2_ENSG00000127184	COX7C	P1P2	ENSG00000127184	COX7C_+_85913816.23-P1P2	GATGAGGACAGATGAAATGG	COX7C_+_85914019.23-P1P2	GCTCCCACGCCACAGCCCGG	FALSE	FALSE
1824_COX8A_P1P2_ENSG00000176340	COX8A	P1P2	ENSG00000176340	COX8A_+_63742101.23-P1P2	GTCAGCCGTAGCCCAAGGTC	COX8A_+_63742147.23-P1P2	GGGCGTCAGGACGGACATGA	FALSE	FALSE
1825_CPAMD8_ENST00000443236.1_ENSG00000160111	CPAMD8	ENST00000443236.1	ENSG00000160111	CPAMD8_+_17137774.23-ENST00000443236.1	GGGTCCGGTGAGTAAGTGAG	CPAMD8_+_17137763.23-ENST00000443236.1	GTAAGTGAGGGGACGATCCC	FALSE	FALSE
1826_CPD_P1P2_ENSG00000108582	CPD	P1P2	ENSG00000108582	CPD_+_28705973.23-P1P2	GCCAGCAGCGCCGCTAACCC	CPD_-_28706001.23-P1P2	GTAGCGGCGCTGCTGGAAGA	FALSE	FALSE
1827_CPEB1_ENST00000562019.1_ENSG00000214575	CPEB1	ENST00000562019.1	ENSG00000214575	CPEB1_+_83297166.23-ENST00000562019.1	GCAACATCGTCTTCCATGTC	CPEB1_-_83297119.23-ENST00000562019.1	GCCAAGAGTTAACATACCAG	FALSE	FALSE
1828_CPEB1_ENST00000568128.1_ENSG00000214575	CPEB1	ENST00000568128.1	ENSG00000214575	CPEB1_-_83316370.23-ENST00000568128.1	GCCCACCGGCCGCCCCCGCA	CPEB1_+_83316438.23-ENST00000568128.1	GCGGGCGTGGGGCCTCGTGG	FALSE	FALSE
1829_CPEB4_P1P2_ENSG00000113742	CPEB4	P1P2	ENSG00000113742	CPEB4_-_173315550.23-P1P2	GCAGGGTAAAGCGGCGACGG	CPEB4_-_173315541.23-P1P2	GCTGCGGGACCAGGGTAAAG	FALSE	FALSE
1830_CPED1_P1P2_ENSG00000106034	CPED1	P1P2	ENSG00000106034	CPED1_-_120628789.23-P1P2	GGCTCCCGCCGGGCGTGCAG	CPED1_-_120628880.23-P1P2	GGAATTGGAGTCATACGACT	FALSE	FALSE
1831_CPNE1_P1P2_ENSG00000214078	CPNE1	P1P2	ENSG00000214078	CPNE1_+_34252796.23-P1P2	GTGTGAAGCGGCGAAGGAGG	CPNE1_-_34252842.23-P1P2	GTGGCCGTCGGCCCGCTCAG	FALSE	TRUE
1832_CPNE2_P1P2_ENSG00000140848	CPNE2	P1P2	ENSG00000140848	CPNE2_-_57126535.23-P1P2	GAGGAGGACCGGACCCCGAG	CPNE2_+_57126743.23-P1P2	GCAGCCCCAAGGCCGAAGTT	FALSE	FALSE
1833_CPNE3_P1P2_ENSG00000085719	CPNE3	P1P2	ENSG00000085719	CPNE3_+_87526750.23-P1P2	GCACGTGGGAGTCTTAGAGG	CPNE3_+_87526733.23-P1P2	GGGTGGAAGTCGAGCGACGG	FALSE	FALSE
1834_CPNE7_P1P2_ENSG00000178773	CPNE7	P1P2	ENSG00000178773	CPNE7_+_89642219.23-P1P2	GCGCGGCGCCCGGGAAATGG	CPNE7_+_89642204.23-P1P2	GATGGTGGCCGGCCCAGGCG	FALSE	FALSE
1835_CPNE8_P1P2_ENSG00000139117	CPNE8	P1P2	ENSG00000139117	CPNE8_+_39299350.23-P1P2	GTGGGCGCCGGACAAGTCCA	CPNE8_-_39299344.23-P1P2	GAGCGGCTGTCCATATTGGG	FALSE	FALSE
1836_CPOX_P1P2_ENSG00000080819	CPOX	P1P2	ENSG00000080819	CPOX_-_98312447.23-P1P2	GTTGAGCCGGCGAGCTGCAC	CPOX_+_98312416.23-P1P2	GTCGCCGGCTCAATACTCCG	FALSE	FALSE
1837_CPPED1_P1P2_ENSG00000103381	CPPED1	P1P2	ENSG00000103381	CPPED1_+_12897456.23-P1P2	GGCCAGTCGGACACCATCCG	CPPED1_-_12897634.23-P1P2	GCCCGCCTCTGCAGCCGACA	FALSE	FALSE
1838_CPQ_P1P2_ENSG00000104324	CPQ	P1P2	ENSG00000104324	CPQ_-_97657591.23-P1P2	GAGGCCGCGAGCTTAGTCCT	CPQ_+_97657573.23-P1P2	GGCTCCCAGGACTAAGCTCG	FALSE	FALSE
1839_CPSF1_P1P2_ENSG00000071894	CPSF1	P1P2	ENSG00000071894	CPSF1_+_145634685.23-P1P2	GGTCCCGGTTCCTCTCGAGT	CPSF1_-_145634704.23-P1P2	GAGCCGACTCGAGAGGAACC	FALSE	FALSE
1840_CPSF2_P1P2_ENSG00000165934	CPSF2	P1P2	ENSG00000165934	CPSF2_-_92588375.23-P1P2	GTCTGCCGGCCGGTAGTCCC	CPSF2_+_92588358.23-P1P2	GAGCGCCAGGGACTACCGGC	FALSE	FALSE
1841_INTS11_P1P2_ENSG00000127054	INTS11	P1P2	ENSG00000127054	CPSF3L_-_1259846.23-P1P2	GCGCGCGGGGAGGAGACCGG	CPSF3L_+_1259813.23-P1P2	GTCCCCGCGCGGGCCCTGGT	FALSE	FALSE
1842_CPSF3_P1P2_ENSG00000119203	CPSF3	P1P2	ENSG00000119203	CPSF3_+_9564024.23-P1P2	GGTGGGAGCGCGGGCGACGG	CPSF3_+_9563875.23-P1P2	GAAGTGTGAGGGCGAAGCGG	FALSE	FALSE
1843_CPSF4_P1P2_ENSG00000160917	CPSF4	P1P2	ENSG00000160917	CPSF4_-_99036611.23-P1P2	GCGGCGGCGAGGCGAAGCGA	CPSF4_-_99036577.23-P1P2	GGGCGCTCCCGGCATCCCTC	FALSE	FALSE
1844_CPSF6_P1P2_ENSG00000111605	CPSF6	P1P2	ENSG00000111605	CPSF6_+_69633592.23-P1P2	GCGCGGCCCAGAGGCGGCAA	CPSF6_+_69633482.23-P1P2	GACCTGGGCTCTCACGTACC	FALSE	FALSE
1845_CPSF7_P1P2_ENSG00000149532	CPSF7	P1P2	ENSG00000149532	CPSF7_+_61197424.23-P1P2	GGAGAGCGGTTCGCGCGCTT	CPSF7_-_61196752.23-P1P2	GCCGGAGGATGGACAAAGTA	FALSE	FALSE
1846_CPT1A_P1P2_ENSG00000110090	CPT1A	P1P2	ENSG00000110090	CPT1A_-_68609315.23-P1P2	GCGGCGGTGGAGTGAACGAG	CPT1A_-_68609263.23-P1P2	GCGAGTCAGCTACGGAGGTG	FALSE	FALSE
1847_CPT1C_P1P2_ENSG00000169169	CPT1C	P1P2	ENSG00000169169	CPT1C_-_50194438.23-P1P2	GGTGACGGTGATCTCGGGGT	CPT1C_-_50194433.23-P1P2	GTCTGGGTGACGGTGATCTC	FALSE	FALSE
1848_CPT2_P1P2_ENSG00000157184	CPT2	P1P2	ENSG00000157184	CPT2_-_53662547.23-P1P2	GTCTTGGGCGCTAACGGCGG	CPT2_-_53662885.23-P1P2	GCGCCCCCAAGCCCCTACCA	FALSE	FALSE
1849_CPVL_P1P2_ENSG00000106066	CPVL	P1P2	ENSG00000106066	CPVL_+_29185924.23-P1P2	GAAGCCCTCAGCACCAACAG	CPVL_-_29186029.23-P1P2	GAGCTGGCACGACCCACGCA	FALSE	FALSE
1850_CPXCR1_P1P2_ENSG00000147183	CPXCR1	P1P2	ENSG00000147183	CPXCR1_-_88002248.23-P1P2	GGAGTAAGTGGAGAGGTAGA	CPXCR1_-_88002241.23-P1P2	GGAAACAGGAGTAAGTGGAG	FALSE	FALSE
1851_CPXM1_P1P2_ENSG00000088882	CPXM1	P1P2	ENSG00000088882	CPXM1_-_2781219.23-P1P2	GGCGAGCAGGAGCCCCCACA	CPXM1_+_2781209.23-P1P2	GCTCAATCCCCGCCATGTGG	FALSE	FALSE
1852_CR1L_P1P2_ENSG00000197721	CR1L	P1P2	ENSG00000197721	CR1L_-_207818505.23-P1P2	GCCACTAACCGGACTCAGAA	CR1L_+_207818543.23-P1P2	GGACCCCGTGATTTATCCGG	FALSE	FALSE
1853_CRADD_P1P2_ENSG00000169372	CRADD	P1P2	ENSG00000169372	CRADD_-_94071197.23-P1P2	GGGCAGGTTCCCTAACAGTC	CRADD_+_94071184.23-P1P2	GACCGGAATCCTGACTGTTA	FALSE	FALSE
1854_CRAT_P1P2_ENSG00000095321	CRAT	P1P2	ENSG00000095321	CRAT_+_131872945.23-P1P2	GCCCGCTCGGCCCAGAGGGT	CRAT_+_131872858.23-P1P2	GGACCCACCGACCCCAGCCG	FALSE	FALSE
1855_CRBN_P1P2_ENSG00000113851	CRBN	P1P2	ENSG00000113851	CRBN_+_3221327.23-P1P2	GAGGACGCTGCGCACAACAT	CRBN_+_3221346.23-P1P2	GGCCGGCGAAGGAGATCAGC	FALSE	FALSE
1856_CRCP_P1P2_ENSG00000241258	CRCP	P1P2	ENSG00000241258	CRCP_-_65580060.23-P1P2	GGACTGGGCGACCCTCGTAC	CRCP_-_65580068.23-P1P2	GGACCCTCGTACGGGAGTGA	FALSE	FALSE
1857_CREB1_P1P2_ENSG00000118260	CREB1	P1P2	ENSG00000118260	CREB1_-_208394721.23-P1P2	GCTGCTGCCTGTGGCCCGGG	CREB1_-_208394742.23-P1P2	GGCTGGGAGAAGCGGAGTGT	FALSE	FALSE
1858_CREB3L1_P1P2_ENSG00000157613	CREB3L1	P1P2	ENSG00000157613	CREB3L1_-_46299289.23-P1P2	GGGCAGCCACCCAGTCTCGG	CREB3L1_+_46299448.23-P1P2	GCAGCGGCTAGGAGCGGGAT	FALSE	FALSE
1859_CREB3L2_P1P2_ENSG00000182158	CREB3L2	P1P2	ENSG00000182158	CREB3L2_+_137686772.23-P1P2	GTGGAGCCGTAGCGGCAAGT	CREB3L2_+_137686813.23-P1P2	GAGCAGAGCCGAGGAGCCCT	FALSE	FALSE
1860_CREB3L3_P1P2_ENSG00000060566	CREB3L3	P1P2	ENSG00000060566	CREB3L3_-_4153716.23-P1P2	GTTGGAGCAGAGACCCCCCG	CREB3L3_+_4153707.23-P1P2	GTGTCTGCAGATGCCTCGGG	FALSE	FALSE
1861_CREB3L4_P1P2_ENSG00000143578	CREB3L4	P1P2	ENSG00000143578	CREB3L4_+_153940391.23-P1P2	GCAAGAGGGAGATCATGGCA	CREB3L4_+_153940618.23-P1P2	GCTTGCCAGGAGCCACGGTA	FALSE	FALSE
1862_CREB3_P1P2_ENSG00000107175	CREB3	P1P2	ENSG00000107175	CREB3_-_35732659.23-P1P2	GAGCCGCCGGCGGGGAATCC	CREB3_+_35732428.23-P1P2	GACCCCGAGGGCGGGGGTTC	FALSE	FALSE
1863_CREB5_ENST00000357727.2_ENSG00000146592	CREB5	ENST00000357727.2	ENSG00000146592	CREB5_-_28452323.23-ENST00000357727.2	GGAGTCTAGGAGGTACCTCT	CREB5_-_28452310.23-ENST00000357727.2	GGAGGGAGGTACCAGAGTCT	FALSE	FALSE
1864_CREB5_ENST00000396300.2_ENSG00000146592	CREB5	ENST00000396300.2	ENSG00000146592	CREB5_-_28475286.23-ENST00000396300.2	GGATCTCATTTACCTGAATG	CREB5_-_28475317.23-ENST00000396300.2	GTTATTTTCAGGGTAAGTGG	FALSE	FALSE
1865_CREBBP_P1P2_ENSG00000005339	CREBBP	P1P2	ENSG00000005339	CREBBP_-_3930644.23-P1P2	GTTGTGGGGCCCGGGACCGG	CREBBP_+_3930647.23-P1P2	GGCTTCGAGCGCGATCTACT	FALSE	FALSE
1866_CREBL2_P1P2_ENSG00000111269	CREBL2	P1P2	ENSG00000111269	CREBL2_-_12764863.23-P1P2	GCCCAGAGACTGTCATGGAG	CREBL2_+_12765011.23-P1P2	GCCCCGCCCCGAGGAAGAAG	FALSE	FALSE
1867_CREBZF_P1P2_ENSG00000137504	CREBZF	P1P2	ENSG00000137504	CREBZF_-_85376117.23-P1P2	GGAGGGACGGGAGAACGAAG	CREBZF_-_85376158.23-P1P2	GGACCGCGCCACCCAGACAA	FALSE	FALSE
1868_CREG1_P1P2_ENSG00000143162	CREG1	P1P2	ENSG00000143162	CREG1_-_167522937.23-P1P2	GAGCGTCGACGCCAGCAGGG	CREG1_+_167522974.23-P1P2	GCTTCCTGGAGACACCGCCA	FALSE	FALSE
1869_CRELD1_P1P2_ENSG00000163703	CRELD1	P1P2	ENSG00000163703	CRELD1_+_9975595.23-P1P2	GGAAGGATCCAGACCCTCGT	CRELD1_-_9975547.23-P1P2	GCAGCGACGCGGTGAGGAGA	FALSE	FALSE
1870_CRELD2_P1P2_ENSG00000184164	CRELD2	P1P2	ENSG00000184164	CRELD2_+_50312490.23-P1P2	GTGGCAGGGCGTCGGCTTCT	CRELD2_-_50312381.23-P1P2	GGCAGCACGGCCGCAGGACC	FALSE	FALSE
1871_CREM_ENST00000395895.2_ENSG00000095794	CREM	ENST00000395895.2	ENSG00000095794	CREM_-_35416286.23-ENST00000395895.2	GCCGGGGCCGGGCCAAGGAC	CREM_+_35416295.23-ENST00000395895.2	GGCCGCGTCAGGTGAACTCG	FALSE	FALSE
1872_CRIM1_P1P2_ENSG00000150938	CRIM1	P1P2	ENSG00000150938	CRIM1_-_36582916.23-P1P2	GAAACAAGCGCCCGGAGGAG	CRIM1_+_36582954.23-P1P2	GTGGCGCAGCACAAGATCCG	FALSE	FALSE
1873_CRIPT_P1P2_ENSG00000119878	CRIPT	P1P2	ENSG00000119878	CRIPT_-_46844424.23-P1P2	GGAACCGTCGTGGGGAAGGA	CRIPT_+_46844565.23-P1P2	GCAAAAATGGTCAAAGGGTA	FALSE	FALSE
1874_CRKL_P1P2_ENSG00000099942	CRKL	P1P2	ENSG00000099942	CRKL_-_21271784.23-P1P2	GTGGCTATTGGGAACAAGCT	CRKL_-_21271801.23-P1P2	GCTGGGCAAAAGCACCCCGG	FALSE	FALSE
1875_CRK_P1P2_ENSG00000167193	CRK	P1P2	ENSG00000167193	CRK_-_1359492.23-P1P2	GCGCCCGCCGCCCAGCGGAC	CRK_+_1359477.23-P1P2	GCCGGAGCCGGTCCGCTGGG	FALSE	FALSE
1876_CRLF3_P1P2_ENSG00000176390	CRLF3	P1P2	ENSG00000176390	CRLF3_+_29151659.23-P1P2	GCCGCGCGGCCAGATGAGGG	CRLF3_+_29151703.23-P1P2	GGGAGGCGCCCGGTGCAGTC	FALSE	FALSE
1877_CRLS1_P1P2_ENSG00000088766	CRLS1	P1P2	ENSG00000088766	CRLS1_-_5986783.23-P1P2	GTAAAGTAGTATGGAGGCAG	CRLS1_-_5986777.23-P1P2	GGGTGTGTAAAGTAGTATGG	FALSE	FALSE
1878_CRNKL1_P1P2_ENSG00000101343	CRNKL1	P1P2	ENSG00000101343	CRNKL1_+_20033001.23-P1P2	GGCCGGGGACAGGTGTCCAG	CRNKL1_-_20033040.23-P1P2	GCGGCACGGACGCTAGAAAT	FALSE	FALSE
1879_CRTAP_P1P2_ENSG00000170275	CRTAP	P1P2	ENSG00000170275	CRTAP_-_33155738.23-P1P2	GACGCGCTGGACAAGTACAG	CRTAP_-_33155580.23-P1P2	GGCCGGGCGCGATGGAGCCG	FALSE	FALSE
1880_CRTC2_P1P2_ENSG00000160741	CRTC2	P1P2	ENSG00000160741	CRTC2_+_153930757.23-P1P2	GTACGGAGCGGAGACCGGAG	CRTC2_+_153930620.23-P1P2	GGGAGACCGAAACACCGGAG	FALSE	FALSE
1881_CRTC3_P1P2_ENSG00000140577	CRTC3	P1P2	ENSG00000140577	CRTC3_+_91073181.23-P1P2	GCCAGTCGTCCGGCGCGACC	CRTC3_+_91073145.23-P1P2	GCGGCCCCGGAGCCAGCGAG	FALSE	FALSE
1882_CRX_P1P2_ENSG00000105392	CRX	P1P2	ENSG00000105392	CRX_+_48325214.23-P1P2	GGCCCAGGACCTAGACAGAG	CRX_+_48325246.23-P1P2	GCCTTCAGAAAGGAGGGACG	FALSE	FALSE
1883_CRY1_P1P2_ENSG00000008405	CRY1	P1P2	ENSG00000008405	CRY1_+_107487292.23-P1P2	GCAGCCTCGGGACCGGTCAC	CRY1_-_107487254.23-P1P2	GGAGAAAGGACCGGGAACGG	FALSE	FALSE
1884_CRY2_P1P2_ENSG00000121671	CRY2	P1P2	ENSG00000121671	CRY2_-_45869044.23-P1P2	GGGAGCAGTCTGGACAGTCA	CRY2_-_45869056.23-P1P2	GACAGTCATGGCGGCGACTG	FALSE	FALSE
1885_CRYAB_P2_ENSG00000109846	CRYAB	P2	ENSG00000109846	CRYAB_+_111783861.23-P2	GACCCAGGCCGGCAAAGAGC	CRYAB_+_111783876.23-P2	GGGGACAAGGAGGCACACCC	FALSE	FALSE
1886_CRYAB_P1_ENSG00000109846	CRYAB	P1	ENSG00000109846	CRYAB_-_111782452.23-P1	GTGGATGGCGATGTCCATGG	CRYAB_-_111782427.23-P1	GGAAGGGGCGGCGGATCCAG	FALSE	FALSE
1887_CRYM_P1P2_ENSG00000103316	CRYM	P1P2	ENSG00000103316	CRYM_+_21289633.23-P1P2	GCAGCGGGCGCGCTCATAAA	CRYM_+_21289579.23-P1P2	GGACTGAGGTTAGAAGGCAC	FALSE	FALSE
1888_CRYZL1_P1P2_ENSG00000205758	CRYZL1	P1P2	ENSG00000205758	CRYZL1_+_35013774.23-P1P2	GACAGTTTCCTGGACCTTGA	CRYZL1_+_35013863.23-P1P2	GTTCGCGTCGAACCCTAACC	FALSE	FALSE
1889_CRYZ_P1P2_ENSG00000116791	CRYZ	P1P2	ENSG00000116791	CRYZ_+_75198714.23-P1P2	GGGGTGGAGCCTGCAAAAGT	CRYZ_-_75198654.23-P1P2	GACTTACCAGAATCTAGAGT	FALSE	FALSE
1890_CSAD_P1P2_ENSG00000139631	CSAD	P1P2	ENSG00000139631	CSAD_-_53574460.23-P1P2	GCGCTCGGCGGAGAGGACGA	CSAD_+_53574400.23-P1P2	GGCTCGGCAGCTAGACTAGC	FALSE	FALSE
1891_CSAG1_P1P2_ENSG00000198930	CSAG1	P1P2	ENSG00000198930	CSAG1_-_151903292.23-P1P2	GATGGGGATCCAGATGGAGG	CSAG1_+_151903279.23-P1P2	GGCTTACCTCCACCTCCATC	FALSE	FALSE
1892_CSDE1_P1P2_ENSG00000009307	CSDE1	P1P2	ENSG00000009307	CSDE1_+_115300574.23-P1P2	GCGGGCCGTGCTGCTTATGG	CSDE1_-_115300604.23-P1P2	GGCAGCACGGCCCGGTACGT	FALSE	FALSE
1893_CSE1L_P1P2_ENSG00000124207	CSE1L	P1P2	ENSG00000124207	CSE1L_-_47662888.23-P1P2	GGTTTGAATGTGAGGCGGAG	CSE1L_-_47662891.23-P1P2	GTGAATGTGAGGCGGAGCGG	FALSE	FALSE
1894_CSH2_P1_ENSG00000213218	CSH2	P1	ENSG00000213218	CSH2_+_61950403.23-P1	GAATGCAGGCAGATGAGCAT	CSH2_+_61950460.23-P1	GCCACTGGGGAAGTAATGGG	FALSE	FALSE
1895_CSH2_P2_ENSG00000213218	CSH2	P2	ENSG00000213218	CSH2_-_61973880.23-P2	GACCTGGAGCCATTGCCACT	CSH2_+_61973860.23-P2	GACCTAGTGGCAATGGCTCC	FALSE	FALSE
1896_CSK_P1P2_ENSG00000103653	CSK	P1P2	ENSG00000103653	CSK_+_75074463.23-P1P2	GGCTCGCCCAGGGCTCCGCT	CSK_+_75074850.23-P1P2	GCGGGTCGCGGAGGGAAGAA	FALSE	FALSE
1897_CSMD1_P1P2_ENSG00000183117	CSMD1	P1P2	ENSG00000183117	CSMD1_+_4852109.23-P1P2	GCGGGACCCGATGCTATGAG	CSMD1_-_4852476.23-P1P2	GACCCACAGAGAGGGGACCG	FALSE	FALSE
1898_CSNK1A1_P1P2_ENSG00000113712	CSNK1A1	P1P2	ENSG00000113712	CSNK1A1_+_148930963.23-P1P2	GCGTGAAGAAGCGGCTCCCG	CSNK1A1_-_148930629.23-P1P2	GGCAAGGCTACGGAGGAGGG	FALSE	FALSE
1899_CSNK1D_P1P2_ENSG00000141551	CSNK1D	P1P2	ENSG00000141551	CSNK1D_+_80231268.23-P1P2	GGGGAGGGCAGGAGCGAATC	CSNK1D_+_80231240.23-P1P2	GCCGCCATGGAGCTGAGAGT	FALSE	FALSE
1900_CSNK1E_P1P2_ENSG00000213923	CSNK1E	P1P2	ENSG00000213923	CSNK1E_+_38713240.23-P1P2	GGGCGGCTCCGCGAATCCTC	CSNK1E_-_38712904.23-P1P2	GCCTCGGAGGGCCCAGCGGG	FALSE	FALSE
1901_CSNK1G1_P1P2_ENSG00000169118	CSNK1G1	P1P2	ENSG00000169118	CSNK1G1_+_64648259.23-P1P2	GAGAAACCACCGCTGCGGGT	CSNK1G1_-_64648321.23-P1P2	GGGGAGGGGAGAAGGCGGAC	FALSE	FALSE
1902_CSNK1G2_P1P2_ENSG00000133275	CSNK1G2	P1P2	ENSG00000133275	CSNK1G2_-_1941181.23-P1P2	GCCCCGCTGGCAGACGCTGG	CSNK1G2_-_1941178.23-P1P2	GGCCCCCCGCTGGCAGACGC	FALSE	FALSE
1903_CSNK1G3_P1P2_ENSG00000151292	CSNK1G3	P1P2	ENSG00000151292	CSNK1G3_-_122848041.23-P1P2	GCGGCGGTAGGAGGCACCAG	CSNK1G3_-_122847913.23-P1P2	GGCGTCGATCCGGATGCCCG	FALSE	FALSE
1904_CSNK2A1_P1P2_ENSG00000101266	CSNK2A1	P1P2	ENSG00000101266	CSNK2A1_+_524305.23-P1P2	GCTTCCACCACAGGTACCTA	CSNK2A1_-_524399.23-P1P2	GCGATGGAGGAGGAGACACA	FALSE	FALSE
1905_CSNK2A2_P1P2_ENSG00000070770	CSNK2A2	P1P2	ENSG00000070770	CSNK2A2_-_58232005.23-P1P2	GGCGGCAGCGGAGAAGAAGG	CSNK2A2_-_58231975.23-P1P2	GCAGCCACCGGCCGGGAAAG	FALSE	FALSE
1906_CSNK2B_P1P2_ENSG00000204435	CSNK2B	P1P2	ENSG00000204435	CSNK2B_+_31633873.23-P1P2	GGACCGCGGCAGGCGAAGTG	CSNK2B_-_31634088.23-P1P2	GGGGAGGAAGCGACCAGGTC	FALSE	FALSE
1907_CSPP1_P1P2_ENSG00000104218	CSPP1	P1P2	ENSG00000104218	CSPP1_+_67976642.23-P1P2	GTTACAGCGGCCACCTGGAG	CSPP1_+_67976664.23-P1P2	GGGATCGTCGCGGACCGAAG	FALSE	FALSE
1908_CSRNP1_P1P2_ENSG00000144655	CSRNP1	P1P2	ENSG00000144655	CSRNP1_+_39195038.23-P1P2	GTGCCGGACGCGCAGAGCGA	CSRNP1_+_39194994.23-P1P2	GGGCCGAGCGCACAGAGTCG	FALSE	FALSE
1909_CSRNP2_P1P2_ENSG00000110925	CSRNP2	P1P2	ENSG00000110925	CSRNP2_+_51477144.23-P1P2	GGGGCGGCAGAGACCATCAC	CSRNP2_+_51477141.23-P1P2	GCGGCAGAGACCATCACGGG	FALSE	FALSE
1910_CSRNP3_P1_ENSG00000178662	CSRNP3	P1	ENSG00000178662	CSRNP3_+_166326238.23-P1	GTCGCTCTTACCTGTAAATA	CSRNP3_+_166326224.23-P1	GAAATATGGTTTCTGTACTT	FALSE	FALSE
1911_CSRNP3_P2_ENSG00000178662	CSRNP3	P2	ENSG00000178662	CSRNP3_+_166428847.23-P2	GCACGGCATCAGCCTCACTG	CSRNP3_-_166428882.23-P2	GATGCCGTGCAGCAAGCAGT	FALSE	FALSE
1912_CSRP1_P1P2_ENSG00000159176	CSRP1	P1P2	ENSG00000159176	CSRP1_-_201476245.23-P1P2	GCGGCAGGCGCTCTCGGAAG	CSRP1_-_201476223.23-P1P2	GAGCTGGCTCGGCGGCGCAG	FALSE	FALSE
1913_CST3_P1P2_ENSG00000101439	CST3	P1P2	ENSG00000101439	CST3_-_23618563.23-P1P2	GAGGCTGGAGCTAGATAGAG	CST3_-_23618582.23-P1P2	GAGGACCCGCTGCGATACCG	FALSE	FALSE
1914_CSTB_P1P2_ENSG00000160213	CSTB	P1P2	ENSG00000160213	CSTB_-_45196174.23-P1P2	GGGCGGCGACGGAGGGAATC	CSTB_-_45196187.23-P1P2	GGGAATCTGGCGAGGGGACT	FALSE	FALSE
1915_CSTF1_P1P2_ENSG00000101138	CSTF1	P1P2	ENSG00000101138	CSTF1_+_54967480.23-P1P2	GCGACCGCGGAGAGCACCCT	CSTF1_-_54967707.23-P1P2	GGCGCTCGGAGCGGTAGATT	FALSE	FALSE
1916_CSTF2T_P1P2_ENSG00000177613	CSTF2T	P1P2	ENSG00000177613	CSTF2T_+_53458897.23-P1P2	GGCAGTAGCCAGTCTCCCCC	CSTF2T_-_53459338.23-P1P2	GTTGTGCAGACAGCCGATAG	FALSE	FALSE
1917_CSTF2_P1P2_ENSG00000101811	CSTF2	P1P2	ENSG00000101811	CSTF2_-_100075438.23-P1P2	GACTGTGAGAGACCCAGCGG	CSTF2_+_100075428.23-P1P2	GTAGAGAACGATCCACCGCT	FALSE	FALSE
1918_CSTF3_P1P2_ENSG00000176102	CSTF3	P1P2	ENSG00000176102	CSTF3_+_33183038.23-P1P2	GCCTCCTCCTCGGCCGGCAG	CSTF3_-_33182802.23-P1P2	GGCAGTCGGAGGAACAGACG	FALSE	FALSE
1919_CS_P1P2_ENSG00000062485	CS	P1P2	ENSG00000062485	CS_-_56694134.23-P1P2	GGAAAGAGTAGACGAACCGG	CS_-_56693735.23-P1P2	GCTGGACTGCGGGCCGAGGG	FALSE	FALSE
1920_CT45A5_P1P2_ENSG00000228836	CT45A5	P1P2	ENSG00000228836	CT45A5_-_134975513.23-P1P2	GGACCTTGCCGGAGGAGGGG	CT45A5_-_134975351.23-P1P2	GCATGGCGGTGTCCTCAGAG	FALSE	FALSE
1921_CTAG2_ENST00000369585.3_ENSG00000126890	CTAG2	ENST00000369585.3	ENSG00000126890	CTAG2_-_153881561.23-ENST00000369585.3	GCGGCCTCCTGGCCCCGCAG	CTAG2_+_153881436.23-ENST00000369585.3	GCAACAGGGTCAAGAGGTGG	FALSE	FALSE
1922_MIA2_P1P2_ENSG00000150527	MIA2	P1P2	ENSG00000150527	CTAGE5_+_39736600.23-P1P2	GCTGTCGGGGCCACAATAAA	CTAGE5_+_39736597.23-P1P2	GTCGGGGCCACAATAAACGG	FALSE	FALSE
1923_CTBP1_P1P2_ENSG00000159692	CTBP1	P1P2	ENSG00000159692	CTBP1_+_1242862.23-P1P2	GCGGCGGAGACTCGGCACGG	CTBP1_-_1242709.23-P1P2	GCGCGCGCGGCCTTACCAAG	FALSE	FALSE
1924_CTBP2_P1P2_ENSG00000175029	CTBP2	P1P2	ENSG00000175029	CTBP2_-_126849603.23-P1P2	GTAGGCGGGAGGCGAGGTGA	CTBP2_+_126849547.23-P1P2	GCAGCGGGTACCGGGAGCTG	FALSE	FALSE
1925_CTBS_P1P2_ENSG00000117151	CTBS	P1P2	ENSG00000117151	CTBS_+_85040116.23-P1P2	GAGGCGGTAGGAACCCACTC	CTBS_-_85040125.23-P1P2	GAGGTCTAGCGGGCCGGAGT	FALSE	FALSE
1926_CTCFL_P1P2_ENSG00000124092	CTCFL	P1P2	ENSG00000124092	CTCFL_-_56100074.23-P1P2	GAGGTGGGCTTGACCGGGAC	CTCFL_+_56099910.23-P1P2	GGTGGGGGGCAGGGTAAAGC	FALSE	FALSE
1927_CTCF_P1P2_ENSG00000102974	CTCF	P1P2	ENSG00000102974	CTCF_+_67596356.23-P1P2	GCCGGCCGGGCGGCGAGTAG	CTCF_-_67596515.23-P1P2	GCGCGGAGCTGCTTCTTTGG	FALSE	FALSE
1928_CTDNEP1_P1P2_ENSG00000175826	CTDNEP1	P1P2	ENSG00000175826	CTDNEP1_-_7155072.23-P1P2	GCTGCTCGCAGGAACGGGGA	CTDNEP1_+_7155258.23-P1P2	GAAATGGCGCCTGTCAGAGT	FALSE	FALSE
1929_CTDP1_P1P2_ENSG00000060069	CTDP1	P1P2	ENSG00000060069	CTDP1_+_77439863.23-P1P2	GTACCGCGGCGACACAACCC	CTDP1_+_77439877.23-P1P2	GCAGAGCGCAGCGCCTACCG	FALSE	FALSE
1930_CTDSP1_P1P2_ENSG00000144579	CTDSP1	P1P2	ENSG00000144579	CTDSP1_-_219265044.23-P1P2	GGGAGAGAGTTTGAACTCAG	CTDSP1_+_219264682.23-P1P2	GGATCCCCGCGAGCTCCGGA	FALSE	FALSE
1931_CTDSP2_P1P2_ENSG00000175215	CTDSP2	P1P2	ENSG00000175215	CTDSP2_+_58240467.23-P1P2	GCCATGTTGGACCCAAACTG	CTDSP2_+_58240147.23-P1P2	GTGCTCACCAAGCAAGGTAG	FALSE	FALSE
1932_CTDSPL2_P1P2_ENSG00000137770	CTDSPL2	P1P2	ENSG00000137770	CTDSPL2_-_44719837.23-P1P2	GTCCGTGCGGTGCAGCAGGT	CTDSPL2_+_44720020.23-P1P2	GCGGCAGACGGCCCTGGAAG	FALSE	FALSE
1933_CTDSPL_P1P2_ENSG00000144677	CTDSPL	P1P2	ENSG00000144677	CTDSPL_+_37903425.23-P1P2	GGGGAGAGCCGCGCACGGGG	CTDSPL_-_37903405.23-P1P2	GCGCCCGCTCCCGCTTCCAG	FALSE	FALSE
1934_CTH_P1P2_ENSG00000116761	CTH	P1P2	ENSG00000116761	CTH_+_70876951.23-P1P2	GGACGGCGAGCGCACTAAAG	CTH_+_70876932.23-P1P2	GCGGCACACAGCGATTGTTG	FALSE	FALSE
1935_CTNNA1_P1P2_ENSG00000044115	CTNNA1	P1P2	ENSG00000044115	CTNNA1_-_138089135.23-P1P2	GTCCTCCTAGCCGGACTGGA	CTNNA1_+_138089164.23-P1P2	GGGCGAGCGCTAAATTCCAG	FALSE	FALSE
1936_CTNNAL1_P1P2_ENSG00000119326	CTNNAL1	P1P2	ENSG00000119326	CTNNAL1_+_111775773.23-P1P2	GCTCGGGCGGGTGGGCTGAC	CTNNAL1_+_111775743.23-P1P2	GTCGCCGCGGCGCGGAGTCC	FALSE	FALSE
1937_CTNNB1_P1P2_ENSG00000168036	CTNNB1	P1P2	ENSG00000168036	CTNNB1_-_41241041.23-P1P2	GGTTGGCCCGGCCCCGGGAG	CTNNB1_-_41241051.23-P1P2	GCCCCGGGAGCGGAGAGCGA	FALSE	FALSE
1938_CTNNBIP1_P1P2_ENSG00000178585	CTNNBIP1	P1P2	ENSG00000178585	CTNNBIP1_+_9970299.23-P1P2	GACCGCGGTGACTCTCGGAG	CTNNBIP1_+_9970295.23-P1P2	GCGGTGACTCTCGGAGCGGG	FALSE	FALSE
1939_CTNNBL1_P1P2_ENSG00000132792	CTNNBL1	P1P2	ENSG00000132792	CTNNBL1_-_36322495.23-P1P2	GCGGTCTGGGCGTGAGTGCA	CTNNBL1_-_36322534.23-P1P2	GGGCCGGGTACCATGGACGT	FALSE	FALSE
1940_CTNND1_P1P2_ENSG00000198561	CTNND1	P1P2	ENSG00000198561	CTNND1_-_57529350.23-P1P2	GTTAGGTGTTGGATCTGAGG	CTNND1_+_57529304.23-P1P2	GGGAAGTTGCACCCAGCCAA	FALSE	FALSE
1941_CTPS1_P1P2_ENSG00000171793	CTPS1	P1P2	ENSG00000171793	CTPS1_-_41445838.23-P1P2	GTCAGCTCGGCCGGGCTCGT	CTPS1_+_41445384.23-P1P2	GGCCCGGCAGTCTTTCACGG	FALSE	FALSE
1942_CTPS2_P1P2_ENSG00000047230	CTPS2	P1P2	ENSG00000047230	CTPS2_+_16730773.23-P1P2	GCCCAGTGCGTCCAGAGCGG	CTPS2_+_16730765.23-P1P2	GGTCCAGAGCGGAGGGTGAC	FALSE	FALSE
1943_CTR9_P1P2_ENSG00000198730	CTR9	P1P2	ENSG00000198730	CTR9_+_10772865.23-P1P2	GCAGAGGTGAGTGACGGCTC	CTR9_+_10772881.23-P1P2	GCCGCTTCAGGCTAATCCAG	FALSE	FALSE
1944_CTSA_P1P2_ENSG00000064601	CTSA	P1P2	ENSG00000064601	CTSA_-_44520008.23-P1P2	GTCCTGGAGAGCAAGGACGC	CTSA_-_44520150.23-P1P2	GGCCGCCAGCAACTCCCCGG	FALSE	FALSE
1945_CTSB_P1P2_ENSG00000164733	CTSB	P1P2	ENSG00000164733	CTSB_+_11725568.23-P1P2	GAGGGCTCCGGCAACCGCTC	CTSB_-_11725558.23-P1P2	GCAGCCTGCGCGCAGCGGAG	FALSE	FALSE
1946_CTSC_P1P2_ENSG00000109861	CTSC	P1P2	ENSG00000109861	CTSC_-_88070848.23-P1P2	GGCCCAGCACCCATGCTGCA	CTSC_-_88070918.23-P1P2	GTAGCGGTGAGTCCACCACG	FALSE	FALSE
1947_CTSD_P1P2_ENSG00000117984	CTSD	P1P2	ENSG00000117984	CTSD_-_1784665.23-P1P2	GCCTAGGTCTCCAGCAACAA	CTSD_-_1785114.23-P1P2	GGCGGCGGCCGGGTCGGAGA	FALSE	FALSE
1948_CTSF_P1P2_ENSG00000174080	CTSF	P1P2	ENSG00000174080	CTSF_+_66335999.23-P1P2	GGGCTCGGTACCCGGTGGGT	CTSF_+_66336003.23-P1P2	GCGCGGGCTCGGTACCCGGT	FALSE	FALSE
1949_CTSH_P1P2_ENSG00000103811	CTSH	P1P2	ENSG00000103811	CTSH_-_79237366.23-P1P2	GTTGCGCTCAGGGTCCGCGG	CTSH_+_79237358.23-P1P2	GCTCTGGGCCGCCACCTCCG	FALSE	FALSE
1950_CTSL_P1_ENSG00000135047	CTSL	P1	ENSG00000135047	CTSL_-_90341061.23-P1	GCGACCTCCGCAACCTTGAG	CTSL_+_90341065.23-P1	GGCTGCGCAGGCGCACTCCA	FALSE	FALSE
1951_CTSL_P2_ENSG00000135047	CTSL	P2	ENSG00000135047	CTSL_-_90342824.23-P2	GTGGAGAACAGCATCCCCAG	CTSL_+_90342816.23-P2	GGGAAGGCTTGACACCTCTG	FALSE	FALSE
1952_CTSS_P1P2_ENSG00000163131	CTSS	P1P2	ENSG00000163131	CTSS_-_150738222.23-P1P2	GTAAGAGTCCTTGAATTAGT	CTSS_+_150738195.23-P1P2	GAATTCAAGGACTCTTACTG	FALSE	FALSE
1953_CTSV_P1P2_ENSG00000136943	CTSV	P1P2	ENSG00000136943	CTSV_+_99801412.23-P1P2	GGCGAACCTGCACCAGACCG	CTSV_+_99801205.23-P1P2	GGCCTCGAGGTGGGGAACGG	FALSE	FALSE
1954_CTSZ_P1P2_ENSG00000101160	CTSZ	P1P2	ENSG00000101160	CTSZ_-_57582269.23-P1P2	GCCCGCTCTGGATCCCGCCC	CTSZ_-_57582111.23-P1P2	GCTGTCCCCGGCGGAAGTAG	FALSE	FALSE
1955_CTTN_P1P2_ENSG00000085733	CTTN	P1P2	ENSG00000085733	CTTN_-_70244688.23-P1P2	GGCTGGCGCGGCGGAATCCA	CTTN_-_70244720.23-P1P2	GCCGGACCGACCCCAGGCGG	FALSE	FALSE
1956_CTU1_P1P2_ENSG00000142544	CTU1	P1P2	ENSG00000142544	CTU1_-_51611607.23-P1P2	GCAGGAGGAAATACTCACCC	CTU1_-_51611294.23-P1P2	GAGAGAGGCCGCGGACCCCA	FALSE	FALSE
1957_CTU2_P1P2_ENSG00000174177	CTU2	P1P2	ENSG00000174177	CTU2_-_88772951.23-P1P2	GGCGTGCCCATGTGTCAGGT	CTU2_+_88772905.23-P1P2	GGTCCCGTCGCAGACTGTGG	FALSE	FALSE
1958_CTXN1_P1P2_ENSG00000178531	CTXN1	P1P2	ENSG00000178531	CTXN1_+_7990985.23-P1P2	GCTCGGTCTCCGCCGCTCCA	CTXN1_+_7990780.23-P1P2	GCCGAGAACAAAGGGAGCGG	FALSE	FALSE
1959_CUEDC2_P1P2_ENSG00000107874	CUEDC2	P1P2	ENSG00000107874	CUEDC2_-_104192360.23-P1P2	GGCCCCACCAACGAGATCAA	CUEDC2_-_104192110.23-P1P2	GCCTTGGAGGACACATGACG	FALSE	FALSE
1960_CUL1_P1P2_ENSG00000055130	CUL1	P1P2	ENSG00000055130	CUL1_-_148396020.23-P1P2	GGGGCAGCCCCGGTAGCTGA	CUL1_-_148396040.23-P1P2	GGGACGCAGCTAGACCTTGG	FALSE	FALSE
1961_CUL2_P1P2_ENSG00000108094	CUL2	P1P2	ENSG00000108094	CUL2_+_35379233.23-P1P2	GATGGCAGCGCTGTGAGCAG	CUL2_+_35379513.23-P1P2	GGCGGAAGAAGGAGACCGGA	FALSE	FALSE
1962_CUL3_P1P2_ENSG00000036257	CUL3	P1P2	ENSG00000036257	CUL3_-_225449997.23-P1P2	GGTCCCCCTCACGTCCGGCT	CUL3_-_225450135.23-P1P2	GCGAGATCCGGCCCAGAGGG	FALSE	FALSE
1963_CUL4A_P1P2_ENSG00000139842	CUL4A	P1P2	ENSG00000139842	CUL4A_-_113864345.23-P1P2	GTGGCGGAAGCTGCACGAGG	CUL4A_+_113864367.23-P1P2	GTCGAGGTTGTACCTGATGG	FALSE	FALSE
1964_CUL4B_P1P2_ENSG00000158290	CUL4B	P1P2	ENSG00000158290	CUL4B_-_119694822.23-P1P2	GGCGACTCAGCGAGTCTGTG	CUL4B_-_119694714.23-P1P2	GAGGAGTGAGCAGAACGAGG	FALSE	FALSE
1965_CUL5_P1P2_ENSG00000166266	CUL5	P1P2	ENSG00000166266	CUL5_+_107880135.23-P1P2	GCCCAAAGAGCCGAACCCGG	CUL5_-_107879730.23-P1P2	GGCGGCGGGTGCAACCACAA	FALSE	FALSE
1966_CUL7_P1P2_ENSG00000044090	CUL7	P1P2	ENSG00000044090	CUL7_-_43021163.23-P1P2	GCAGGGTGCACAGACCAGGT	CUL7_-_43021528.23-P1P2	GGAGCTGCACCCGCGTGAGT	FALSE	FALSE
1967_CUTA_P1P2_ENSG00000112514	CUTA	P1P2	ENSG00000112514	CUTA_+_33385660.23-P1P2	GCCCGCACCCTAAATCCCAG	CUTA_+_33385646.23-P1P2	GCCCAGAGGTTGGCCCCCTG	FALSE	FALSE
1968_CUTC_P1P2_ENSG00000119929	CUTC	P1P2	ENSG00000119929	CUTC_-_101492344.23-P1P2	GAAACGGAGGGCGTGACGAG	CUTC_-_101492241.23-P1P2	GCGGCGGGAGTCGTAGTCAG	FALSE	FALSE
1969_CUX1_P1P2_ENSG00000257923	CUX1	P1P2	ENSG00000257923	CUX1_+_101459266.23-P1P2	GTGAGCGGCTGATAGAGAGG	CUX1_+_101459269.23-P1P2	GGAGTGAGCGGCTGATAGAG	FALSE	FALSE
1970_CUX2_P1P2_ENSG00000111249	CUX2	P1P2	ENSG00000111249	CUX2_-_111472110.23-P1P2	GGCGCGCCCTGGGCGCATTG	CUX2_+_111472095.23-P1P2	GGGACCTCCCCAATGCGCCC	FALSE	FALSE
1971_CWC15_P1P2_ENSG00000150316	CWC15	P1P2	ENSG00000150316	CWC15_+_94706513.23-P1P2	GGCGGAACCGAGTGCCTGTC	CWC15_+_94706688.23-P1P2	GATGGCGTCTGTATGATCTT	FALSE	FALSE
1972_CWC22_P1P2_ENSG00000163510	CWC22	P1P2	ENSG00000163510	CWC22_-_180871781.23-P1P2	GTCTGCCTGCGGGGACTCCA	CWC22_+_180871546.23-P1P2	GACTGACTGCCTGAGCGGAC	FALSE	FALSE
1973_CWC25_P1P2_ENSG00000273559	CWC25	P1P2	ENSG00000273559	CWC25_+_36981555.23-P1P2	GTCTAGAGCGGTGGTGAAAC	CWC25_+_36981567.23-P1P2	GCCGGAAGTGACCTCTAGAG	FALSE	FALSE
1974_CWC27_P1P2_ENSG00000153015	CWC27	P1P2	ENSG00000153015	CWC27_+_64064791.23-P1P2	GTGCCCAAAGGAGCCCCTCA	CWC27_-_64064784.23-P1P2	GCTCGGGTCCGGTAACAACA	FALSE	FALSE
1975_CWF19L1_P1P2_ENSG00000095485	CWF19L1	P1P2	ENSG00000095485	CWF19L1_+_102026928.23-P1P2	GAGATAGGGACCCTTCCCTG	CWF19L1_-_102027366.23-P1P2	GGCCATCTGTCCGAATAGTA	FALSE	FALSE
1976_CWF19L2_P1P2_ENSG00000152404	CWF19L2	P1P2	ENSG00000152404	CWF19L2_+_107328479.23-P1P2	GTGCGAAGAGTATCGAAGAG	CWF19L2_+_107328464.23-P1P2	GAGAGCGGAAAGAACAGACC	FALSE	FALSE
1977_CXCL2_P1P2_ENSG00000081041	CXCL2	P1P2	ENSG00000081041	CXCL2_+_74965031.23-P1P2	GCCCCTCCACCCCAGAGGCG	CXCL2_-_74964874.23-P1P2	GTTCGAGCGGCTGTGCGAGG	FALSE	FALSE
1978_CXCL3_P1P2_ENSG00000163734	CXCL3	P1P2	ENSG00000163734	CXCL3_-_74904367.23-P1P2	GCGGGAAGCTGTGCGAGAAG	CXCL3_+_74904394.23-P1P2	GTTGGGGAGCCACACAGCCC	FALSE	FALSE
1979_CXXC1_P1P2_ENSG00000154832	CXXC1	P1P2	ENSG00000154832	CXXC1_-_47814029.23-P1P2	GACCTGCACAGACCACTCGG	CXXC1_-_47814050.23-P1P2	GGCGTCCCAGGCGGTTGCAA	FALSE	FALSE
1980_CXXC4_P1P2_ENSG00000168772	CXXC4	P1P2	ENSG00000168772	CXXC4_+_105416005.23-P1P2	GGAGAGCAACGCGCTGGGAG	CXXC4_-_105415996.23-P1P2	GGAGAGCGCGGGTCTGTTGT	FALSE	FALSE
1981_CXXC5_P1P2_ENSG00000171604	CXXC5	P1P2	ENSG00000171604	CXXC5_-_139028036.23-P1P2	GCCGAGCCGAGCGAGAAGAG	CXXC5_-_139028001.23-P1P2	GGCAGCAGAGGCGGCACTGG	FALSE	FALSE
1982_CXorf38_P1P2_ENSG00000185753	CXorf38	P1P2	ENSG00000185753	CXorf38_+_40506776.23-P1P2	GCAACCTCCTGGTTCCAAGT	CXorf38_+_40506750.23-P1P2	GATGGTGCTGTCGGAGCTAG	FALSE	FALSE
1983_CXorf40A_P1P2_ENSG00000197620	CXorf40A	P1P2	ENSG00000197620	CXorf40A_+_148622590.23-P1P2	GGCTAACTCCGGGAAACCAG	CXorf40A_+_148622600.23-P1P2	GGGTCGTTGCCGCTAACTCC	FALSE	FALSE
1984_CXorf40B_P1P2_ENSG00000197021	CXorf40B	P1P2	ENSG00000197021	CXorf40B_-_149106648.23-P1P2	GGGCCAGTGACAGATGCTAG	CXorf40B_+_149106605.23-P1P2	GACCGGTTTCCGGGAGTAAG	FALSE	FALSE
1985_CXorf56_P1P2_ENSG00000018610	CXorf56	P1P2	ENSG00000018610	CXorf56_+_118699193.23-P1P2	GGCCAGATGGTCCTAGTGCT	CXorf56_+_118699159.23-P1P2	GAACTGCGGGGGCGTCTGCA	FALSE	FALSE
1986_CYB561A3_P1P2_ENSG00000162144	CYB561A3	P1P2	ENSG00000162144	CYB561A3_+_61129313.23-P1P2	GAGCCGGCTGTAGGCATTCA	CYB561A3_-_61129150.23-P1P2	GGTGCGAAGCGAGATAGCAG	FALSE	FALSE
1987_CYB561D2_P1P2_ENSG00000114395	CYB561D2	P1P2	ENSG00000114395	CYB561D2_+_50388320.23-P1P2	GGCGCACCGCCGCTCCGTCA	CYB561D2_-_50388333.23-P1P2	GAAGCGGCTCCGTGACGGAG	FALSE	FALSE
1988_CYB561_P1P2_ENSG00000008283	CYB561	P1P2	ENSG00000008283	CYB561_+_61523609.23-P1P2	GGCTGAAGGGACGCTCGGGT	CYB561_-_61523406.23-P1P2	GGAGAGGCTCGGCTCCGAGA	FALSE	FALSE
1989_CYB5A_P1P2_ENSG00000166347	CYB5A	P1P2	ENSG00000166347	CYB5A_+_71959106.23-P1P2	GGGCTCGCGGCGAACCGAGA	CYB5A_+_71959187.23-P1P2	GCCCGGCGCGGGGAATGTCC	FALSE	FALSE
1990_CYB5B_P1P2_ENSG00000103018	CYB5B	P1P2	ENSG00000103018	CYB5B_-_69458573.23-P1P2	GGTCGCGGAATCTCAGTTAG	CYB5B_-_69458630.23-P1P2	GGGAAGCTAGCGGCAGCGAT	FALSE	FALSE
1991_CYB5D2_P1P2_ENSG00000167740	CYB5D2	P1P2	ENSG00000167740	CYB5D2_-_4047034.23-P1P2	GCAACCTCGGAAGTGCGGAG	CYB5D2_-_4047039.23-P1P2	GTCGGAAGTGCGGAGCGGGT	FALSE	FALSE
1992_CYB5R1_P1P2_ENSG00000159348	CYB5R1	P1P2	ENSG00000159348	CYB5R1_-_202936337.23-P1P2	GACCGTCTGGATCCCCATGA	CYB5R1_+_202936354.23-P1P2	GGATCTGTCGGCTTGTCAGG	FALSE	FALSE
1993_CYB5R2_P1P2_ENSG00000166394	CYB5R2	P1P2	ENSG00000166394	CYB5R2_+_7694673.23-P1P2	GTCCCTGTCGGGCTTGAGTT	CYB5R2_+_7694668.23-P1P2	GGTCGGGCTTGAGTTGGGAG	FALSE	FALSE
1994_CYB5R3_P1P2_ENSG00000100243	CYB5R3	P1P2	ENSG00000100243	CYB5R3_+_43045362.23-P1P2	GCCGGGCGCGACGGTCTCGG	CYB5R3_+_43045359.23-P1P2	GGGCGCGACGGTCTCGGCGG	FALSE	FALSE
1995_CYB5R4_P1P2_ENSG00000065615	CYB5R4	P1P2	ENSG00000065615	CYB5R4_-_84569464.23-P1P2	GGAGGTGCTGTCCCGTCTGG	CYB5R4_+_84569590.23-P1P2	GCAGCGAGGGGAGAGACTCA	FALSE	FALSE
1996_CYB5RL_P1P2_ENSG00000215883	CYB5RL	P1P2	ENSG00000215883	CYB5RL_-_54665499.23-P1P2	GTGTACAGGTGCAACAGCTT	CYB5RL_+_54665647.23-P1P2	GAGGTGAAGCGCAGGCGAGT	FALSE	FALSE
1997_CYBA_P1P2_ENSG00000051523	CYBA	P1P2	ENSG00000051523	CYBA_-_88717422.23-P1P2	GGCCCACTCGATCTGCCCCA	CYBA_+_88717402.23-P1P2	GGCCATGGGGCAGATCGAGT	FALSE	FALSE
1998_CYBRD1_P1P2_ENSG00000071967	CYBRD1	P1P2	ENSG00000071967	CYBRD1_-_172379048.23-P1P2	GCCCCCGCGGTGCGGAGTAT	CYBRD1_-_172378997.23-P1P2	GCCGCCCGGCCACTACCCAG	FALSE	FALSE
1999_CYC1_P1P2_ENSG00000179091	CYC1	P1P2	ENSG00000179091	CYC1_-_145149982.23-P1P2	GCAGGGGCCGACGGGAGTGG	CYC1_-_145149979.23-P1P2	GCCCCAGGGGCCGACGGGAG	FALSE	FALSE
2000_CYCS_P1P2_ENSG00000172115	CYCS	P1P2	ENSG00000172115	CYCS_+_25164869.23-P1P2	GGTCCTTGGACTTAGAGAGT	CYCS_+_25164679.23-P1P2	GGGGCGGGGAGTGAAGACCC	FALSE	FALSE
2001_CYFIP1_P1P2_ENSG00000273749	CYFIP1	P1P2	ENSG00000273749	CYFIP1_+_22893097.23-P1P2	GCGCGGAATCCGGGATCCGG	CYFIP1_+_22892711.23-P1P2	GTTGGCCGAGTGAGTCACTC	FALSE	FALSE
2002_CYHR1_P1_ENSG00000187954	CYHR1	P1	ENSG00000187954	CYHR1_+_145688226.23-P1	GACAGCGAAAACAAAGATGG	CYHR1_+_145688229.23-P1	GCGCACAGCGAAAACAAAGA	FALSE	FALSE
2003_CYHR1_P2_ENSG00000187954	CYHR1	P2	ENSG00000187954	CYHR1_+_145690827.23-P2	GCGCTCGCTCCCGCAACTGG	CYHR1_-_145690760.23-P2	GCTGCGCGGTCCCAACGCAG	FALSE	FALSE
2004_CYP20A1_P1P2_ENSG00000119004	CYP20A1	P1P2	ENSG00000119004	CYP20A1_+_204103755.23-P1P2	GCGCCCAGGGAGCCACGTCT	CYP20A1_-_204103791.23-P1P2	GCTGGGCGGCAGAACCATGT	FALSE	FALSE
2005_CYP2A13_P1P2_ENSG00000197838	CYP2A13	P1P2	ENSG00000197838	CYP2A13_-_41594703.23-P1P2	GGGGTCCTAGCAGGAAAGAC	CYP2A13_+_41594737.23-P1P2	GACTGGGATGCTTCGCCCCC	FALSE	FALSE
2006_CYP2R1_P1P2_ENSG00000186104	CYP2R1	P1P2	ENSG00000186104	CYP2R1_-_14913179.23-P1P2	GGCAAGACGCCCGCACCTGA	CYP2R1_-_14913209.23-P1P2	GCACCCTGGACCTGAAGTGG	FALSE	FALSE
2007_CYP3A5_P1P2_ENSG00000106258	CYP3A5	P1P2	ENSG00000106258	CYP3A5_+_99277556.23-P1P2	GACAGCAGCACTCAGCTAAA	CYP3A5_+_99277143.23-P1P2	GATCAATGAAAACATGGCAG	FALSE	FALSE
2008_CYP4F11_P1P2_ENSG00000171903	CYP4F11	P1P2	ENSG00000171903	CYP4F11_+_16045652.23-P1P2	GGGCAAAGACCTCCTAGCAG	CYP4F11_-_16045665.23-P1P2	GCCTCTCCCCCTCTGCTAGG	FALSE	FALSE
[truncated: 9,295 more rows]

## Sheet: TabB_K562_day6_library
unique sgRNA pair ID	gene	transcript	ensembl gene id	sgID_A	targeting sequence A	sgID_B	targeting sequence B	duplicated guide pair?	either guide duplicated?
2_AAAS_P1P2_ENSG00000094914	AAAS	P1P2	ENSG00000094914	AAAS_-_53715438.23-P1P2	GAGGACGAGTACGCGGTCCC	AAAS_+_53715355.23-P1P2	GCCTCGCCGTTTGTCCCTTG	FALSE	FALSE
8_AAMP_P1P2_ENSG00000127837	AAMP	P1P2	ENSG00000127837	AAMP_+_219134851.23-P1P2	GGTCGCGCAGAGCTGACTCT	AAMP_+_219134841.23-P1P2	GGCTGACTCTGGGAGGCGTT	FALSE	FALSE
10_AARS2_P1P2_ENSG00000124608	AARS2	P1P2	ENSG00000124608	AARS2_+_44281027.23-P1P2	GAGTGGCAGCTGCAGCCCGG	AARS2_+_44281044.23-P1P2	GGCTACGATGGCAGCGTCAG	FALSE	FALSE
13_AARS_P1P2_ENSG00000090861	AARS	P1P2	ENSG00000090861	AARS_+_70323362.23-P1P2	GTGCAGCGGGCCCTTGGCGG	AARS_-_70323332.23-P1P2	GAGGGCGGCCTACCTCTCCT	FALSE	FALSE
14_AASDHPPT_P1P2_ENSG00000149313	AASDHPPT	P1P2	ENSG00000149313	AASDHPPT_+_105948405.23-P1P2	GCGGACCTCGCCGCTATCTC	AASDHPPT_+_105948450.23-P1P2	GGGCACCAAGCAGAACCGTT	FALSE	TRUE
16_AATF_P1P2_ENSG00000275700	AATF	P1P2	ENSG00000275700	AATF_-_35306286.23-P1P2	GAGTGGCCGGTCCAGAGCTG	AATF_-_35306346.23-P1P2	GGGATCAAGGCGAGAGGATC	FALSE	FALSE
20_ABCB10_P1P2_ENSG00000135776	ABCB10	P1P2	ENSG00000135776	ABCB10_+_229694285.23-P1P2	GCGCGGCCAGCCGCGTTCCC	ABCB10_-_229694297.23-P1P2	GCGATAGGGACCCGGGAACG	FALSE	FALSE
22_ABCB7_P1P2_ENSG00000131269	ABCB7	P1P2	ENSG00000131269	ABCB7_-_74376019.23-P1P2	GAGCCGCTAACAGAGACTAA	ABCB7_+_74375885.23-P1P2	GAAGGGCAAGGGGACCTGTA	FALSE	FALSE
32_ABCE1_P1P2_ENSG00000164163	ABCE1	P1P2	ENSG00000164163	ABCE1_-_146019502.23-P1P2	GGCCGTGAGAACACGCTGTG	ABCE1_-_146019516.23-P1P2	GCTGTGTGGCTGAAAAGTGA	FALSE	FALSE
33_ABCF1_P1_ENSG00000204574	ABCF1	P1	ENSG00000204574	ABCF1_+_30539238.23-P1	GGTGGCAGTTACAGCTACTG	ABCF1_+_30539469.23-P1	GTCCCCGGCAAACTCCTCCC	FALSE	FALSE
34_ABCF1_P2_ENSG00000204574	ABCF1	P2	ENSG00000204574	ABCF1_-_30546354.23-P2	GGAGAAGAATCGGATCAATA	ABCF1_-_30546344.23-P2	GTGCCAAGCCGGAGAAGAAT	FALSE	FALSE
37_ABCG1_P1P2_ENSG00000160179	ABCG1	P1P2	ENSG00000160179	ABCG1_-_43639282.23-P1P2	GCAGCCCGCACCCCGCGCAG	ABCG1_+_43639503.23-P1P2	GGAGGACGCGCTCCTGGGAG	FALSE	FALSE
39_ABHD11_P1P2_ENSG00000106077	ABHD11	P1P2	ENSG00000106077	ABHD11_-_73153094.23-P1P2	GCCTCCAGGCTCGGGTCCAG	ABHD11_+_73152963.23-P1P2	GCCGAGCCGAGGTCAGTCAA	FALSE	FALSE
46_ABHD17A_P1P2_ENSG00000129968	ABHD17A	P1P2	ENSG00000129968	ABHD17A_-_1885483.23-P1P2	GCCGCAGCTCCCCCCACGGA	ABHD17A_+_1885470.23-P1P2	GGCTCACTTCCGTCCGTGGG	FALSE	FALSE
62_ABT1_P1P2_ENSG00000146109	ABT1	P1P2	ENSG00000146109	ABT1_-_26597263.23-P1P2	GGGAGCAAGAGCCGCTGGAA	ABT1_+_26597412.23-P1P2	GACGCGTCCGACCTCGCCAT	FALSE	FALSE
81_ACD_P1P2_ENSG00000102977	ACD	P1P2	ENSG00000102977	ACD_-_67694143.23-P1P2	GTCCCCACGGCTACACCCAG	ACD_+_67694124.23-P1P2	GATCCGCTGGGTGTAGCCGT	FALSE	FALSE
83_ACIN1_P2_ENSG00000100813	ACIN1	P2	ENSG00000100813	ACIN1_-_23540292.23-P2	GAGGAAGACGAAGGGAGCTA	ACIN1_-_23540730.23-P2	GCTCTATTGTATTGGCGGAG	FALSE	FALSE
84_ACIN1_P1_ENSG00000100813	ACIN1	P1	ENSG00000100813	ACIN1_-_23564284.23-P1	GTCACCCGCAGCGCCTGAAG	ACIN1_+_23563962.23-P1	GAGCGCGAGCCCAAATGGGA	FALSE	FALSE
88_ACOT12_P1P2_ENSG00000172497	ACOT12	P1P2	ENSG00000172497	ACOT12_-_80689897.23-P1P2	GGTGCGCCGGCTGGATGGCT	ACOT12_+_80689672.23-P1P2	GCCTGCGCAGCCAGGGATAG	FALSE	FALSE
104_ACTB_P1P2_ENSG00000075624	ACTB	P1P2	ENSG00000075624	ACTB_-_5570191.23-P1P2	GACGGGCGGCGGATCGGCAA	ACTB_+_5570130.23-P1P2	GAAGCCCGGCCAGCCGACCG	FALSE	FALSE
106_ACTL6A_P1P2_ENSG00000136518	ACTL6A	P1P2	ENSG00000136518	ACTL6A_-_179280784.23-P1P2	GGGGTGGCGGTGGAAGTTAA	ACTL6A_+_179280755.23-P1P2	GTTCCACCGCCACCCACCTC	FALSE	FALSE
109_ACTR10_P1P2_ENSG00000131966	ACTR10	P1P2	ENSG00000131966	ACTR10_+_58666892.23-P1P2	GAAGAGGGTCGCAGTCTCCG	ACTR10_+_58666925.23-P1P2	GGTAGAGCGGCATGGTAGTA	FALSE	FALSE
110_ACTR1A_P1P2_ENSG00000138107	ACTR1A	P1P2	ENSG00000138107	ACTR1A_+_104262452.23-P1P2	GTGCGTGTCAGTGGCGCTAG	ACTR1A_+_104262449.23-P1P2	GGTGTCAGTGGCGCTAGCGG	FALSE	FALSE
111_ACTR1B_P1P2_ENSG00000115073	ACTR1B	P1P2	ENSG00000115073	ACTR1B_-_98280407.23-P1P2	GGCTGCAGGAGGCACCGGAT	ACTR1B_+_98280464.23-P1P2	GGTAGGCTGCAGGCTCGGGG	FALSE	FALSE
112_ACTR2_P1P2_ENSG00000138071	ACTR2	P1P2	ENSG00000138071	ACTR2_-_65454971.23-P1P2	GGGGGCCGGGAAGACGCAAG	ACTR2_-_65454953.23-P1P2	GAAAAGTTGGGCCGAAGGAG	FALSE	FALSE
115_ACTR3_P1P2_ENSG00000115091	ACTR3	P1P2	ENSG00000115091	ACTR3_+_114648069.23-P1P2	GTCCCAGGAGGGAGAAACGA	ACTR3_+_114648124.23-P1P2	GAGAAAGCCGCTGGGAGGGT	FALSE	FALSE
117_ACTR6_P1P2_ENSG00000075089	ACTR6	P1P2	ENSG00000075089	ACTR6_-_100594606.23-P1P2	GCGGAAAGGGAAAACAACTA	ACTR6_-_100594617.23-P1P2	GAACAACTACGGCTGCGGTG	FALSE	FALSE
118_ACTR8_P1P2_ENSG00000113812	ACTR8	P1P2	ENSG00000113812	ACTR8_+_53916142.23-P1P2	GGCTGAGGCGAGAGGTTGGT	ACTR8_+_53916157.23-P1P2	GAGTCGTGGCTGCAGCGCTG	FALSE	FALSE
139_ADAT2_P1P2_ENSG00000189007	ADAT2	P1P2	ENSG00000189007	ADAT2_-_143771826.23-P1P2	GCACTCAGCTACAGAGCCCG	ADAT2_+_143771740.23-P1P2	GAGCGGCGCGTGCTCGGTGT	FALSE	FALSE
140_ADAT3_P2_ENSG00000213638	ADAT3	P2	ENSG00000213638	ADAT3_+_1907955.23-P2	GGGCCCGCCGCGCCCTTGGA	ADAT3_+_1908004.23-P2	GAAAAACAAACGACCCAGAG	FALSE	FALSE
141_ADAT3_P1_ENSG00000213638	ADAT3	P1	ENSG00000213638	ADAT3_-_1905438.23-P1	GGCTCGCGCCCGGATCCCTC	ADAT3_+_1905424.23-P1	GGCGCTTACCTGAGGGATCC	FALSE	FALSE
166_ADRM1_P1P2_ENSG00000130706	ADRM1	P1P2	ENSG00000130706	ADRM1_+_60878013.23-P1P2	GCCCGCCGGAAACCCGCGTT	ADRM1_-_60878073.23-P1P2	GGAGGAAGAGCGAGCCCGGA	FALSE	FALSE
167_ADSL_P1P2_ENSG00000239900	ADSL	P1P2	ENSG00000239900	ADSL_-_40742737.23-P1P2	GTAACGGATCCCGGGCTGAG	ADSL_-_40742729.23-P1P2	GCGAGCAGGTAACGGATCCC	FALSE	FALSE
176_AFG3L2_P1P2_ENSG00000141385	AFG3L2	P1P2	ENSG00000141385	AFG3L2_-_12377212.23-P1P2	GGCGCGCCGGCGGCTCACGG	AFG3L2_-_12377232.23-P1P2	GGGAGCCCAAGCTCTCAACG	FALSE	FALSE
201_AHCTF1_P1P2_ENSG00000153207	AHCTF1	P1P2	ENSG00000153207	AHCTF1_-_247095134.23-P1P2	GAGGCCTGCAGACCGCTCAG	AHCTF1_+_247094988.23-P1P2	GGTGTGAGCCCGGCCCGTGG	FALSE	FALSE
204_AHCY_P1P2_ENSG00000101444	AHCY	P1P2	ENSG00000101444	AHCY_-_32891145.23-P1P2	GCTGGGAACAGGAACTGGGC	AHCY_-_32890950.23-P1P2	GGCCGAGGCTGCGATTCCAG	FALSE	FALSE
216_AIFM1_P1P2_ENSG00000156709	AIFM1	P1P2	ENSG00000156709	AIFM1_-_129299770.23-P1P2	GCCTCCTCCCAGCTCCGGGT	AIFM1_+_129299638.23-P1P2	GAGGAGGAGGTCCCGAATAG	FALSE	FALSE
237_AKIRIN2_P1P2_ENSG00000135334	AKIRIN2	P1P2	ENSG00000135334	AKIRIN2_-_88411464.23-P1P2	GGACGGGTGACGAAAGAAGA	AKIRIN2_+_88411936.23-P1P2	GGGGTGGGAGAGTTCTACGA	FALSE	FALSE
261_ALDOA_P1P2_ENSG00000149925	ALDOA	P1P2	ENSG00000149925	ALDOA_+_30077139.23-P1P2	GGTCACCAGGACCCCTTCTG	ALDOA_+_30077177.23-P1P2	GGGGCTGGCGAGTGGATTCA	FALSE	FALSE
263_ALG11_P1P2_ENSG00000253710	ALG11	P1P2	ENSG00000253710	ALG11_+_52586530.23-P1P2	GTCCGCCGACCCCCGAACTC	ALG11_-_52586543.23-P1P2	GAAGCGTTTCCTGAGTTCGG	TRUE	TRUE
265_ALG13_P1P2_ENSG00000101901	ALG13	P1P2	ENSG00000101901	ALG13_+_110924898.23-P1P2	GCGACGTGCGGTCCACAGGG	ALG13_+_110924465.23-P1P2	GTCAAAGCTGGTGGTCCCTA	FALSE	FALSE
266_ALG14_P1P2_ENSG00000172339	ALG14	P1P2	ENSG00000172339	ALG14_+_95538155.23-P1P2	GCGGGCAGTCCAGCCAGGGT	ALG14_+_95538302.23-P1P2	GGGTCCGGTAAGTATCGAGG	FALSE	FALSE
267_ALG1L_ENST00000340333.3_ENSG00000189366	ALG1L	ENST00000340333.3	ENSG00000189366	ALG1L_-_125655482.23-ENST00000340333.3	GCAGCCCAAAAAACAAAGCA	ALG1L_-_125655452.23-ENST00000340333.3	GGCAAGACAGAGAGGTGAGG	FALSE	FALSE
268_ALG1_P1P2_ENSG00000033011	ALG1	P1P2	ENSG00000033011	ALG1_+_5122098.23-P1P2	GGGTTAGAACCGAGGATCAA	ALG1_+_5121857.23-P1P2	GGCCAGCAGGACCAAGCATG	FALSE	FALSE
269_ALG2_P1P2_ENSG00000119523	ALG2	P1P2	ENSG00000119523	ALG2_-_101984133.23-P1P2	GGGTGGAGGAACAGCACCGA	ALG2_+_101984159.23-P1P2	GGGGCCATGGCGGAGGAGCA	FALSE	FALSE
287_ALYREF_P1P2_ENSG00000183684	ALYREF	P1P2	ENSG00000183684	ALYREF_-_79849458.23-P1P2	GCGGGCGCGGAATCGGGCAT	ALYREF_-_79849452.23-P1P2	GCCATGGCGGGCGCGGAATC	FALSE	FALSE
301_ANAPC10_P1P2_ENSG00000164162	ANAPC10	P1P2	ENSG00000164162	ANAPC10_+_146019314.23-P1P2	GTGGCGAAGCCAGCTGCTGG	ANAPC10_+_146019317.23-P1P2	GCGTTGGCGAAGCCAGCTGC	FALSE	FALSE
302_ANAPC11_P1P2_ENSG00000141552	ANAPC11	P1P2	ENSG00000141552	ANAPC11_-_79849637.23-P1P2	GGACTCGGCGGGCGCTGTTG	ANAPC11_+_79849685.23-P1P2	GGCCCTTCCGTTGGCAGCGC	FALSE	FALSE
303_ANAPC13_P1P2_ENSG00000129055	ANAPC13	P1P2	ENSG00000129055	ANAPC13_-_134204795.23-P1P2	GGGGCGCTGGAAACCCTTAC	ANAPC13_+_134204787.23-P1P2	GCGGTGGCCGGGTGCCGGTA	FALSE	FALSE
304_ANAPC15_P1P2_ENSG00000110200	ANAPC15	P1P2	ENSG00000110200	ANAPC15_+_71823713.23-P1P2	GAGCGCTTCCGGGTCGCCGC	ANAPC15_-_71823727.23-P1P2	GGCTGCTGCCGGCGGCGACC	FALSE	FALSE
306_ANAPC1_P1P2_ENSG00000153107	ANAPC1	P1P2	ENSG00000153107	ANAPC1_-_112641691.23-P1P2	GGAAGAACGGGCAACAGCAG	ANAPC1_-_112641707.23-P1P2	GCAGCGGGCTCGAGTGCTAA	FALSE	FALSE
307_ANAPC2_P1P2_ENSG00000176248	ANAPC2	P1P2	ENSG00000176248	ANAPC2_+_140082989.23-P1P2	GAGCGAATCTCGGAGTCGGT	ANAPC2_+_140082980.23-P1P2	GCGGAGTCGGTGGGTGCAGA	FALSE	FALSE
308_ANAPC4_P1P2_ENSG00000053900	ANAPC4	P1P2	ENSG00000053900	ANAPC4_+_25378934.23-P1P2	GCCCCACCGGCAGACTAACA	ANAPC4_-_25378954.23-P1P2	GGCCGTGTTAGTCTGCCGGT	FALSE	FALSE
309_ANAPC5_P1P2_ENSG00000089053	ANAPC5	P1P2	ENSG00000089053	ANAPC5_+_121790181.23-P1P2	GGCCTTGTGGTGACAACTGG	ANAPC5_-_121790201.23-P1P2	GGCCGCCAGTTGTCACCACA	FALSE	FALSE
320_ANKLE2_P1P2_ENSG00000176915	ANKLE2	P1P2	ENSG00000176915	ANKLE2_+_133338375.23-P1P2	GCCGGGCGGCGGCGATGCTG	ANKLE2_+_133338404.23-P1P2	GCGGGGCGCGGGCTTCTCGG	FALSE	FALSE
325_ANKRD11_P1P2_ENSG00000167522	ANKRD11	P1P2	ENSG00000167522	ANKRD11_+_89556932.23-P1P2	GACGGTGCGCGATGGACCGA	ANKRD11_-_89556765.23-P1P2	GGGCCCGAGCGGCAAGGCGG	FALSE	FALSE
342_ANKRD49_P1P2_ENSG00000168876	ANKRD49	P1P2	ENSG00000168876	ANKRD49_+_94226755.23-P1P2	GCGGGAAGAGCGGGCCGAGT	ANKRD49_-_94226994.23-P1P2	GGCCGTAAACCTGAATTCCG	FALSE	FALSE
348_ANKS6_P1P2_ENSG00000165138	ANKS6	P1P2	ENSG00000165138	ANKS6_+_101558408.23-P1P2	GTCATGCAGGCGGCCAGGTG	ANKS6_-_101558384.23-P1P2	GCCAGCGCCGGGCACCACTC	FALSE	FALSE
350_ANLN_P1P2_ENSG00000011426	ANLN	P1P2	ENSG00000011426	ANLN_-_36429483.23-P1P2	GCAGAGGCCGAGTCCGTCAC	ANLN_+_36429487.23-P1P2	GACCAGCTGTCCTCTCCTCT	FALSE	FALSE
376_AP2M1_P2_ENSG00000161203	AP2M1	P2	ENSG00000161203	AP2M1_+_183894722.23-P2	GACAGACCTAGGACAGGCGG	AP2M1_+_183894728.23-P2	GCTGAGAACAGACCTAGGAC	FALSE	FALSE
377_AP2M1_P1_ENSG00000161203	AP2M1	P1	ENSG00000161203	AP2M1_-_183892660.23-P1	GGGCACTGCGGTGAAAGCCG	AP2M1_-_183892679.23-P1	GAGGCAGCGGGCAGACGAGC	FALSE	FALSE
378_AP2S1_P1P2_ENSG00000042753	AP2S1	P1P2	ENSG00000042753	AP2S1_-_47354086.23-P1P2	GACTGGGCAGCTCCGGCTCA	AP2S1_-_47354099.23-P1P2	GGGCTCAGGGTGCAGTTGTA	FALSE	FALSE
430_AQP7_P1P2_ENSG00000165269	AQP7	P1P2	ENSG00000165269	AQP7_+_33402012.23-P1P2	GGGCAGTGGACCACAGCGGG	AQP7_+_33402004.23-P1P2	GACCACAGCGGGAGGCGTGC	FALSE	FALSE
431_AQR_P1P2_ENSG00000021776	AQR	P1P2	ENSG00000021776	AQR_+_35261872.23-P1P2	GACTTAAGGGAAGTGGACCA	AQR_-_35261877.23-P1P2	GCTCTGGGCAGCGGCAACCC	FALSE	FALSE
435_ARCN1_P1P2_ENSG00000095139	ARCN1	P1P2	ENSG00000095139	ARCN1_-_118443144.23-P1P2	GATCTTGGCAAGAGGCGAAG	ARCN1_+_118443216.23-P1P2	GCCGCACTCCGGCTCCACTG	FALSE	FALSE
440_ARF4_P1P2_ENSG00000168374	ARF4	P1P2	ENSG00000168374	ARF4_-_57583033.23-P1P2	GCCCTGTGCCGATGAAGATC	ARF4_+_57583046.23-P1P2	GCGCCTAGCAGGTCCTCTAC	FALSE	FALSE
452_ARFRP1_P1P2_ENSG00000101246	ARFRP1	P1P2	ENSG00000101246	ARFRP1_-_62338974.23-P1P2	GCCTGGGGGGAGCGGACTAC	ARFRP1_+_62339198.23-P1P2	GAGGTAGGCCGCAGGCTGTG	FALSE	FALSE
454_ARGFX_P1P2_ENSG00000186103	ARGFX	P1P2	ENSG00000186103	ARGFX_-_121286824.23-P1P2	GAGAGAGAGACACACCACGT	ARGFX_-_121286860.23-P1P2	GCTCTAAGGGGATTCGTGAC	FALSE	FALSE
455_ARGLU1_P1P2_ENSG00000134884	ARGLU1	P1P2	ENSG00000134884	ARGLU1_+_107220466.23-P1P2	GGCCGCAGCTGCCATCTTAG	ARGLU1_-_107220477.23-P1P2	GGCGCCAGGCGCCCCTAAGA	FALSE	FALSE
457_ARHGAP11B_P1P2_ENSG00000284906	ARHGAP11B	P1P2	ENSG00000284906	ARHGAP11B_-_30918382.23-P1P2	GGGCGGAAGCATGAGGCTAA	ARHGAP11B_-_30918429.23-P1P2	GTGTGCAGGCCGGGAGGTAG	FALSE	FALSE
490_ARID3A_P1P2_ENSG00000116017	ARID3A	P1P2	ENSG00000116017	ARID3A_+_926082.23-P1P2	GGCTCCCGGCCCCCGACCCA	ARID3A_-_926025.23-P1P2	GGCGCCTCTTACCAATCGGG	FALSE	FALSE
497_ARIH1_P1P2_ENSG00000166233	ARIH1	P1P2	ENSG00000166233	ARIH1_-_72766733.23-P1P2	GTTTCTCTCGGAGGCCGGAG	ARIH1_-_72766686.23-P1P2	GGGCTCAGTAGCGATAGCAG	FALSE	FALSE
507_ARL2_P1P2_ENSG00000213465	ARL2	P1P2	ENSG00000213465	ARL2_-_64781781.23-P1P2	GCGGAACCGCGAGGGTGGCG	ARL2_+_64781852.23-P1P2	GGCCCGCGTGGTGACGCCAG	FALSE	FALSE
510_ARL4D_P1P2_ENSG00000175906	ARL4D	P1P2	ENSG00000175906	ARL4D_-_41476546.23-P1P2	GCCATCGGAGGAGGGCGGGC	ARL4D_-_41476396.23-P1P2	GAGGCGCGGTGGGTGTCTGC	FALSE	FALSE
523_ARMC6_P1P2_ENSG00000105676	ARMC6	P1P2	ENSG00000105676	ARMC6_+_19144442.23-P1P2	GAGCGTCCGCCCAGAAGAAG	ARMC6_-_19144470.23-P1P2	GTTCTGGGCGGACGCTCTGG	FALSE	FALSE
524_ARMC7_P1P2_ENSG00000125449	ARMC7	P1P2	ENSG00000125449	ARMC7_+_73106080.23-P1P2	GGGCACTGGCGCACCGTCCC	ARMC7_-_73106057.23-P1P2	GGGACAGCGCGGCTTCCGCC	FALSE	FALSE
535_ARPC2_P2_ENSG00000163466	ARPC2	P2	ENSG00000163466	ARPC2_+_219103598.23-P2	GTGGTGTAGCAGCCATATCC	ARPC2_-_219103608.23-P2	GTGGTCCTGAAGCCTGGATA	FALSE	FALSE
536_ARPC2_P1_ENSG00000163466	ARPC2	P1	ENSG00000163466	ARPC2_-_219081923.23-P1	GACCGGGCTTGTCGGTGAAG	ARPC2_-_219081929.23-P1	GCTTGTCGGTGAAGCGGCAG	FALSE	FALSE
537_ARPC3_P1_ENSG00000111229	ARPC3	P1	ENSG00000111229	ARPC3_+_110888087.23-P1	GACCTGGATCCTGCTCCTCT	ARPC3_-_110888115.23-P1	GGAGCAGGATCCAGGTACAG	FALSE	FALSE
538_ARPC3_P2_ENSG00000111229	ARPC3	P2	ENSG00000111229	ARPC3_-_110883364.23-P2	GAAGAGTGGTAAGCCTGTAA	ARPC3_+_110883121.23-P2	GCTTTGCTTGGTAGATACTG	FALSE	FALSE
541_ARPC4_P1P2_ENSG00000241553	ARPC4	P1P2	ENSG00000241553	ARPC4_-_9834808.23-P1P2	GGCCCAGCCAGCGCCCGCGA	ARPC4_-_9834275.23-P1P2	GAGCAAAGCCGCTAGAGGTG	FALSE	FALSE
579_ASF1B_P1P2_ENSG00000105011	ASF1B	P1P2	ENSG00000105011	ASF1B_+_14247360.23-P1P2	GGAAGAGGCGGGAGTGGACC	ASF1B_-_14247349.23-P1P2	GTGGGTCCGGTGGGGTCAGT	FALSE	FALSE
585_GET3_P1P2_ENSG00000198356	GET3	P1P2	ENSG00000198356	ASNA1_+_12848373.23-P1P2	GGCTCCAGCGGCTCCACATC	ASNA1_+_12848657.23-P1P2	GCACGGATGGTCCAACTCAG	FALSE	FALSE
607_ATF4_P1P2_ENSG00000128272	ATF4	P1P2	ENSG00000128272	ATF4_-_39916548.23-P1P2	GGACGAAGTCTATAAAGGGC	ATF4_-_39917038.23-P1P2	GGCTGTTGCCCCACGAAACG	FALSE	FALSE
608_ATF5_P1P2_ENSG00000169136	ATF5	P1P2	ENSG00000169136	ATF5_+_50432696.23-P1P2	GAGGGCCACGAGCTGCGAAA	ATF5_+_50432424.23-P1P2	GACTGGGGACAGATATATAC	FALSE	TRUE
630_ATL2_P1P2_ENSG00000119787	ATL2	P1P2	ENSG00000119787	ATL2_+_38604354.23-P1P2	GAGGGCAGCAACCGCACCAG	ATL2_+_38604046.23-P1P2	GTAGCTGCTGGGAGAACCAG	FALSE	FALSE
645_ATP1A1_P1P2_ENSG00000163399	ATP1A1	P1P2	ENSG00000163399	ATP1A1_-_116915944.23-P1P2	GACAGCGGTAGCAGCCCGGG	ATP1A1_-_116915929.23-P1P2	GGGCGGACACGTGGCAACAG	FALSE	FALSE
647_ATP2A2_P1P2_ENSG00000174437	ATP2A2	P1P2	ENSG00000174437	ATP2A2_+_110719114.23-P1P2	GGCCGCACGCCCGACAGCGG	ATP2A2_+_110719087.23-P1P2	GACTGCGGCGAAGGAAAAGG	FALSE	FALSE
670_ATP6AP1_P1P2_ENSG00000071553	ATP6AP1	P1P2	ENSG00000071553	ATP6AP1_-_153657070.23-P1P2	GCATGGCGACGGCTCGAGTG	ATP6AP1_-_153657047.23-P1P2	GGAGGCTGAGGCTATGATGG	FALSE	FALSE
671_ATP6AP2_P1P2_ENSG00000182220	ATP6AP2	P1P2	ENSG00000182220	ATP6AP2_+_40440259.23-P1P2	GGAACGGGCCGGCGGGACAC	ATP6AP2_+_40440237.23-P1P2	GCGACAGCCGCAGCGTGAGG	FALSE	FALSE
674_ATP6V0B_P1P2_ENSG00000117410	ATP6V0B	P1P2	ENSG00000117410	ATP6V0B_+_44440710.23-P1P2	GAGCAGTGCTAGCCCCGTCA	ATP6V0B_-_44440640.23-P1P2	GGGGCGGGCGGACAGACTGC	FALSE	FALSE
675_ATP6V0C_P1P2_ENSG00000185883	ATP6V0C	P1P2	ENSG00000185883	ATP6V0C_+_2564168.23-P1P2	GCGCTCACCGCTGAAGACCA	ATP6V0C_-_2563995.23-P1P2	GAGCGCAGCGGCTGACGGGC	FALSE	FALSE
676_ATP6V0D1_P1P2_ENSG00000159720	ATP6V0D1	P1P2	ENSG00000159720	ATP6V0D1_-_67515053.23-P1P2	GGCACGAATCGCGACTCCCC	ATP6V0D1_-_67515028.23-P1P2	GGGGACCGGAGAACCAGGAC	FALSE	FALSE
679_ATP6V1A_P1P2_ENSG00000114573	ATP6V1A	P1P2	ENSG00000114573	ATP6V1A_-_113465930.23-P1P2	GCAGCCTCTGGGTCCTCGGT	ATP6V1A_+_113465895.23-P1P2	GAGAGGCTGTCACCACGGAG	FALSE	FALSE
680_ATP6V1B2_P1P2_ENSG00000147416	ATP6V1B2	P1P2	ENSG00000147416	ATP6V1B2_-_20054940.23-P1P2	GGGCGCTGCGGGCGATGCGG	ATP6V1B2_+_20054954.23-P1P2	GGGCACGGGTAGCTCGGGTG	FALSE	FALSE
681_ATP6V1C1_P1P2_ENSG00000155097	ATP6V1C1	P1P2	ENSG00000155097	ATP6V1C1_-_104033344.23-P1P2	GTTGGGTAGAGGAAGCCGTG	ATP6V1C1_-_104033365.23-P1P2	GGCCGGAGCTTAGGTCGGGA	FALSE	FALSE
682_ATP6V1D_P1P2_ENSG00000100554	ATP6V1D	P1P2	ENSG00000100554	ATP6V1D_+_67826485.23-P1P2	GCCCGTAGAGGAAGACACTG	ATP6V1D_+_67826497.23-P1P2	GAACCAGCTGACTCCCGTAG	FALSE	FALSE
683_ATP6V1E1_P1P2_ENSG00000131100	ATP6V1E1	P1P2	ENSG00000131100	ATP6V1E1_+_18111483.23-P1P2	GGGAACCCGAGATCTGCGCA	ATP6V1E1_-_18111500.23-P1P2	GGAACCCCTGCGCAGATCTC	FALSE	FALSE
685_ATP6V1F_P1P2_ENSG00000128524	ATP6V1F	P1P2	ENSG00000128524	ATP6V1F_-_128502898.23-P1P2	GAGGCCGACGGGGCGCCGTA	ATP6V1F_+_128503227.23-P1P2	GGGAGGCCTCCGCTCCGGAA	FALSE	FALSE
686_ATP6V1G1_P1P2_ENSG00000136888	ATP6V1G1	P1P2	ENSG00000136888	ATP6V1G1_+_117350079.23-P1P2	GGAGCAAGGCAAGCGGCCTA	ATP6V1G1_-_117350067.23-P1P2	GCTGTGTCAGCTGACCCAAG	FALSE	FALSE
687_ATP6V1H_P1P2_ENSG00000047249	ATP6V1H	P1P2	ENSG00000047249	ATP6V1H_-_54755805.23-P1P2	GTGAGGGCCGCACAGGTAGA	ATP6V1H_-_54755777.23-P1P2	GTGAAGCGGGTCCCGCACCA	FALSE	FALSE
697_ATRIP_P1P2_ENSG00000164053	ATRIP	P1P2	ENSG00000164053	ATRIP_-_48488199.23-P1P2	GGTCCAGTTCTCCGGCCTGG	ATRIP_-_48488160.23-P1P2	GCACTCGCGGCGGAGGCAAG	FALSE	FALSE
699_ATR_P1P2_ENSG00000175054	ATR	P1P2	ENSG00000175054	ATR_-_142297649.23-P1P2	GGCCCGACGGAGCCGTGTGG	ATR_+_142297571.23-P1P2	GCCGGGAACCCGCGTTGGCG	FALSE	FALSE
713_AURKAIP1_P1P2_ENSG00000175756	AURKAIP1	P1P2	ENSG00000175756	AURKAIP1_+_1310516.23-P1P2	GTCGAGGTCGGGCTTGGGAA	AURKAIP1_-_1310395.23-P1P2	GACCGAAAGGTCCCAGAACG	FALSE	FALSE
714_AURKA_P1P2_ENSG00000087586	AURKA	P1P2	ENSG00000087586	AURKA_-_54967108.23-P1P2	GCGCCAAGGACACTCAGGGA	AURKA_+_54967204.23-P1P2	GCAGGTGGGAGCCGACGGGT	FALSE	FALSE
715_AURKB_P1P2_ENSG00000178999	AURKB	P1P2	ENSG00000178999	AURKB_-_8113518.23-P1P2	GCTGTCGGCCGTAGGGCCAG	AURKB_-_8113837.23-P1P2	GGCGCAAGGCCTGCGACAGG	FALSE	FALSE
758_BANF1_P1P2_ENSG00000175334	BANF1	P1P2	ENSG00000175334	BANF1_+_65770320.23-P1P2	GGGCGTGGAAAGCTAACCAA	BANF1_-_65770396.23-P1P2	GGTTCAGCCAAGGTCACAGA	FALSE	FALSE
759_BANP_P1P2_ENSG00000172530	BANP	P1P2	ENSG00000172530	BANP_+_87985113.23-P1P2	GGGAGCTGCAATTACCGTGT	BANP_+_87985096.23-P1P2	GGTGGGCTGCGGAATTCTCG	FALSE	FALSE
760_BAP1_P1P2_ENSG00000163930	BAP1	P1P2	ENSG00000163930	BAP1_+_52443980.23-P1P2	GGTCTGTGTGTGGGACTGAG	BAP1_+_52443883.23-P1P2	GCCCGCGGGAAGATGAATAA	FALSE	FALSE
761_BARD1_P1P2_ENSG00000138376	BARD1	P1P2	ENSG00000138376	BARD1_+_215674388.23-P1P2	GCCCAGACGCGGGAAGAGCT	BARD1_+_215674399.23-P1P2	GCGGCCCGCCGTCCCAGACG	FALSE	FALSE
784_BCAR1_P2_ENSG00000050820	BCAR1	P2	ENSG00000050820	BCAR1_+_75299843.23-P2	GGGGAACGCTCAGGAGCCGG	BCAR1_+_75299852.23-P2	GCCGGCGTCCGGGAACGCTC	FALSE	FALSE
785_BCAR1_P1_ENSG00000050820	BCAR1	P1	ENSG00000050820	BCAR1_-_75285241.23-P1	GAGGGCAGAAGGAGATCCCA	BCAR1_+_75285561.23-P1	GGGCCGGGCATGCTGGGATC	FALSE	FALSE
786_BCAS2_P1P2_ENSG00000116752	BCAS2	P1P2	ENSG00000116752	BCAS2_+_115124198.23-P1P2	GTCCTCAGAATGGCGGGCAC	BCAS2_-_115124045.23-P1P2	GATAGGGACCAGGGTAGAAG	FALSE	FALSE
801_BCL2L1_P1_ENSG00000171552	BCL2L1	P1	ENSG00000171552	BCL2L1_-_30310581.23-P1	GCCGGAGGGATCATGCGACC	BCL2L1_+_30310660.23-P1	GGAGCGGCCGCCCTCGATCC	FALSE	FALSE
802_BCL2L1_P2_ENSG00000171552	BCL2L1	P2	ENSG00000171552	BCL2L1_-_30311293.23-P2	GCCTCTCCGGAGCCCAGGGT	BCL2L1_+_30311683.23-P2	GCCGGCTTGTTCGGGAGAGA	FALSE	FALSE
809_BCLAF1_P1P2_ENSG00000029363	BCLAF1	P1P2	ENSG00000029363	BCLAF1_+_136610935.23-P1P2	GCGCGTCGAAGGTAGCTCTA	BCLAF1_-_136610528.23-P1P2	GCGGGCGCGCGCAGAGGTAC	FALSE	FALSE
812_BCR_P1P2_ENSG00000186716	BCR	P1P2	ENSG00000186716	BCR_-_23523174.23-P1P2	GGACCCGGTGGGCTTCGCGG	BCR_-_23522920.23-P1P2	GGGAGCCCCGCACACAATAG	FALSE	FALSE
813_BCS1L_P1P2_ENSG00000074582	BCS1L	P1P2	ENSG00000074582	BCS1L_-_219524504.23-P1P2	GCGGGTTACCCCAAACCATG	BCS1L_-_219524485.23-P1P2	GCGGTGAGAGGGCTGAGTGA	FALSE	FALSE
815_BDP1_P1P2_ENSG00000145734	BDP1	P1P2	ENSG00000145734	BDP1_+_70751690.23-P1P2	GCGGAACATGGCGGAGGCAG	BDP1_-_70751510.23-P1P2	GTAGCCATCGGTGTGTGGCA	FALSE	FALSE
821_BET1_P1P2_ENSG00000105829	BET1	P1P2	ENSG00000105829	BET1_-_93633620.23-P1P2	GGACCGCGTCTTCAGTACCA	BET1_-_93633591.23-P1P2	GGTGAGTAGGAAACAGCTAG	FALSE	FALSE
825_BGLAP_P1P2_ENSG00000242252	BGLAP	P1P2	ENSG00000242252	BGLAP_+_156183115.23-P1P2	GGTGAATACCCTGACTCCTA	BGLAP_-_156182840.23-P1P2	GGTAGCGCCAATCTAGGCAG	FALSE	TRUE
837_BIRC5_P1P2_ENSG00000089685	BIRC5	P1P2	ENSG00000089685	BIRC5_-_76210386.23-P1P2	GCGGGACCCGTTGGCAGAGG	BIRC5_+_76210725.23-P1P2	GCACAGCTCGTGAGTGGACG	FALSE	FALSE
859_BMS1_P1P2_ENSG00000165733	BMS1	P1P2	ENSG00000165733	BMS1_+_43278253.23-P1P2	GCTCGCAGCCGCGACTCCTC	BMS1_-_43278259.23-P1P2	GCGGTGTCCATGCTGACCTG	FALSE	FALSE
862_BNIP1_P1P2_ENSG00000113734	BNIP1	P1P2	ENSG00000113734	BNIP1_-_172571554.23-P1P2	GGCCGGCGTCCCCAACATGG	BNIP1_+_172572005.23-P1P2	GGCCTCCCGGACGCTACCAG	FALSE	FALSE
874_BOP1_P1_ENSG00000261236	BOP1	P1	ENSG00000261236	BOP1_+_145515084.23-P1	GGCCCGGTCGCTGTCGGAAG	BOP1_+_145515090.23-P1	GCACGCGGCCCGGTCGCTGT	FALSE	FALSE
875_BOP1_P2_ENSG00000261236	BOP1	P2	ENSG00000261236	BOP1_-_145512830.23-P2	GCTGTGGCCCTCGTCATCAA	BOP1_+_145512867.23-P2	GTCCGGCAGTGACAGCAGTG	FALSE	FALSE
876_BORA_P1P2_ENSG00000136122	BORA	P1P2	ENSG00000136122	BORA_+_73302094.23-P1P2	GCGACTCCAGGGAGCTCCGG	BORA_-_73302125.23-P1P2	GTCCCTGGAGTCGGTACTGG	FALSE	FALSE
880_BPTF_P1P2_ENSG00000171634	BPTF	P1P2	ENSG00000171634	BPTF_+_65821601.23-P1P2	GTGACTGGGGGAACCGACAG	BPTF_-_65821672.23-P1P2	GGGCTGAAGGCGATCCGGAG	FALSE	FALSE
884_BRCA1_P1P2_ENSG00000012048	BRCA1	P1P2	ENSG00000012048	BRCA1_-_41277370.23-P1P2	GCACAGCCTGTCCCCCGTCC	BRCA1_-_41277311.23-P1P2	GTACCCAGAGCAGAGGGTGA	FALSE	FALSE
885_BRCA2_P1P2_ENSG00000139618	BRCA2	P1P2	ENSG00000139618	BRCA2_+_32889673.23-P1P2	GGACACCCGAGGCGCAGCAG	BRCA2_-_32889662.23-P1P2	GGGCAGAGGCGGAGCCGCTG	FALSE	FALSE
891_BRD4_ENST00000263377.2,ENST00000371835.4_ENSG00000141867	BRD4	ENST00000263377.2,ENST00000371835.4	ENSG00000141867	BRD4_-_15391173.23-ENST00000263377.2,ENST00000371835.4	GACTTTGCTGTACCCATCAG	BRD4_-_15391126.23-ENST00000263377.2,ENST00000371835.4	GAGGCCCAGTCATCCTACAC	FALSE	FALSE
893_BRD8_P1P2_ENSG00000112983	BRD8	P1P2	ENSG00000112983	BRD8_+_137514287.23-P1P2	GGCCAAGATGGCGACGGGAA	BRD8_+_137513959.23-P1P2	GATGAGCCAGACGGAGTAAC	FALSE	FALSE
896_BRF1_P1P2_ENSG00000185024	BRF1	P1P2	ENSG00000185024	BRF1_-_105767306.23-P1P2	GGGCTTCGGCGGAACCCGAG	BRF1_+_105767309.23-P1P2	GCTCGGCTGCGCTCACCGGT	FALSE	FALSE
897_BRF2_P1P2_ENSG00000104221	BRF2	P1P2	ENSG00000104221	BRF2_-_37707367.23-P1P2	GGTCTGCAACAGCAACCGTG	BRF2_-_37707179.23-P1P2	GCCCTCGTCGCTGAAGGTAG	FALSE	FALSE
900_BRIP1_P1P2_ENSG00000136492	BRIP1	P1P2	ENSG00000136492	BRIP1_-_59940486.23-P1P2	GACAGGCCTGCGCTCAAAGG	BRIP1_+_59940833.23-P1P2	GGGTCTGGTGGGTCGAGGAA	FALSE	FALSE
901_BRIX1_P1P2_ENSG00000113460	BRIX1	P1P2	ENSG00000113460	BRIX1_-_34916034.23-P1P2	GTGTCCCCGGGCTACACCTG	BRIX1_-_34915874.23-P1P2	GCCAAGAGGAAACGGCGTGG	FALSE	FALSE
902_BRK1_P1P2_ENSG00000254999	BRK1	P1P2	ENSG00000254999	BRK1_-_10157414.23-P1P2	GACAGGAGGATCCGGTGCAG	BRK1_-_10157427.23-P1P2	GGTGCAGCGGGAGATTCACC	FALSE	FALSE
923_BTF3L4_P1P2_ENSG00000134717	BTF3L4	P1P2	ENSG00000134717	BTF3L4_+_52521967.23-P1P2	GAGACAGAGAAAGACGACGG	BTF3L4_+_52522155.23-P1P2	GCCCGCTCGCCGCACCACGG	FALSE	FALSE
924_BTF3_P1P2_ENSG00000145741	BTF3	P1P2	ENSG00000145741	BTF3_-_72794314.23-P1P2	GCGTGTGTGCGCCTAATCTC	BTF3_+_72794288.23-P1P2	GGATTAGGCGCACACACGCG	FALSE	FALSE
934_BUB1B_P1P2_ENSG00000156970	BUB1B	P1P2	ENSG00000156970	BUB1B_-_40453297.23-P1P2	GTGAGGTGGCCGGTTTGTTA	BUB1B_-_40453273.23-P1P2	GACTTGGCGGCTAGGGGTGT	FALSE	FALSE
935_BUB1_P1P2_ENSG00000169679	BUB1	P1P2	ENSG00000169679	BUB1_-_111435363.23-P1P2	GGACAAGCGCCGGGCCTCAG	BUB1_-_111435372.23-P1P2	GCGGGCCTCAGCGGAACCCA	FALSE	FALSE
936_BUB3_P1P2_ENSG00000154473	BUB3	P1P2	ENSG00000154473	BUB3_-_124913930.23-P1P2	GTAGCCTGCGAGTGTTCTGA	BUB3_-_124913938.23-P1P2	GGAGTGTTCTGAGGGAAGCA	FALSE	FALSE
937_BUD13_P1P2_ENSG00000137656	BUD13	P1P2	ENSG00000137656	BUD13_-_116643492.23-P1P2	GCCGAGGGCGGAGTTGGGAA	BUD13_+_116643652.23-P1P2	GGCAGCTCCGCCGCTTTCCA	FALSE	FALSE
938_BUD31_P1P2_ENSG00000106245	BUD31	P1P2	ENSG00000106245	BUD31_+_99006639.23-P1P2	GCCAAGGTAATCGAGAACAG	BUD31_+_99006585.23-P1P2	GGTAGCTGCTTCTCGACAGA	FALSE	FALSE
939_BYSL_P1P2_ENSG00000112578	BYSL	P1P2	ENSG00000112578	BYSL_-_41889282.23-P1P2	GCCCCACGTGCGATCCTTCC	BYSL_-_41889603.23-P1P2	GTGAGGTCCGAGGAAGACAG	FALSE	FALSE
964_C12orf45_P1P2_ENSG00000151131	C12orf45	P1P2	ENSG00000151131	C12orf45_-_105380143.23-P1P2	GAGGGAAGCATGGAGGTCCA	C12orf45_-_105380117.23-P1P2	GCATCCGGGCCTGAGAGTGC	FALSE	FALSE
968_C12orf60_P1P2_ENSG00000182993	C12orf60	P1P2	ENSG00000182993	C12orf60_-_14956657.23-P1P2	GGTCCTGTCTCTCGAGTTGG	C12orf60_-_14956629.23-P1P2	GAAGATAGCTGCTAACTGAG	FALSE	FALSE
978_C14orf178_P1P2_ENSG00000197734	C14orf178	P1P2	ENSG00000197734	C14orf178_+_78227426.23-P1P2	GTTGATTGGGGTCCTCGATA	C14orf178_+_78227476.23-P1P2	GTCGCTCGCGCTGGAAGAAG	FALSE	FALSE
997_C16orf86_P1P2_ENSG00000159761	C16orf86	P1P2	ENSG00000159761	C16orf86_+_67700770.23-P1P2	GGAGACCGGCCAGCAAGCGA	C16orf86_+_67700726.23-P1P2	GCGACCGCGGAGCCCACCCT	FALSE	FALSE
1004_C17orf58_P1P2_ENSG00000186665	C17orf58	P1P2	ENSG00000186665	C17orf58_+_65989617.23-P1P2	GAGCCCGCCGCAGAGGGACG	C17orf58_-_65989632.23-P1P2	GCGGGCTCCGCGTCCCTCTG	FALSE	FALSE
1016_C19orf25_P1P2_ENSG00000119559	C19orf25	P1P2	ENSG00000119559	C19orf25_+_1479146.23-P1P2	GCGCCCAGGTGGGAAGAGGC	C19orf25_+_1479200.23-P1P2	GCTCCGACCGGAATCGGAAG	FALSE	FALSE
1022_C19orf53_P1P2_ENSG00000104979	C19orf53	P1P2	ENSG00000104979	C19orf53_-_13885302.23-P1P2	GGTGCCGGACCATGGCGCAG	C19orf53_+_13885284.23-P1P2	GCTGCCCCTGCGCCATGGTC	FALSE	FALSE
1029_C1D_P1P2_ENSG00000197223	C1D	P1P2	ENSG00000197223	C1D_+_68290088.23-P1P2	GACTGGAGTCGAAGGCCGTG	C1D_+_68289917.23-P1P2	GTTCGTTGGGGCAGCATTGT	FALSE	FALSE
1032_C1QBP_P1P2_ENSG00000108561	C1QBP	P1P2	ENSG00000108561	C1QBP_-_5342366.23-P1P2	GGACGGAGGAGCCCAGCACA	C1QBP_-_5342105.23-P1P2	GCGGTTGCAGGCCCTATTCC	FALSE	FALSE
1033_C1QTNF4_P1P2_ENSG00000172247	C1QTNF4	P1P2	ENSG00000172247	C1QTNF4_-_47615942.23-P1P2	GAGGGAAGGTCAGCTAGAGA	C1QTNF4_-_47615924.23-P1P2	GTGGGGAGGCGTGAGGGAAA	FALSE	FALSE
1035_C1orf109_P1_ENSG00000116922	C1orf109	P1	ENSG00000116922	C1orf109_+_38156159.23-P1	GCGCGTGGTGCAGTCCCTGG	C1orf109_-_38156166.23-P1	GCAAAGCGTGAGAACCCTCC	FALSE	FALSE
1036_C1orf109_P2_ENSG00000116922	C1orf109	P2	ENSG00000116922	C1orf109_+_38157864.23-P2	GGGAGGGCTGGGGGCCTACT	C1orf109_-_38157872.23-P2	GACAGCCGACCTGACCTAGT	FALSE	FALSE
1083_NEPRO_P1P2_ENSG00000163608	NEPRO	P1P2	ENSG00000163608	C3orf17_-_112738463.23-P1P2	GGGATTCTCACACGGTTCCA	C3orf17_+_112738436.23-P1P2	GAACCGTGTGAGAATCCCTA	FALSE	FALSE
1107_C6orf15_P1P2_ENSG00000204542	C6orf15	P1P2	ENSG00000204542	C6orf15_+_31080311.23-P1P2	GGATGCAGGGCCGCGTGGCA	C6orf15_-_31080269.23-P1P2	GCATCACGGCCTCCATACCT	FALSE	FALSE
1118_C7orf26_P1P2_ENSG00000146576	C7orf26	P1P2	ENSG00000146576	C7orf26_+_6629657.23-P1P2	GCCGCCGCGCAGCCGAACAG	C7orf26_+_6629704.23-P1P2	GGCGCCCGAAGGTCCGACTG	FALSE	FALSE
1121_C7orf50_ENST00000357429.6,ENST00000397098.3,ENST00000397100.2_ENSG00000146540	C7orf50	ENST00000357429.6,ENST00000397098.3,ENST00000397100.2	ENSG00000146540	C7orf50_+_1177904.23-ENST00000357429.6,ENST00000397098.3,ENST00000397100.2	GCGGGACTAACGCTTACCTG	C7orf50_+_1177839.23-ENST00000357429.6,ENST00000397098.3,ENST00000397100.2	GACGCTTAGGTGGGCGACGT	FALSE	FALSE
1131_C9orf16_P1P2_ENSG00000171159	C9orf16	P1P2	ENSG00000171159	C9orf16_+_130922603.23-P1P2	GGCCGGCGCCGGATGGAAGG	C9orf16_+_130922642.23-P1P2	GGCCGCGCGACGATGGAACG	FALSE	FALSE
1136_C9orf78_P1P2_ENSG00000136819	C9orf78	P1P2	ENSG00000136819	C9orf78_-_132597510.23-P1P2	GACGACCGGCATGGTGACAA	C9orf78_+_132597511.23-P1P2	GGCGCGGCGGCTGTACAACT	FALSE	FALSE
1139_CA5A_P1P2_ENSG00000174990	CA5A	P1P2	ENSG00000174990	CA5A_+_87969813.23-P1P2	GAGACCGTCCCGAGCCAGAT	CA5A_+_87969837.23-P1P2	GGGGTCTTTCGAGAGGAGAG	FALSE	FALSE
1146_CACNB3_P2_ENSG00000167535	CACNB3	P2	ENSG00000167535	CACNB3_+_49209404.23-P2	GCCGAGGCGGGAGCAAAACC	CACNB3_-_49209408.23-P2	GAGCGTGCAGAGCAGCGGCC	FALSE	FALSE
1147_CACNB3_P1_ENSG00000167535	CACNB3	P1	ENSG00000167535	CACNB3_+_49212320.23-P1	GCCCGTGCTAGGTGGAAGGT	CACNB3_+_49212331.23-P1	GAGGGGAACGAACCCGTGCT	FALSE	FALSE
1148_CACTIN_P1P2_ENSG00000105298	CACTIN	P1P2	ENSG00000105298	CACTIN_-_3626762.23-P1P2	GAGCGTGTGTCCCGACCCAT	CACTIN_-_3626555.23-P1P2	GGGTCGGGCGCTCCTGAGGT	FALSE	FALSE
1151_CADM4_P1P2_ENSG00000105767	CADM4	P1P2	ENSG00000105767	CADM4_+_44143915.23-P1P2	GCCGGGCCCGGCGCTTCCAG	CADM4_+_44143932.23-P1P2	GGGCGGCGGCACCATGGGCC	FALSE	FALSE
1167_CAMLG_P1P2_ENSG00000164615	CAMLG	P1P2	ENSG00000164615	CAMLG_+_134074264.23-P1P2	GGTGGCAGTGGCGGTGATGT	CAMLG_+_134074249.23-P1P2	GATGTTGGCCGCCGCTGCGA	FALSE	FALSE
1175_CAP1_P1P2_ENSG00000131236	CAP1	P1P2	ENSG00000131236	CAP1_-_40506478.23-P1P2	GGAGGCGGAACTCTGAGGTG	CAP1_+_40506449.23-P1P2	GCAGAGTTCCGCCTCACCTC	FALSE	FALSE
1187_CAPZB_P1P2_ENSG00000077549	CAPZB	P1P2	ENSG00000077549	CAPZB_-_19812015.23-P1P2	GCCGGCGCTTCCACTTCCCC	CAPZB_-_19811972.23-P1P2	GGTCCCGGTCCCGGCGTCAG	FALSE	FALSE
1197_CARS_P1P2_ENSG00000110619	CARS	P1P2	ENSG00000110619	CARS_+_3078579.23-P1P2	GAGCCATGGCAGATTCCTCC	CARS_-_3078598.23-P1P2	GTGCCCGGAGGAATCTGCCA	FALSE	FALSE
1206_CASP8AP2_P1P2_ENSG00000118412	CASP8AP2	P1P2	ENSG00000118412	CASP8AP2_-_90539614.23-P1P2	GATGCCAGGGAGACCTCGGT	CASP8AP2_-_90539622.23-P1P2	GGAGACCTCGGTGGGCAGAA	FALSE	FALSE
1221_CBLL1_P1P2_ENSG00000105879	CBLL1	P1P2	ENSG00000105879	CBLL1_-_107384626.23-P1P2	GATCATGGATCACACTGGTA	CBLL1_-_107384632.23-P1P2	GGATCACACTGGTAAGGAGG	FALSE	FALSE
1222_CBLN1_P1P2_ENSG00000102924	CBLN1	P1P2	ENSG00000102924	CBLN1_+_49315691.23-P1P2	GTAATTCAGAGCGGCGGCGG	CBLN1_+_49315694.23-P1P2	GCAATAATTCAGAGCGGCGG	FALSE	FALSE
1228_CBX1_P1P2_ENSG00000108468	CBX1	P1P2	ENSG00000108468	CBX1_+_46178553.23-P1P2	GCGGCGGGAGCCCTGCGTGA	CBX1_-_46178513.23-P1P2	GGAAGCAGGACGCTGGACCC	FALSE	FALSE
1238_CCAR1_P1P2_ENSG00000060339	CCAR1	P1P2	ENSG00000060339	CCAR1_-_70481039.23-P1P2	GGTTAGCCGGGACCCGACTC	CCAR1_-_70481045.23-P1P2	GCGGGACCCGACTCAGGTGA	FALSE	FALSE
1245_CCDC115_P1P2_ENSG00000136710	CCDC115	P1P2	ENSG00000136710	CCDC115_+_131099673.23-P1P2	GGCGGCGCTTGACCTGCGAG	CCDC115_+_131099730.23-P1P2	GCAAACTGCGGAGGGTGACA	FALSE	FALSE
1254_CCDC130_P2_ENSG00000104957	CCDC130	P2	ENSG00000104957	CCDC130_+_13842618.23-P2	GCCCAGCTCGGCGAGGACCC	CCDC130_-_13842623.23-P2	GAAGGCTGAACCCGCTTCCA	FALSE	FALSE
1255_CCDC130_P1_ENSG00000104957	CCDC130	P1	ENSG00000104957	CCDC130_-_13858696.23-P1	GCGTCCTGGGGGCGCGGAGA	CCDC130_-_13858757.23-P1	GACGGTCAGGGCGTGACGTC	FALSE	FALSE
1257_CCDC137_P1P2_ENSG00000185298	CCDC137	P1P2	ENSG00000185298	CCDC137_-_79633788.23-P1P2	GGCTTCGCTAGGGAGCCTCC	CCDC137_-_79633802.23-P1P2	GCCTCCCGGCGTGGAGATGG	FALSE	FALSE
1260_CCDC144A_P1P2_ENSG00000170160	CCDC144A	P1P2	ENSG00000170160	CCDC144A_-_16593812.23-P1P2	GCCCTAGCGTCGGGAGCCAG	CCDC144A_-_16593586.23-P1P2	GGTGGCTGTTGGCTTGGCGG	FALSE	FALSE
1261_CCDC144NL_P1_ENSG00000205212	CCDC144NL	P1	ENSG00000205212	CCDC144NL_+_20771514.23-P1	GGCTCTTCTGTGTCCAGCGG	CCDC144NL_+_20771332.23-P1	GGCCAGGCTGGAGGACTAGA	FALSE	FALSE
1262_CCDC144NL_P2_ENSG00000205212	CCDC144NL	P2	ENSG00000205212	CCDC144NL_-_20799255.23-P2	GCTCCTGGCTCCCAACACTA	CCDC144NL_+_20799243.23-P2	GGAGGAAGACCCCTAGTGTT	FALSE	FALSE
1268_CCDC174_P1P2_ENSG00000154781	CCDC174	P1P2	ENSG00000154781	CCDC174_-_14693290.23-P1P2	GCGACGGAGGTAGGCTTACG	CCDC174_-_14693310.23-P1P2	GGGCCTGTGTCGGGTAGAAA	FALSE	FALSE
1284_CCDC59_P1P2_ENSG00000133773	CCDC59	P1P2	ENSG00000133773	CCDC59_+_82752125.23-P1P2	GGGTGAGGCGGTCCGCGAAG	CCDC59_+_82752145.23-P1P2	GTAGTCGGCTGCAATGGCGC	FALSE	FALSE
1296_CCDC78_P1P2_ENSG00000162004	CCDC78	P1P2	ENSG00000162004	CCDC78_-_776828.23-P1P2	GGCGCAGACGTCCCCATCAG	CCDC78_-_776428.23-P1P2	GTCCACGCCCGGCTTCCCCA	FALSE	FALSE
1298_CCDC84_P1P2_ENSG00000186166	CCDC84	P1P2	ENSG00000186166	CCDC84_-_118868873.23-P1P2	GCCGCCGGATGGCGTAGGAT	CCDC84_-_118868904.23-P1P2	GGTGGTGATACCGGGTACCC	FALSE	FALSE
1301_CCDC86_P1P2_ENSG00000110104	CCDC86	P1P2	ENSG00000110104	CCDC86_-_60609589.23-P1P2	GCAGGGGTGTGGAAACTTAC	CCDC86_-_60609614.23-P1P2	GAGCCATGGATACACCGTTA	FALSE	FALSE
1315_CCNA2_P1P2_ENSG00000145386	CCNA2	P1P2	ENSG00000145386	CCNA2_+_122744606.23-P1P2	GACTGAAGTCCGGGAACCCG	CCNA2_-_122744979.23-P1P2	GAGGAGGTTGCGAAAGGCGC	FALSE	FALSE
1317_CCNB1_P1P2_ENSG00000134057	CCNB1	P1P2	ENSG00000134057	CCNB1_-_68463002.23-P1P2	GGCTGCGGCGGAACGGCTGT	CCNB1_+_68463036.23-P1P2	GGGGAGAAGCAGAACACCGG	FALSE	FALSE
1320_CCND1_P1_ENSG00000110092	CCND1	P1	ENSG00000110092	CCND1_-_69455972.23-P1	GCAGCAGAGTCCGCACGCTC	CCND1_+_69455918.23-P1	GTGCGCCGACAGCCCTCTGG	FALSE	FALSE
1321_CCND1_P2_ENSG00000110092	CCND1	P2	ENSG00000110092	CCND1_-_69467368.23-P2	GTTGAAAGTAGGGACCTCAG	CCND1_+_69467581.23-P2	GATTAAATCTGTAACATCAA	FALSE	FALSE
1329_CCNH_P1P2_ENSG00000134480	CCNH	P1P2	ENSG00000134480	CCNH_+_86708689.23-P1P2	GTCCGCGAGATCTTCGGTGG	CCNH_-_86708719.23-P1P2	GAAGATCTCGCGGAAGCCTA	FALSE	FALSE
1332_CCNK_P2_ENSG00000090061	CCNK	P2	ENSG00000090061	CCNK_+_99969115.23-P2	GGGCTGTTGCAGCTGATGGG	CCNK_+_99969150.23-P2	GCTTGCGGCACTTGTGGTGT	FALSE	FALSE
1333_CCNK_P1_ENSG00000090061	CCNK	P1	ENSG00000090061	CCNK_-_99947816.23-P1	GGGGGCTTGCCTGAAGCGAG	CCNK_-_99947838.23-P1	GTGAGTGACCCACCGACTGA	FALSE	FALSE
1334_CCNL1_P1P2_ENSG00000163660	CCNL1	P1P2	ENSG00000163660	CCNL1_+_156877490.23-P1P2	GGTATCACCGTGCCCCGGGA	CCNL1_+_156877964.23-P1P2	GCCCAGAACCCGGCGGTCAC	FALSE	FALSE
1340_CCP110_P1P2_ENSG00000103540	CCP110	P1P2	ENSG00000103540	CCP110_+_19535267.23-P1P2	GCCGCCATATTACGGATCTC	CCP110_-_19535293.23-P1P2	GGATCCGTAATATGGCGGGG	FALSE	FALSE
1346_CCT2_P1P2_ENSG00000166226	CCT2	P1P2	ENSG00000166226	CCT2_-_69979656.23-P1P2	GACGGGGTCTGAGCCATCAG	CCT2_-_69979270.23-P1P2	GCCCGAGCACGAGCTGTGAG	FALSE	FALSE
1347_CCT3_P1P2_ENSG00000163468	CCT3	P1P2	ENSG00000163468	CCT3_+_156308067.23-P1P2	GTGAGGTGTAAGCCCTGAGG	CCT3_-_156307863.23-P1P2	GTCAGTGGCCCGGTCAGTGG	FALSE	FALSE
1348_CCT4_P1P2_ENSG00000115484	CCT4	P1P2	ENSG00000115484	CCT4_-_62115399.23-P1P2	GCCACTGGGCTGCTTCTATA	CCT4_+_62115687.23-P1P2	GCTGCGGCCGGCCAGAATCC	FALSE	FALSE
1349_CCT5_P1P2_ENSG00000150753	CCT5	P1P2	ENSG00000150753	CCT5_+_10250403.23-P1P2	GCAACCGGCGGAGACCGCTA	CCT5_+_10250415.23-P1P2	GATTACTTCCCCCCAACCGG	FALSE	FALSE
1350_CCT6A_P1P2_ENSG00000146731	CCT6A	P1P2	ENSG00000146731	CCT6A_-_56119502.23-P1P2	GGCCACGCCGCGCCGGCTCT	CCT6A_+_56119524.23-P1P2	GGCCATAGCTGCTCCAGCGG	FALSE	FALSE
1351_CCT7_P1P2_ENSG00000135624	CCT7	P1P2	ENSG00000135624	CCT7_-_73461472.23-P1P2	GCGGCCCGGTCTCGGAGAAG	CCT7_-_73461481.23-P1P2	GCTCGGAGAAGAGGGGAGAG	FALSE	FALSE
1352_CCT8_P1P2_ENSG00000156261	CCT8	P1P2	ENSG00000156261	CCT8_+_30445740.23-P1P2	GGCGTGCTGCCCTGGCTCAG	CCT8_-_30446001.23-P1P2	GCCTTCTGGGAAAGCAGCGT	FALSE	FALSE
1361_CD2BP2_P1P2_ENSG00000169217	CD2BP2	P1P2	ENSG00000169217	CD2BP2_-_30366557.23-P1P2	GGAATCCGCGGAAGGCGAGG	CD2BP2_-_30366596.23-P1P2	GTGCGCCAGGGCTACATCCG	FALSE	FALSE
1365_CD3EAP_P1P2_ENSG00000117877	CD3EAP	P1P2	ENSG00000117877	CD3EAP_-_45909922.23-P1P2	GAACCTGGTGCGAGCAGCCC	CD3EAP_+_45909934.23-P1P2	GATCCTGGGACCCACACCTC	FALSE	FALSE
1380_CD8B_P1P2_ENSG00000172116	CD8B	P1P2	ENSG00000172116	CD8B_-_87088921.23-P1P2	GCCCGGGAGCGCAGACCCTT	CD8B_+_87088914.23-P1P2	GCGGCGCGCGGGCTACCCAA	FALSE	FALSE
1385_CDAN1_P1P2_ENSG00000140326	CDAN1	P1P2	ENSG00000140326	CDAN1_+_43029296.23-P1P2	GCAGAGCGCCCCGACCGGGA	CDAN1_-_43029292.23-P1P2	GCGCAGCAGCGACTCCAAAA	FALSE	FALSE
1386_CDC123_P1P2_ENSG00000151465	CDC123	P1P2	ENSG00000151465	CDC123_-_12238200.23-P1P2	GGGCGCCCAGAGTTCCGGGA	CDC123_+_12238270.23-P1P2	GCGGGTACCACGCGGAGAAC	FALSE	FALSE
1389_CDC16_P1P2_ENSG00000130177	CDC16	P1P2	ENSG00000130177	CDC16_-_115000772.23-P1P2	GGTCTCCGCCTCGCCCAGAA	CDC16_+_115000554.23-P1P2	GAGCCGCTCTAGGTTCATGG	FALSE	FALSE
1390_CDC20_P1P2_ENSG00000117399	CDC20	P1P2	ENSG00000117399	CDC20_-_43824668.23-P1P2	GAAGCCGGTCGGAACTGCTC	CDC20_-_43824671.23-P1P2	GCCGGTCGGAACTGCTCCGG	FALSE	FALSE
1391_CDC23_P1P2_ENSG00000094880	CDC23	P1P2	ENSG00000094880	CDC23_-_137548987.23-P1P2	GACAGCCACCGGGACCATGG	CDC23_+_137548970.23-P1P2	GAGTACCTCCATGGTCCCGG	FALSE	FALSE
1395_CDC26_P1P2_ENSG00000176386	CDC26	P1P2	ENSG00000176386	CDC26_+_116037656.23-P1P2	GGGCCGGCTTGAAAAGAGGT	CDC26_+_116037488.23-P1P2	GGGTACAGGCCTGGAGCTAG	FALSE	FALSE
1396_CDC27_P1P2_ENSG00000004897	CDC27	P1P2	ENSG00000004897	CDC27_+_45266576.23-P1P2	GGGCCGGAGCCGCTACAGGG	CDC27_+_45266436.23-P1P2	GGCAGCGTAGGGCCACTCCG	FALSE	FALSE
1398_CDC37_P1P2_ENSG00000105401	CDC37	P1P2	ENSG00000105401	CDC37_+_10506514.23-P1P2	GGCACCCAATGCCTGGTCAG	CDC37_-_10506403.23-P1P2	GATCAGAGGAGGGGACCGGT	FALSE	FALSE
1399_CDC40_P1P2_ENSG00000168438	CDC40	P1P2	ENSG00000168438	CDC40_+_110501678.23-P1P2	GGACCCTGAACCCGAACCAT	CDC40_-_110501684.23-P1P2	GCAGCTCTGGCCGCTTCCTA	FALSE	FALSE
1406_CDC42_P1P2_ENSG00000070831	CDC42	P1P2	ENSG00000070831	CDC42_+_22379552.23-P1P2	GGAGCCCGGGCGCCCAGGAT	CDC42_+_22379247.23-P1P2	GAGCTCCCGCGGGGAACCTC	FALSE	FALSE
1407_CDC45_P1P2_ENSG00000093009	CDC45	P1P2	ENSG00000093009	CDC45_+_19467483.23-P1P2	GTCGGACACGAACATAGCCA	CDC45_+_19467480.23-P1P2	GGACACGAACATAGCCACGG	FALSE	FALSE
1408_CDC5L_P1P2_ENSG00000096401	CDC5L	P1P2	ENSG00000096401	CDC5L_-_44355475.23-P1P2	GAGGTCGCGCTTGGAGGAAG	CDC5L_+_44355934.23-P1P2	GTGCCCCGGGGGACCAACTC	FALSE	FALSE
1409_CDC6_P1P2_ENSG00000094804	CDC6	P1P2	ENSG00000094804	CDC6_+_38444169.23-P1P2	GCCCTGAACAAACTGCACAG	CDC6_-_38444255.23-P1P2	GGAAGGATCCTGCACTGAGG	FALSE	FALSE
1410_CDC73_P1P2_ENSG00000134371	CDC73	P1P2	ENSG00000134371	CDC73_-_193091272.23-P1P2	GGCGAGGCGACAAGAGAAGA	CDC73_+_193091167.23-P1P2	GTCGCCTACGACAGCAGCAG	FALSE	FALSE
1411_CDC7_P1P2_ENSG00000097046	CDC7	P1P2	ENSG00000097046	CDC7_+_91966607.23-P1P2	GGTCGGAGGGATCCGAAGGG	CDC7_+_91966603.23-P1P2	GGAGGGATCCGAAGGGGGGC	FALSE	FALSE
1415_CDCA5_P1P2_ENSG00000146670	CDCA5	P1P2	ENSG00000146670	CDCA5_-_64851508.23-P1P2	GCCCCGGGCGCGCGCCAACC	CDCA5_-_64851512.23-P1P2	GGGGCGCGCGCCAACCGGGA	FALSE	FALSE
1418_CDCA8_P1P2_ENSG00000134690	CDCA8	P1P2	ENSG00000134690	CDCA8_+_38158230.23-P1P2	GACCTGCGGTCCCGAGACAA	CDCA8_-_38158209.23-P1P2	GTAGAGCCGCTCTCTCTCAC	FALSE	FALSE
1419_CDIPT_P1P2_ENSG00000103502	CDIPT	P1P2	ENSG00000103502	CDIPT_+_29874463.23-P1P2	GCCACGCGCAGCTGGAGCAG	CDIPT_+_29874410.23-P1P2	GGGGCTGGCAGAGGCGAGGG	FALSE	FALSE
1421_CDK11A_P1P2_ENSG00000008128	CDK11A	P1P2	ENSG00000008128	CDK11A_+_1655695.23-P1P2	GACCGGCCGCGGCCCCGTAG	CDK11A_+_1655752.23-P1P2	GCAGGAAGTGAGGATACTTC	FALSE	FALSE
1429_CDK1_P1P2_ENSG00000170312	CDK1	P1P2	ENSG00000170312	CDK1_-_62538284.23-P1P2	GAATTGAGCGGAGAGCGACG	CDK1_+_62538309.23-P1P2	GTACCCGGCTTATTATTCCG	FALSE	FALSE
1432_CDK2_P1P2_ENSG00000123374	CDK2	P1P2	ENSG00000123374	CDK2_-_56360602.23-P1P2	GTGGCGGTCGGGAACTCGGT	CDK2_+_56360661.23-P1P2	GCCGTGGCCCCGGGTCGGGA	FALSE	FALSE
1441_CDK7_P1P2_ENSG00000134058	CDK7	P1P2	ENSG00000134058	CDK7_+_68530926.23-P1P2	GTCCACGGGAAAACCCGCAA	CDK7_-_68530696.23-P1P2	GGGCGGGGATACTAAAGCGA	FALSE	FALSE
1443_CDK9_P1P2_ENSG00000136807	CDK9	P1P2	ENSG00000136807	CDK9_-_130548401.23-P1P2	GCGGCGGCAGCAGCGACTGG	CDK9_-_130548749.23-P1P2	GGCAGAGAGGCGCCCGTGAG	FALSE	FALSE
1458_CDT1_P1P2_ENSG00000167513	CDT1	P1P2	ENSG00000167513	CDT1_+_88870237.23-P1P2	GGTGACGCGGCGCTGCTCCA	CDT1_+_88870234.23-P1P2	GACGCGGCGCTGCTCCATGG	FALSE	FALSE
1470_CEBPZ_P1P2_ENSG00000115816	CEBPZ	P1P2	ENSG00000115816	CEBPZ_+_37458499.23-P1P2	GGCGTGGAGAGTTCCGAAGG	CEBPZ_+_37458694.23-P1P2	GCCCGCCATGGCCGCAGTCA	FALSE	FALSE
1474_CENPA_P1_ENSG00000115163	CENPA	P1	ENSG00000115163	CENPA_+_26987565.23-P1	GCACTGGAAGGGCCGTGGAA	CENPA_-_26987167.23-P1	GCGCTCGCGCAGGAGACCCC	TRUE	TRUE
1475_CENPA_P2_ENSG00000115163	CENPA	P2	ENSG00000115163	CENPA_-_27008953.23-P2	GCCAAGCACCGGCTCATGTG	CENPA_-_27008942.23-P2	GGCGGACTTCTGCCAAGCAC	FALSE	FALSE
1478_CENPC_P1P2_ENSG00000145241	CENPC	P1P2	ENSG00000145241	CENPC_-_68411108.23-P1P2	GGAGCCAGCGCAACTGTCTG	CENPC_-_68411111.23-P1P2	GCCAGCGCAACTGTCTGAGG	FALSE	FALSE
1479_CENPE_P1P2_ENSG00000138778	CENPE	P1P2	ENSG00000138778	CENPE_+_104119357.23-P1P2	GGGCGCCGCCCTGAGCCGGA	CENPE_+_104119466.23-P1P2	GCAGCCTGATAGGATGGCGG	FALSE	FALSE
1481_CENPH_P1P2_ENSG00000153044	CENPH	P1P2	ENSG00000153044	CENPH_-_68485438.23-P1P2	GAGCGCGTTTGCCTGTTGAG	CENPH_+_68485427.23-P1P2	GGGAAAGGCTACCACTCAAC	FALSE	FALSE
1482_CENPI_P1P2_ENSG00000102384	CENPI	P1P2	ENSG00000102384	CENPI_-_100353207.23-P1P2	GGGCGGCATTCGGTGGTCAG	CENPI_+_100353181.23-P1P2	GGACCACCGAATGCCGCCTC	FALSE	FALSE
1483_CENPJ_P1P2_ENSG00000151849	CENPJ	P1P2	ENSG00000151849	CENPJ_+_25496834.23-P1P2	GGCCCTGCGCCGGAGATGGA	CENPJ_+_25496971.23-P1P2	GCCGACAGAGGCGGCGATTG	FALSE	FALSE
1484_CENPK_P1P2_ENSG00000123219	CENPK	P1P2	ENSG00000123219	CENPK_+_64858943.23-P1P2	GGCGCAGCGCCTAGGCGACC	CENPK_+_64858912.23-P1P2	GCGCTGTGATGGTAAGACCT	FALSE	FALSE
1487_CENPN_P1P2_ENSG00000166451	CENPN	P1P2	ENSG00000166451	CENPN_-_81040819.23-P1P2	GCGGCGGGAACTGCAATTGG	CENPN_-_81040900.23-P1P2	GCCGGTAAGAGAGCCCCGGG	FALSE	FALSE
1491_CENPT_P1P2_ENSG00000102901	CENPT	P1P2	ENSG00000102901	CENPT_-_67867769.23-P1P2	GTTGTGGTCAGCCATCGTCT	CENPT_+_67867777.23-P1P2	GGCTGGCTGGGCGGTTAGGA	FALSE	FALSE
1493_CENPW_P1P2_ENSG00000203760	CENPW	P1P2	ENSG00000203760	CENPW_+_126661305.23-P1P2	GGTCCGTATGACGCTTCTTC	CENPW_-_126661477.23-P1P2	GTAAAGCGGAAGGCTCCCCG	FALSE	FALSE
1497_CEP152_P1P2_ENSG00000103995	CEP152	P1P2	ENSG00000103995	CEP152_+_49103224.23-P1P2	GGGACTAGAGCCAGGGTAAG	CEP152_+_49103178.23-P1P2	GCAGGACTAGAGTTTCCTCG	FALSE	FALSE
1500_CEP192_P1P2_ENSG00000101639	CEP192	P1P2	ENSG00000101639	CEP192_+_12991384.23-P1P2	GTGTGCAGCGGGAAAGTCCA	CEP192_+_12991736.23-P1P2	GGGAAGTCCCCAGACAAGAG	FALSE	FALSE
1510_CEP68_P1P2_ENSG00000011523	CEP68	P1P2	ENSG00000011523	CEP68_-_65283588.23-P1P2	GAGGGCCGCAGTTGCAGTCA	CEP68_-_65283603.23-P1P2	GGTCAGGGTCCGCCAGCTCG	FALSE	FALSE
1516_CEP85_P1P2_ENSG00000130695	CEP85	P1P2	ENSG00000130695	CEP85_-_26560720.23-P1P2	GCCGTTAGAGGAGCTGAGGG	CEP85_-_26560748.23-P1P2	GCCGCTCACCGCAGACGTGG	FALSE	FALSE
1519_CEP97_P1P2_ENSG00000182504	CEP97	P1P2	ENSG00000182504	CEP97_+_101443780.23-P1P2	GGCCGCGCGAAGGCTTCTGG	CEP97_-_101443523.23-P1P2	GTATTAGCAAGCAGCAAATA	FALSE	FALSE
1532_CFDP1_P1_ENSG00000153774	CFDP1	P1	ENSG00000153774	CFDP1_+_75467325.23-P1	GCGCCGCCGCCGGGGCTCTA	CFDP1_-_75467319.23-P1	GCTCCAACGGCAAAGCTCTA	FALSE	FALSE
1533_CFDP1_P2_ENSG00000153774	CFDP1	P2	ENSG00000153774	CFDP1_-_75448185.23-P2	GTGGTAGCATAGTTCTTCAG	CFDP1_-_75448478.23-P2	GCCTTGAAGGCAGCATCACC	FALSE	FALSE
1536_CFL1_P1P2_ENSG00000172757	CFL1	P1P2	ENSG00000172757	CFL1_+_65625628.23-P1P2	GTTCAGTCGGGTCCCGGCAG	CFL1_-_65625654.23-P1P2	GGCCGGGACCCGACTGAACG	FALSE	FALSE
1544_CHAF1A_P1P2_ENSG00000167670	CHAF1A	P1P2	ENSG00000167670	CHAF1A_-_4402710.23-P1P2	GAGAGCAGCGGCCGCCTGAG	CHAF1A_+_4402728.23-P1P2	GGGCAGCTCGACCTCCTCTC	FALSE	FALSE
1545_CHAF1B_P1P2_ENSG00000159259	CHAF1B	P1P2	ENSG00000159259	CHAF1B_+_37757745.23-P1P2	GGGGCCAGGGAAGCCGTACC	CHAF1B_+_37757724.23-P1P2	GGAGGGACCCGGACAGTCAG	FALSE	FALSE
1548_CHCHD1_P1P2_ENSG00000172586	CHCHD1	P1P2	ENSG00000172586	CHCHD1_-_75541863.23-P1P2	GCCCAGCCTGCGGGGTCGTC	CHCHD1_-_75541853.23-P1P2	GTATGGCGACACCCAGCCTG	FALSE	FALSE
1549_CHCHD2_P1P2_ENSG00000106153	CHCHD2	P1P2	ENSG00000106153	CHCHD2_-_56174016.23-P1P2	GTCATTGCCCCAGTAGAGTC	CHCHD2_+_56174001.23-P1P2	GGGCCGTCCGGACTCTACTG	FALSE	FALSE
1551_CHCHD4_P1P2_ENSG00000163528	CHCHD4	P1P2	ENSG00000163528	CHCHD4_+_14166228.23-P1P2	GGAGGGAGGTCACGGCGTAA	CHCHD4_-_14166123.23-P1P2	GGTCTCCCGCAGGCCCTCGT	FALSE	FALSE
1560_CHD4_P1P2_ENSG00000111642	CHD4	P1P2	ENSG00000111642	CHD4_+_6716555.23-P1P2	GTAAGAGGCGACGCTGGAGC	CHD4_-_6716063.23-P1P2	GCTGTCCTCTGGGACAACTC	FALSE	FALSE
1568_CHEK1_P1P2_ENSG00000149554	CHEK1	P1P2	ENSG00000149554	CHEK1_-_125495912.23-P1P2	GGGCAAAGGACAGTCCGGTG	CHEK1_-_125495934.23-P1P2	GAAGGGCGGCCGGTAGAGTA	FALSE	FALSE
1570_CHERP_P1P2_ENSG00000085872	CHERP	P1P2	ENSG00000085872	CHERP_+_16653219.23-P1P2	GGCGCTGGTGGTCGATCGTG	CHERP_-_16653216.23-P1P2	GGGCCGCGGGGAACGTCCTC	FALSE	FALSE
1579_CHMP1A_P1P2_ENSG00000131165	CHMP1A	P1P2	ENSG00000131165	CHMP1A_+_89723672.23-P1P2	GGGGCCTAGACCACCAACCC	CHMP1A_-_89724068.23-P1P2	GGGGCGGTGTCAGGTCCCGG	FALSE	FALSE
1581_CHMP2A_P1P2_ENSG00000130724	CHMP2A	P1P2	ENSG00000130724	CHMP2A_-_59066282.23-P1P2	GAGCGAGGCACCGGACACCC	CHMP2A_+_59066434.23-P1P2	GCGGCGGCGACAGGACCGAG	FALSE	FALSE
1583_CHMP3_P1P2_ENSG00000115561	CHMP3	P1P2	ENSG00000115561	CHMP3_-_86790522.23-P1P2	GCTTTCAGTTCCCCGCGCCC	CHMP3_-_86790451.23-P1P2	GTCTTTGGGCGGCTTCTCCT	FALSE	FALSE
1586_CHMP4B_P1P2_ENSG00000101421	CHMP4B	P1P2	ENSG00000101421	CHMP4B_-_32399280.23-P1P2	GCGGCGAGCAGCAACCATGT	CHMP4B_-_32399446.23-P1P2	GTGACGGCCGCCAAGAAGCA	FALSE	FALSE
1587_CHMP5_P1P2_ENSG00000086065	CHMP5	P1P2	ENSG00000086065	CHMP5_+_33265229.23-P1P2	GCCCAGGACCCGAAATGAAG	CHMP5_-_33265093.23-P1P2	GCAAGATGAACCGACTCTTC	FALSE	FALSE
1588_CHMP6_P1P2_ENSG00000176108	CHMP6	P1P2	ENSG00000176108	CHMP6_-_78965692.23-P1P2	GGGTGGCGATTGGACTTGGT	CHMP6_+_78965716.23-P1P2	GCGGCCGAACAGGTTACCCA	FALSE	FALSE
1589_CHMP7_P1P2_ENSG00000147457	CHMP7	P1P2	ENSG00000147457	CHMP7_-_23104167.23-P1P2	GCGAGGGCGGAAGCGGACCA	CHMP7_-_23104196.23-P1P2	GTGTGTTCGCAGCCTTGCCG	FALSE	FALSE
1591_CHORDC1_P1P2_ENSG00000110172	CHORDC1	P1P2	ENSG00000110172	CHORDC1_-_89955982.23-P1P2	GGACGGCTGCAGGAGATCCG	CHORDC1_-_89955894.23-P1P2	GGGAACGCGGCGCAACAGAG	FALSE	FALSE
1604_CHTF18_P1P2_ENSG00000127586	CHTF18	P1P2	ENSG00000127586	CHTF18_-_838671.23-P1P2	GAGGTTCGGAGCGGGAGCTC	CHTF18_-_838687.23-P1P2	GCTCGGGCTCGCGGACGGTA	FALSE	FALSE
1605_CHTF8_P1P2_ENSG00000168802	CHTF8	P1P2	ENSG00000168802	CHTF8_+_69166252.23-P1P2	GCGCGGCTCGGAGAGAAGAA	CHTF8_-_69166513.23-P1P2	GTGCGCCAGGAGCACTTCCG	FALSE	FALSE
1606_CHTOP_P1P2_ENSG00000160679	CHTOP	P1P2	ENSG00000160679	CHTOP_-_153606538.23-P1P2	GTAGCCGGTCAGACAAGCAC	CHTOP_-_153606547.23-P1P2	GAGACAAGCACTGGACGTGG	FALSE	FALSE
1609_CIAO1_P1P2_ENSG00000144021	CIAO1	P1P2	ENSG00000144021	CIAO1_-_96932005.23-P1P2	GGGCCGCGGAAGCCTGGAGT	CIAO1_+_96932066.23-P1P2	GGTCGGCCCGACGCAGGGGG	FALSE	FALSE
1610_CIAPIN1_P1P2_ENSG00000005194	CIAPIN1	P1P2	ENSG00000005194	CIAPIN1_+_57481238.23-P1P2	GGCGGCAGGTGAGAGTGGTG	CIAPIN1_+_57481287.23-P1P2	GGCGCAAGGCGTGGAGTCGA	FALSE	FALSE
1614_CINP_P1P2_ENSG00000100865	CINP	P1P2	ENSG00000100865	CINP_+_102829193.23-P1P2	GCTCCTTCTACGGATATCTG	CINP_-_102829164.23-P1P2	GAGCCACCCCACCCCGGGAA	FALSE	FALSE
1628_CKAP5_P1_ENSG00000175216	CKAP5	P1	ENSG00000175216	CKAP5_+_46867805.23-P1	GCGGCCCAAGCGGTTTCAAA	CKAP5_-_46867793.23-P1	GCAGCTGGGTCAGAACCAAG	FALSE	FALSE
1629_CKAP5_P2_ENSG00000175216	CKAP5	P2	ENSG00000175216	CKAP5_-_46848384.23-P2	GAGGAATACCCGGCAGGCGG	CKAP5_-_46848381.23-P2	GAGCAGGAATACCCGGCAGG	FALSE	FALSE
1636_CLASRP_P1P2_ENSG00000104859	CLASRP	P1P2	ENSG00000104859	CLASRP_-_45542349.23-P1P2	GCGCGCGCGAGCGCAGCGGT	CLASRP_-_45542376.23-P1P2	GGCGACCAGCCGGTGAGTGC	FALSE	FALSE
1638_CLCC1_P1P2_ENSG00000121940	CLCC1	P1P2	ENSG00000121940	CLCC1_+_109506058.23-P1P2	GAGCACGCTGAAACCCTGGG	CLCC1_+_109506061.23-P1P2	GGGAAGCACGCTGAAACCCT	FALSE	FALSE
1659_CLK2_P1P2_ENSG00000176444	CLK2	P1P2	ENSG00000176444	CLK2_+_155243222.23-P1P2	GCGGAGACCGAGCTGGGATC	CLK2_+_155243270.23-P1P2	GCGTACGTGCTCGCTCACGG	FALSE	FALSE
1667_CLNS1A_P1P2_ENSG00000074201	CLNS1A	P1P2	ENSG00000074201	CLNS1A_-_77348773.23-P1P2	GAGCTCATAGCAGCAGAGTG	CLNS1A_-_77348782.23-P1P2	GCAGCAGAGTGCGGCAACAC	FALSE	FALSE
1671_CLP1_P1P2_ENSG00000172409	CLP1	P1P2	ENSG00000172409	CLP1_+_57425308.23-P1P2	GGCGCAGCCAGGAGCCCAAC	CLP1_-_57425273.23-P1P2	GGCAAGAACCGCTTGTAGTT	FALSE	FALSE
1677_CLSPN_P1P2_ENSG00000092853	CLSPN	P1P2	ENSG00000092853	CLSPN_+_36235482.23-P1P2	GCGTCCCTAGTGGAGCGCAG	CLSPN_+_36235519.23-P1P2	GGCCGCTGCTCTCCGGCTGA	FALSE	FALSE
1683_CLTC_P1P2_ENSG00000141367	CLTC	P1P2	ENSG00000141367	CLTC_+_57697290.23-P1P2	GGGGGCCAGGAGAGCCGCAA	CLTC_+_57697287.23-P1P2	GGCCAGGAGAGCCGCAATGG	FALSE	FALSE
1694_CMPK1_P1P2_ENSG00000162368	CMPK1	P1P2	ENSG00000162368	CMPK1_+_47799589.23-P1P2	GCGCCTCGGCCGGACGCTGA	CMPK1_+_47799577.23-P1P2	GACGCTGAGGGAGCTGACAG	FALSE	FALSE
1701_CMTR1_P1P2_ENSG00000137200	CMTR1	P1P2	ENSG00000137200	CMTR1_-_37401025.23-P1P2	GGGACCCGAGCGCGACGGTG	CMTR1_-_37401070.23-P1P2	GGGGGAAACGAAACTGAGGG	FALSE	FALSE
1709_CNIH4_P1P2_ENSG00000143771	CNIH4	P1P2	ENSG00000143771	CNIH4_-_224544568.23-P1P2	GCCCGGCAAGGGCCTATCAG	CNIH4_-_224544955.23-P1P2	GCCCTCACTCGGGTCCGAGT	FALSE	FALSE
1712_CNN2_P1P2_ENSG00000064666	CNN2	P1P2	ENSG00000064666	CNN2_+_1026619.23-P1P2	GGGACGGGGCCGCACAGGAC	CNN2_+_1026615.23-P1P2	GGGGGCCGCACAGGACGGGA	FALSE	FALSE
1716_CNOT1_P1P2_ENSG00000125107	CNOT1	P1P2	ENSG00000125107	CNOT1_+_58663696.23-P1P2	GGCGGAGTTAACCGAAGAGG	CNOT1_-_58663535.23-P1P2	GCTCCGGGAAACGCTTCCAG	FALSE	FALSE
1717_CNOT2_P1P2_ENSG00000111596	CNOT2	P1P2	ENSG00000111596	CNOT2_-_70637260.23-P1P2	GCGGGACAAGAAAATTCATG	CNOT2_+_70637651.23-P1P2	GCCCCCAGGAAGCAGCGCGG	FALSE	FALSE
1718_CNOT3_P1P2_ENSG00000088038	CNOT3	P1P2	ENSG00000088038	CNOT3_+_54641532.23-P1P2	GGACGGGGGTCGGGGCTCAA	CNOT3_-_54641691.23-P1P2	GGTCGCGATACGCTCCTCAG	FALSE	FALSE
1735_COA5_P1P2_ENSG00000183513	COA5	P1P2	ENSG00000183513	COA5_+_99224923.23-P1P2	GGCCTCGCTCGCTCCCGACC	COA5_+_99224908.23-P1P2	GGACCCGGTTGCAAGTGTTG	FALSE	FALSE
1737_COASY_P1P2_ENSG00000068120	COASY	P1P2	ENSG00000068120	COASY_-_40714203.23-P1P2	GGCAGCCAGGGAAGCCTCCG	COASY_+_40714195.23-P1P2	GTCCACTTGCACCACCGCGG	FALSE	FALSE
1740_COG1_P1P2_ENSG00000166685	COG1	P1P2	ENSG00000166685	COG1_+_71189215.23-P1P2	GAGCGCGGGTGAGGTTGCCG	COG1_-_71189243.23-P1P2	GAACCTCACCCGCGCTGAAG	FALSE	FALSE
1741_COG2_P1P2_ENSG00000135775	COG2	P1P2	ENSG00000135775	COG2_+_230778253.23-P1P2	GCGGCCACCGCCAGTTTCCA	COG2_+_230778278.23-P1P2	GGCTGCGCAGACCGACTCGG	FALSE	FALSE
1742_COG3_P1P2_ENSG00000136152	COG3	P1P2	ENSG00000136152	COG3_+_46039129.23-P1P2	GTCAGCAGCAGCGAGATGGA	COG3_-_46039318.23-P1P2	GGTATTGGAGCTGAAGGCGG	FALSE	FALSE
1743_COG4_P1P2_ENSG00000103051	COG4	P1P2	ENSG00000103051	COG4_+_70557377.23-P1P2	GGGTGCAGCAGCCGTCTGAG	COG4_+_70557397.23-P1P2	GTCGCCTCCGAAGCTGTCAG	FALSE	FALSE
1745_COG6_P1P2_ENSG00000133103	COG6	P1P2	ENSG00000133103	COG6_-_40229866.23-P1P2	GGGCGGGACGCGCAGCGCTA	COG6_+_40230096.23-P1P2	GGCCGGGACGAGGGAGACCG	FALSE	FALSE
1747_COG8_P1P2_ENSG00000213380	COG8	P1P2	ENSG00000213380	COG8_+_69373427.23-P1P2	GACCGCGGCGACTATCCCAT	COG8_-_69373434.23-P1P2	GTGTGGCCGTGGCTACCGAT	FALSE	FALSE
1770_COPA_P1P2_ENSG00000122218	COPA	P1P2	ENSG00000122218	COPA_+_160313005.23-P1P2	GAGGCGTCCGAAGGGCAGCA	COPA_-_160313051.23-P1P2	GCGTCAGCGACCCTCTCCCG	FALSE	FALSE
1771_COPB1_P1P2_ENSG00000129083	COPB1	P1P2	ENSG00000129083	COPB1_-_14521337.23-P1P2	GGCCGCGGATCCGTCTACTG	COPB1_-_14521352.23-P1P2	GACTGCGGCTCCGTCTACTC	FALSE	FALSE
1772_COPB2_P1P2_ENSG00000184432	COPB2	P1P2	ENSG00000184432	COPB2_-_139108414.23-P1P2	GGCTGCGTCGGTCCAATCCC	COPB2_+_139108459.23-P1P2	GAGTCTGACGGTCAGTGGAT	FALSE	FALSE
1773_COPE_P1P2_ENSG00000105669	COPE	P1P2	ENSG00000105669	COPE_+_19030144.23-P1P2	GGACAGCGAAATGGCGCCTC	COPE_-_19030119.23-P1P2	GAACAGCTCGTCTACCTCCC	FALSE	FALSE
1774_COPG1_P1_ENSG00000181789	COPG1	P1	ENSG00000181789	COPG1_-_128968486.23-P1	GGGTCCCTGTAGAACCACTG	COPG1_+_128968468.23-P1	GGTGCCACAGTGGTTCTACA	FALSE	FALSE
1775_COPG1_P2_ENSG00000181789	COPG1	P2	ENSG00000181789	COPG1_-_128984635.23-P2	GAGCATGAGGAGGTCCGGGC	COPG1_-_128984639.23-P2	GTGAGGAGGTCCGGGCAGGT	FALSE	FALSE
1778_COPS2_P1P2_ENSG00000166200	COPS2	P1P2	ENSG00000166200	COPS2_-_49447577.23-P1P2	GCCGGGCCCGGTGCGGGAAC	COPS2_+_49447762.23-P1P2	GCCGGCCAAGATGTCTGACA	FALSE	FALSE
1779_COPS3_P1P2_ENSG00000141030	COPS3	P1P2	ENSG00000141030	COPS3_+_17184553.23-P1P2	GGCGGCCCCTCCTCCCAGAG	COPS3_-_17184489.23-P1P2	GCTGTTCACGAACTGCTCCA	FALSE	FALSE
1780_COPS4_P1P2_ENSG00000138663	COPS4	P1P2	ENSG00000138663	COPS4_-_83956572.23-P1P2	GGCCGGCCTGACGTCCAAGG	COPS4_-_83956404.23-P1P2	GGCAGCCGTGCGACAGGATT	FALSE	FALSE
1781_COPS5_P1P2_ENSG00000121022	COPS5	P1P2	ENSG00000121022	COPS5_-_67974403.23-P1P2	GAGTTGGTAGAGACCATTCA	COPS5_-_67974325.23-P1P2	GGCCTTGACCCTCCGCACCA	FALSE	FALSE
1782_COPS6_P1P2_ENSG00000168090	COPS6	P1P2	ENSG00000168090	COPS6_-_99686651.23-P1P2	GGGCGGCTGCAGCTACGAAC	COPS6_-_99686659.23-P1P2	GCAGCTACGAACGGGACCGG	FALSE	FALSE
1786_COPS8_P1P2_ENSG00000198612	COPS8	P1P2	ENSG00000198612	COPS8_-_237994589.23-P1P2	GGGCTGTCCGGACGGTGCAG	COPS8_-_237994564.23-P1P2	GACGCCTGAGGGACAGTCTG	FALSE	FALSE
1787_COPZ1_P2_ENSG00000111481	COPZ1	P2	ENSG00000111481	COPZ1_+_54695041.23-P2	GTTCGAGTGGACCATCAGGT	COPZ1_+_54694980.23-P2	GACTCCTGGGCTGAAAAGGA	FALSE	FALSE
1788_COPZ1_P1_ENSG00000111481	COPZ1	P1	ENSG00000111481	COPZ1_-_54719176.23-P1	GCGGGGAGAGGGCATAGAGT	COPZ1_+_54719129.23-P1	GGGCTTCCTACTCTAAACCA	FALSE	FALSE
1791_COQ2_P1P2_ENSG00000173085	COQ2	P1P2	ENSG00000173085	COQ2_+_84205909.23-P1P2	GGCCTCACCAGCGCCATGCT	COQ2_-_84205900.23-P1P2	GAGGCCCCGCGCGAACCCCG	FALSE	FALSE
1793_COQ4_P1P2_ENSG00000167113	COQ4	P1P2	ENSG00000167113	COQ4_-_131085196.23-P1P2	GCGGGCTCCCGGGCCTACAG	COQ4_+_131085154.23-P1P2	GGCAGAGCCGACGGAGGACA	FALSE	FALSE
1794_COQ5_P1P2_ENSG00000110871	COQ5	P1P2	ENSG00000110871	COQ5_+_120966966.23-P1P2	GCGCAACAAGGCGTACTCTC	COQ5_-_120966902.23-P1P2	GCATCGCCCGCGACCACCCA	FALSE	FALSE
1805_COX10_P1P2_ENSG00000006695	COX10	P1P2	ENSG00000006695	COX10_-_13972882.23-P1P2	GCAGCGTCCCGTGAGGAGAG	COX10_-_13972875.23-P1P2	GCGGCGCCCAGCGTCCCGTG	FALSE	FALSE
1806_COX11_P1P2_ENSG00000166260	COX11	P1P2	ENSG00000166260	COX11_+_53045977.23-P1P2	GGCTCTGGCGTCCTGGATGG	COX11_+_53045613.23-P1P2	GGCCGGCGCCGCCCGCAGGG	FALSE	FALSE
1808_COX15_P1P2_ENSG00000014919	COX15	P1P2	ENSG00000014919	COX15_+_101491824.23-P1P2	GCCCTGGGTTGTGGAAGAGG	COX15_-_101491751.23-P1P2	GCTGCCCTAGGAGCCAGGAG	FALSE	FALSE
1810_COX17_P1P2_ENSG00000138495	COX17	P1P2	ENSG00000138495	COX17_-_119396037.23-P1P2	GTCGTCGGCCGCGCCCTCTC	COX17_-_119395995.23-P1P2	GGTAGGGCAGAGGCACCGGA	FALSE	FALSE
1815_COX5A_P1P2_ENSG00000178741	COX5A	P1P2	ENSG00000178741	COX5A_+_75230394.23-P1P2	GGCAACCCGCGAGCTTACAC	COX5A_-_75230359.23-P1P2	GAGAGCGGCGCCCAGCATGA	FALSE	FALSE
1816_COX5B_P1P2_ENSG00000135940	COX5B	P1P2	ENSG00000135940	COX5B_-_98262552.23-P1P2	GCTGCTAGTCGCGGACGCAA	COX5B_-_98262560.23-P1P2	GCGCGGACGCAATGGCTTCA	FALSE	FALSE
1819_COX6C_P1P2_ENSG00000164919	COX6C	P1P2	ENSG00000164919	COX6C_-_100905842.23-P1P2	GCAACCCGCAGTGTCGGGGT	COX6C_-_100905522.23-P1P2	GTCTCACGGGAGAAACACCG	FALSE	FALSE
1822_COX7B_P1P2_ENSG00000131174	COX7B	P1P2	ENSG00000131174	COX7B_-_77155002.23-P1P2	GAAGGGTACCTGAAGCGAAT	COX7B_+_77155209.23-P1P2	GCAATGACTTGGGACGAGAT	FALSE	FALSE
1823_COX7C_P1P2_ENSG00000127184	COX7C	P1P2	ENSG00000127184	COX7C_+_85913816.23-P1P2	GATGAGGACAGATGAAATGG	COX7C_+_85914019.23-P1P2	GCTCCCACGCCACAGCCCGG	FALSE	FALSE
1825_CPAMD8_ENST00000443236.1_ENSG00000160111	CPAMD8	ENST00000443236.1	ENSG00000160111	CPAMD8_+_17137774.23-ENST00000443236.1	GGGTCCGGTGAGTAAGTGAG	CPAMD8_+_17137763.23-ENST00000443236.1	GTAAGTGAGGGGACGATCCC	FALSE	FALSE
1834_CPNE7_P1P2_ENSG00000178773	CPNE7	P1P2	ENSG00000178773	CPNE7_+_89642219.23-P1P2	GCGCGGCGCCCGGGAAATGG	CPNE7_+_89642204.23-P1P2	GATGGTGGCCGGCCCAGGCG	FALSE	FALSE
1836_CPOX_P1P2_ENSG00000080819	CPOX	P1P2	ENSG00000080819	CPOX_-_98312447.23-P1P2	GTTGAGCCGGCGAGCTGCAC	CPOX_+_98312416.23-P1P2	GTCGCCGGCTCAATACTCCG	FALSE	FALSE
1839_CPSF1_P1P2_ENSG00000071894	CPSF1	P1P2	ENSG00000071894	CPSF1_+_145634685.23-P1P2	GGTCCCGGTTCCTCTCGAGT	CPSF1_-_145634704.23-P1P2	GAGCCGACTCGAGAGGAACC	FALSE	FALSE
1840_CPSF2_P1P2_ENSG00000165934	CPSF2	P1P2	ENSG00000165934	CPSF2_-_92588375.23-P1P2	GTCTGCCGGCCGGTAGTCCC	CPSF2_+_92588358.23-P1P2	GAGCGCCAGGGACTACCGGC	FALSE	FALSE
1842_CPSF3_P1P2_ENSG00000119203	CPSF3	P1P2	ENSG00000119203	CPSF3_+_9564024.23-P1P2	GGTGGGAGCGCGGGCGACGG	CPSF3_+_9563875.23-P1P2	GAAGTGTGAGGGCGAAGCGG	FALSE	FALSE
1843_CPSF4_P1P2_ENSG00000160917	CPSF4	P1P2	ENSG00000160917	CPSF4_-_99036611.23-P1P2	GCGGCGGCGAGGCGAAGCGA	CPSF4_-_99036577.23-P1P2	GGGCGCTCCCGGCATCCCTC	FALSE	FALSE
1844_CPSF6_P1P2_ENSG00000111605	CPSF6	P1P2	ENSG00000111605	CPSF6_+_69633592.23-P1P2	GCGCGGCCCAGAGGCGGCAA	CPSF6_+_69633482.23-P1P2	GACCTGGGCTCTCACGTACC	FALSE	FALSE
1856_CRCP_P1P2_ENSG00000241258	CRCP	P1P2	ENSG00000241258	CRCP_-_65580060.23-P1P2	GGACTGGGCGACCCTCGTAC	CRCP_-_65580068.23-P1P2	GGACCCTCGTACGGGAGTGA	FALSE	FALSE
1874_CRKL_P1P2_ENSG00000099942	CRKL	P1P2	ENSG00000099942	CRKL_-_21271784.23-P1P2	GTGGCTATTGGGAACAAGCT	CRKL_-_21271801.23-P1P2	GCTGGGCAAAAGCACCCCGG	FALSE	FALSE
1877_CRLS1_P1P2_ENSG00000088766	CRLS1	P1P2	ENSG00000088766	CRLS1_-_5986783.23-P1P2	GTAAAGTAGTATGGAGGCAG	CRLS1_-_5986777.23-P1P2	GGGTGTGTAAAGTAGTATGG	FALSE	FALSE
1878_CRNKL1_P1P2_ENSG00000101343	CRNKL1	P1P2	ENSG00000101343	CRNKL1_+_20033001.23-P1P2	GGCCGGGGACAGGTGTCCAG	CRNKL1_-_20033040.23-P1P2	GCGGCACGGACGCTAGAAAT	FALSE	FALSE
1893_CSE1L_P1P2_ENSG00000124207	CSE1L	P1P2	ENSG00000124207	CSE1L_-_47662888.23-P1P2	GGTTTGAATGTGAGGCGGAG	CSE1L_-_47662891.23-P1P2	GTGAATGTGAGGCGGAGCGG	FALSE	FALSE
1894_CSH2_P1_ENSG00000213218	CSH2	P1	ENSG00000213218	CSH2_+_61950403.23-P1	GAATGCAGGCAGATGAGCAT	CSH2_+_61950460.23-P1	GCCACTGGGGAAGTAATGGG	FALSE	FALSE
1895_CSH2_P2_ENSG00000213218	CSH2	P2	ENSG00000213218	CSH2_-_61973880.23-P2	GACCTGGAGCCATTGCCACT	CSH2_+_61973860.23-P2	GACCTAGTGGCAATGGCTCC	FALSE	FALSE
1898_CSNK1A1_P1P2_ENSG00000113712	CSNK1A1	P1P2	ENSG00000113712	CSNK1A1_+_148930963.23-P1P2	GCGTGAAGAAGCGGCTCCCG	CSNK1A1_-_148930629.23-P1P2	GGCAAGGCTACGGAGGAGGG	FALSE	FALSE
1906_CSNK2B_P1P2_ENSG00000204435	CSNK2B	P1P2	ENSG00000204435	CSNK2B_+_31633873.23-P1P2	GGACCGCGGCAGGCGAAGTG	CSNK2B_-_31634088.23-P1P2	GGGGAGGAAGCGACCAGGTC	FALSE	FALSE
1915_CSTF1_P1P2_ENSG00000101138	CSTF1	P1P2	ENSG00000101138	CSTF1_+_54967480.23-P1P2	GCGACCGCGGAGAGCACCCT	CSTF1_-_54967707.23-P1P2	GGCGCTCGGAGCGGTAGATT	FALSE	FALSE
1918_CSTF3_P1P2_ENSG00000176102	CSTF3	P1P2	ENSG00000176102	CSTF3_+_33183038.23-P1P2	GCCTCCTCCTCGGCCGGCAG	CSTF3_-_33182802.23-P1P2	GGCAGTCGGAGGAACAGACG	FALSE	FALSE
1919_CS_P1P2_ENSG00000062485	CS	P1P2	ENSG00000062485	CS_-_56694134.23-P1P2	GGAAAGAGTAGACGAACCGG	CS_-_56693735.23-P1P2	GCTGGACTGCGGGCCGAGGG	FALSE	FALSE
1924_CTBP2_P1P2_ENSG00000175029	CTBP2	P1P2	ENSG00000175029	CTBP2_-_126849603.23-P1P2	GTAGGCGGGAGGCGAGGTGA	CTBP2_+_126849547.23-P1P2	GCAGCGGGTACCGGGAGCTG	FALSE	FALSE
1927_CTCF_P1P2_ENSG00000102974	CTCF	P1P2	ENSG00000102974	CTCF_+_67596356.23-P1P2	GCCGGCCGGGCGGCGAGTAG	CTCF_-_67596515.23-P1P2	GCGCGGAGCTGCTTCTTTGG	FALSE	FALSE
1929_CTDP1_P1P2_ENSG00000060069	CTDP1	P1P2	ENSG00000060069	CTDP1_+_77439863.23-P1P2	GTACCGCGGCGACACAACCC	CTDP1_+_77439877.23-P1P2	GCAGAGCGCAGCGCCTACCG	FALSE	FALSE
1939_CTNNBL1_P1P2_ENSG00000132792	CTNNBL1	P1P2	ENSG00000132792	CTNNBL1_-_36322495.23-P1P2	GCGGTCTGGGCGTGAGTGCA	CTNNBL1_-_36322534.23-P1P2	GGGCCGGGTACCATGGACGT	FALSE	FALSE
1941_CTPS1_P1P2_ENSG00000171793	CTPS1	P1P2	ENSG00000171793	CTPS1_-_41445838.23-P1P2	GTCAGCTCGGCCGGGCTCGT	CTPS1_+_41445384.23-P1P2	GGCCCGGCAGTCTTTCACGG	FALSE	FALSE
1943_CTR9_P1P2_ENSG00000198730	CTR9	P1P2	ENSG00000198730	CTR9_+_10772865.23-P1P2	GCAGAGGTGAGTGACGGCTC	CTR9_+_10772881.23-P1P2	GCCGCTTCAGGCTAATCCAG	FALSE	FALSE
1957_CTU2_P1P2_ENSG00000174177	CTU2	P1P2	ENSG00000174177	CTU2_-_88772951.23-P1P2	GGCGTGCCCATGTGTCAGGT	CTU2_+_88772905.23-P1P2	GGTCCCGTCGCAGACTGTGG	FALSE	FALSE
1960_CUL1_P1P2_ENSG00000055130	CUL1	P1P2	ENSG00000055130	CUL1_-_148396020.23-P1P2	GGGGCAGCCCCGGTAGCTGA	CUL1_-_148396040.23-P1P2	GGGACGCAGCTAGACCTTGG	FALSE	FALSE
1961_CUL2_P1P2_ENSG00000108094	CUL2	P1P2	ENSG00000108094	CUL2_+_35379233.23-P1P2	GATGGCAGCGCTGTGAGCAG	CUL2_+_35379513.23-P1P2	GGCGGAAGAAGGAGACCGGA	FALSE	FALSE
1962_CUL3_P1P2_ENSG00000036257	CUL3	P1P2	ENSG00000036257	CUL3_-_225449997.23-P1P2	GGTCCCCCTCACGTCCGGCT	CUL3_-_225450135.23-P1P2	GCGAGATCCGGCCCAGAGGG	FALSE	FALSE
1966_CUL7_P1P2_ENSG00000044090	CUL7	P1P2	ENSG00000044090	CUL7_-_43021163.23-P1P2	GCAGGGTGCACAGACCAGGT	CUL7_-_43021528.23-P1P2	GGAGCTGCACCCGCGTGAGT	FALSE	FALSE
1971_CWC15_P1P2_ENSG00000150316	CWC15	P1P2	ENSG00000150316	CWC15_+_94706513.23-P1P2	GGCGGAACCGAGTGCCTGTC	CWC15_+_94706688.23-P1P2	GATGGCGTCTGTATGATCTT	FALSE	FALSE
1972_CWC22_P1P2_ENSG00000163510	CWC22	P1P2	ENSG00000163510	CWC22_-_180871781.23-P1P2	GTCTGCCTGCGGGGACTCCA	CWC22_+_180871546.23-P1P2	GACTGACTGCCTGAGCGGAC	FALSE	FALSE
1973_CWC25_P1P2_ENSG00000273559	CWC25	P1P2	ENSG00000273559	CWC25_+_36981555.23-P1P2	GTCTAGAGCGGTGGTGAAAC	CWC25_+_36981567.23-P1P2	GCCGGAAGTGACCTCTAGAG	FALSE	FALSE
1976_CWF19L2_P1P2_ENSG00000152404	CWF19L2	P1P2	ENSG00000152404	CWF19L2_+_107328479.23-P1P2	GTGCGAAGAGTATCGAAGAG	CWF19L2_+_107328464.23-P1P2	GAGAGCGGAAAGAACAGACC	FALSE	FALSE
1979_CXXC1_P1P2_ENSG00000154832	CXXC1	P1P2	ENSG00000154832	CXXC1_-_47814029.23-P1P2	GACCTGCACAGACCACTCGG	CXXC1_-_47814050.23-P1P2	GGCGTCCCAGGCGGTTGCAA	FALSE	FALSE
1999_CYC1_P1P2_ENSG00000179091	CYC1	P1P2	ENSG00000179091	CYC1_-_145149982.23-P1P2	GCAGGGGCCGACGGGAGTGG	CYC1_-_145149979.23-P1P2	GCCCCAGGGGCCGACGGGAG	FALSE	FALSE
2000_CYCS_P1P2_ENSG00000172115	CYCS	P1P2	ENSG00000172115	CYCS_+_25164869.23-P1P2	GGTCCTTGGACTTAGAGAGT	CYCS_+_25164679.23-P1P2	GGGGCGGGGAGTGAAGACCC	FALSE	FALSE
2001_CYFIP1_P1P2_ENSG00000273749	CYFIP1	P1P2	ENSG00000273749	CYFIP1_+_22893097.23-P1P2	GCGCGGAATCCGGGATCCGG	CYFIP1_+_22892711.23-P1P2	GTTGGCCGAGTGAGTCACTC	FALSE	FALSE
2005_CYP2A13_P1P2_ENSG00000197838	CYP2A13	P1P2	ENSG00000197838	CYP2A13_-_41594703.23-P1P2	GGGGTCCTAGCAGGAAAGAC	CYP2A13_+_41594737.23-P1P2	GACTGGGATGCTTCGCCCCC	FALSE	FALSE
2008_CYP4F11_P1P2_ENSG00000171903	CYP4F11	P1P2	ENSG00000171903	CYP4F11_+_16045652.23-P1P2	GGGCAAAGACCTCCTAGCAG	CYP4F11_-_16045665.23-P1P2	GCCTCTCCCCCTCTGCTAGG	FALSE	FALSE
2010_CYS1_P1P2_ENSG00000205795	CYS1	P1P2	ENSG00000205795	CYS1_+_10220308.23-P1P2	GGAGCAGCCGGACTCTGAGG	CYS1_-_10220299.23-P1P2	GCCCCGCGGGGAGGCTCTCG	FALSE	FALSE
2020_DAD1_P1P2_ENSG00000129562	DAD1	P1P2	ENSG00000129562	DAD1_+_23058092.23-P1P2	GACGGGTCCTCCAAGAGTTT	DAD1_-_23057953.23-P1P2	GTAACCGAACTGCAGCGCCC	FALSE	FALSE
2025_DAP3_P1P2_ENSG00000132676	DAP3	P1P2	ENSG00000132676	DAP3_-_155658904.23-P1P2	GAGTCTCAGGACGGGCGCTT	DAP3_-_155658930.23-P1P2	GGGCCCCAGGCAGCGTGTGT	FALSE	FALSE
2030_DARS_P1P2_ENSG00000115866	DARS	P1P2	ENSG00000115866	DARS_-_136742757.23-P1P2	GCCGGGGACACGCTTCTAGT	DARS_+_136743138.23-P1P2	GCGCGTGTGCTGAGACCCCA	FALSE	FALSE
2036_DBF4_P1P2_ENSG00000006634	DBF4	P1P2	ENSG00000006634	DBF4_-_87505724.23-P1P2	GGCGAGAAGGCAGGCACGAG	DBF4_+_87505889.23-P1P2	GGGTACCGCGTCTGCAGGTC	FALSE	FALSE
2044_DBR1_P1P2_ENSG00000138231	DBR1	P1P2	ENSG00000138231	DBR1_+_137893744.23-P1P2	GTTTGCAGGAGTCTACACCC	DBR1_+_137893673.23-P1P2	GCTGGGCTGGCTGTGGTGTA	FALSE	FALSE
2058_DCAF6_P1P2_ENSG00000143164	DCAF6	P1P2	ENSG00000143164	DCAF6_+_167906008.23-P1P2	GGCGCAGCGTTAGATGGCGG	DCAF6_-_167905955.23-P1P2	GGTCTAAGAAGGAGAGTATG	FALSE	FALSE
2067_DCLRE1B_P1P2_ENSG00000118655	DCLRE1B	P1P2	ENSG00000118655	DCLRE1B_+_114448004.23-P1P2	GCCCGCTGGAGCCCAAATCG	DCLRE1B_+_114448001.23-P1P2	GGCTGGAGCCCAAATCGCGG	FALSE	FALSE
2073_DCTN1_P1P2_ENSG00000204843	DCTN1	P1P2	ENSG00000204843	DCTN1_+_74618971.23-P1P2	GGCCGGCCCCGCAGGGTCTT	DCTN1_+_74618953.23-P1P2	GTGGGCGTCGGTCGTCGGTG	FALSE	FALSE
2074_DCTN2_P1P2_ENSG00000175203	DCTN2	P1P2	ENSG00000175203	DCTN2_-_57940946.23-P1P2	GGGGTCCCGGGCTAAGGCGG	DCTN2_-_57940910.23-P1P2	GCGGGGCCGGTGTTCGGGTA	FALSE	FALSE
2075_DCTN3_P1P2_ENSG00000137100	DCTN3	P1P2	ENSG00000137100	DCTN3_+_34620457.23-P1P2	GGGTGGGTCGGTAGTAGCGA	DCTN3_+_34620473.23-P1P2	GGCTGTTTCCTGGCCGAGGT	FALSE	FALSE
2076_DCTN4_P1P2_ENSG00000132912	DCTN4	P1P2	ENSG00000132912	DCTN4_+_150138508.23-P1P2	GGGGTTCTCTATCTAGTCCA	DCTN4_-_150138465.23-P1P2	GCCGCAGTTCGCTACAATAG	FALSE	FALSE
2077_DCTN5_P1P2_ENSG00000166847	DCTN5	P1P2	ENSG00000166847	DCTN5_-_23652764.23-P1P2	GTGAGTCCCAGTGGGCCACC	DCTN5_+_23653002.23-P1P2	GCTAATGGCCAAAGGGACAG	FALSE	FALSE
2078_DCTN6_P1P2_ENSG00000104671	DCTN6	P1P2	ENSG00000104671	DCTN6_+_30013892.23-P1P2	GAGTCTTCTCCGCCATGGTA	DCTN6_-_30013902.23-P1P2	GTCCAATTGGGGCCGTACCA	FALSE	FALSE
2083_DCUN1D5_P1P2_ENSG00000137692	DCUN1D5	P1P2	ENSG00000137692	DCUN1D5_-_102962856.23-P1P2	GTCACCGGGAGGAGATAACG	DCUN1D5_-_102962827.23-P1P2	GTCCTCGCCGGTGGACACTG	FALSE	FALSE
2087_DDB1_P1_ENSG00000167986	DDB1	P1	ENSG00000167986	DDB1_+_61100555.23-P1	GGGCCTGCAACGTGTCTCTG	DDB1_+_61100263.23-P1	GAGTGGGCCCGGCGAATGGA	FALSE	FALSE
2088_DDB1_P2_ENSG00000167986	DDB1	P2	ENSG00000167986	DDB1_-_61081132.23-P2	GGAACGAAAAGTCCTCAATA	DDB1_-_61081136.23-P2	GGAAAAGTCCTCAATACGGT	FALSE	FALSE
2095_DDN_P1P2_ENSG00000181418	DDN	P1P2	ENSG00000181418	DDN_+_49393129.23-P1P2	GCAGTGGGCGCCGGCTCCCT	DDN_+_49393144.23-P1P2	GGGGCCCGCGGCTCTGCAGT	FALSE	FALSE
2096_DDOST_P1P2_ENSG00000244038	DDOST	P1P2	ENSG00000244038	DDOST_+_20987846.23-P1P2	GTGGGTCCTTCGGCAGGAGG	DDOST_-_20987605.23-P1P2	GGGCGGCCTGCTCCAGGAAA	FALSE	FALSE
2102_DDX10_P1P2_ENSG00000178105	DDX10	P1P2	ENSG00000178105	DDX10_+_108535803.23-P1P2	GAGACTCACGGAACCAGCAT	DDX10_-_108536148.23-P1P2	GGCGAGGAGTTGCAGAGTGG	FALSE	FALSE
2103_DDX11_P1P2_ENSG00000013573	DDX11	P1P2	ENSG00000013573	DDX11_+_31226729.23-P1P2	GGCAGCAGCGAGAATCTACA	DDX11_+_31226823.23-P1P2	GCCACTGAGTTAGAAACTGG	FALSE	FALSE
2105_DDX18_P1P2_ENSG00000088205	DDX18	P1P2	ENSG00000088205	DDX18_-_118572337.23-P1P2	GCTGTGTGGCGCCTTATTCT	DDX18_-_118572348.23-P1P2	GCTTATTCTAGGCACTTGTT	FALSE	FALSE
2106_DDX19A_P1P2_ENSG00000168872	DDX19A	P1P2	ENSG00000168872	DDX19A_+_70380901.23-P1P2	GACCGCCAGGGCCCACGAGT	DDX19A_-_70380833.23-P1P2	GCGCGCCGGTGGCGAGGTTA	FALSE	FALSE
2107_DDX19B_P1_ENSG00000157349	DDX19B	P1	ENSG00000157349	DDX19B_+_70333136.23-P1	GGGATGGCACGAGGGATCGT	DDX19B_+_70333144.23-P1	GGATTCGAGGGATGGCACGA	FALSE	FALSE
2108_DDX19B_P2_ENSG00000157349	DDX19B	P2	ENSG00000157349	DDX19B_-_70328715.23-P2	GTGGCCAGTGCCAAGAGCAG	DDX19B_+_70328743.23-P2	GCCGGCAGCCCCAGCCATCG	FALSE	FALSE
2109_DDX1_P1P2_ENSG00000079785	DDX1	P1P2	ENSG00000079785	DDX1_-_15732017.23-P1P2	GCACGCCGTGTCAGTCGGGA	DDX1_-_15732021.23-P1P2	GCCGTGTCAGTCGGGAGGGA	FALSE	FALSE
2110_DDX20_P1P2_ENSG00000064703	DDX20	P1P2	ENSG00000064703	DDX20_-_112298588.23-P1P2	GTCGGGAGCCTTAGCAGCAG	DDX20_-_112298555.23-P1P2	GGGCGCGGCTACCATGGCGG	FALSE	FALSE
2111_DDX21_P1P2_ENSG00000165732	DDX21	P1P2	ENSG00000165732	DDX21_-_70715959.23-P1P2	GCGCGGTTGAGAAGACCGGT	DDX21_-_70715913.23-P1P2	GCGAGAGCCGGGTGGACCCA	FALSE	FALSE
2112_DDX23_P1P2_ENSG00000174243	DDX23	P1P2	ENSG00000174243	DDX23_+_49245881.23-P1P2	GACGTTGAGGCCGCGTTGGG	DDX23_+_49245865.23-P1P2	GGGGCGGTTCAGACTCAGGG	FALSE	FALSE
2113_DDX24_P1P2_ENSG00000089737	DDX24	P1P2	ENSG00000089737	DDX24_+_94547517.23-P1P2	GTGCAGCTGAGGTACAGCGG	DDX24_+_94547508.23-P1P2	GGGTACAGCGGCGGTTTCTG	FALSE	FALSE
2114_DDX27_P1P2_ENSG00000124228	DDX27	P1P2	ENSG00000124228	DDX27_-_47836019.23-P1P2	GTCGGCTTAATCGGAACCAT	DDX27_+_47836013.23-P1P2	GACCTCGTCATCCTCGCCTA	FALSE	FALSE
2119_DDX3X_P1P2_ENSG00000215301	DDX3X	P1P2	ENSG00000215301	DDX3X_+_41193418.23-P1P2	GCCCTCTCACGGGAGAACTG	DDX3X_+_41193428.23-P1P2	GACCGCGAAGGCCCTCTCAC	FALSE	FALSE
2120_DDX41_P1P2_ENSG00000183258	DDX41	P1P2	ENSG00000183258	DDX41_+_176943914.23-P1P2	GCGGAACCCGAACGGAAGGT	DDX41_+_176943922.23-P1P2	GGGAGGAGTCGGAACCCGAA	FALSE	FALSE
2121_DDX42_P1P2_ENSG00000198231	DDX42	P1P2	ENSG00000198231	DDX42_+_61851679.23-P1P2	GGCGGGCGCGGAGCGAATCC	DDX42_-_61851682.23-P1P2	GCAGCGCGTACTTTGGGCTC	FALSE	FALSE
2122_DDX46_P1_ENSG00000145833	DDX46	P1	ENSG00000145833	DDX46_-_134094510.23-P1	GGGATGGCCGCCACAGCTGT	DDX46_-_134094650.23-P1	GTGGGTCGGGAGTCACGGTG	FALSE	FALSE
2123_DDX46_P2_ENSG00000145833	DDX46	P2	ENSG00000145833	DDX46_-_134109485.23-P2	GAAAAGGCTATGGAAAACAT	DDX46_-_134109475.23-P2	GGAGCAACGTAAAAAGGCTA	FALSE	FALSE
2124_DDX47_P1P2_ENSG00000213782	DDX47	P1P2	ENSG00000213782	DDX47_+_12966332.23-P1P2	GACAATCGGCTGGGACGCTT	DDX47_+_12966328.23-P1P2	GTCGGCTGGGACGCTTCGGT	FALSE	FALSE
2125_DDX49_P1P2_ENSG00000105671	DDX49	P1P2	ENSG00000105671	DDX49_-_19030553.23-P1P2	GCTACAAGCGGCCACAAGGA	DDX49_-_19030541.23-P1P2	GTACAAGGGGCCCCTACAAG	FALSE	FALSE
2127_DDX51_P1P2_ENSG00000185163	DDX51	P1P2	ENSG00000185163	DDX51_+_132628798.23-P1P2	GCGGTACCCGGGCCCCGATG	DDX51_+_132628854.23-P1P2	GCGCGCCACGCCCGAGTCCC	FALSE	FALSE
2128_DDX52_P1P2_ENSG00000278053	DDX52	P1P2	ENSG00000278053	DDX52_-_36003440.23-P1P2	GGAGCCGGCGAAAGAGATCG	DDX52_-_36003249.23-P1P2	GAAGCAAAATACCCCAAGGG	FALSE	FALSE
2129_DDX54_P1_ENSG00000123064	DDX54	P1	ENSG00000123064	DDX54_+_113623252.23-P1	GTCCCAGCGCGCGGCCCGAA	DDX54_-_113623260.23-P1	GCCCTTGTCGGCCGCCATTC	FALSE	FALSE
[truncated: 1,885 more rows]

## Sheet: TabC_RPE1_day7_library
unique sgRNA pair ID	gene	transcript	ensembl gene id	sgID_A	targeting sequence A	sgID_B	targeting sequence B	duplicated guide pair?	either guide duplicated?
[truncated: 2,688 more rows]
