# Supplementary material for: Mapping information-rich genotype-phenotype landscapes with genome-scale Perturb-seq
Source: Cell. Author manuscript; Available in PMC 2022 Aug 16. (PMC9380471; doi:10.1016/j.cell.2022.05.013)
Supplement: 12 [file NIHMS1812939-supplement-12.xlsx]

## Sheet: description
column	description
genetic perturbation	Identity of the genetic perturbation (sgRNA pair).
mean UMI count	Mean UMI count for cells bearing the genetic perturbation, before filtering to remove low-quality or dying cells.
number of cells (unfiltered)	Number of cells bearing the genetic perturbation, before filtering to remove low-quality or dying cells.
number of cells (filtered)	Number of cells bearing the genetic perturbation, after filtering to remove low-quality or dying cells.
target expression	Expression of the target gene in control cells.
fold knockdown	Fold knockdown of the target gene.
percent knockdown	Percent knockdown of the target genes, where negative values indicate decreased expression compared to control cells.
core_control	Controls that were identified as core controls are marked as TRUE.
mean leverage score	Mean leverage score across all cells bearing the genetic perturbation.
std of leverage score	Standard deviation of the leverage score across all cells bearing the genetic perturbation.
energy test (p-value)	P-value of the energy test for differential expresssion.
Number of DEGs (anderson-darling)	Number of differentially expressed genes (DEGs) identified by the Anderson-Darling test at a significance of p < 0.05 following Benjamini-Hochberg correction.
Number of DEGs (Mann-Whitney)	Number of differentially expressed genes (DEGs) identified by the Mann-Whitney test at a significance of p < 0.05 following Benjamini-Hochberg correction.
Z-scored number of UMIs	Z-scored number of UMIs relative to gemgroup control cells.
Fraction of mitochondrially encoded RNA	Mean fraction of RNA that is attributed to the 13 protein-coding mitochondrially encoded genes.
Fraction of TE RNA	Mean fraction of RNA that is attributed to transposable elements (TEs).
Z-scored CIN score	Z-scored chromosomal instability (CIN) score relative to control cells.

## Sheet: TabA_K562_day8_summary_stat
genetic perturbation	mean UMI count	number of cells (unfiltered)	number of cells (filtered)	target expression	fold knockdown	percent knockdown	core_control	mean leverage score	std of leverage score	energy test (p-value)	Number of DEGs (anderson-darling)	Number of DEGs (Mann-Whitney)	Z-scored number of UMIs	Fraction of mitochondrially encoded RNA	Fraction of TE RNA	Z-scored CIN score
0_A1BG_P1_ENSG00000121410	11648.3	246	237	0.171285	0.0232743	-0.976726	FALSE	0.264768	1.13782	0.0177982	3	4	0.0883832	0.118743	0.0136273
10000_ZBTB46_P1P2_ENSG00000130584	12291.8	95	89	0.0262117	0	-1	FALSE	0.260951	1.0957	0.130587	1	1	0.339968	0.116354	0.0145626	7.30525
10001_ZBTB47_P1P2_ENSG00000114853	11295.6	318	308	0.0481496	0.527716	-0.472284	FALSE	0.277062	1.1155	0.457854	0	0	0.0441352	0.118609	0.0141956	0.0142765
10002_ZBTB48_P1P2_ENSG00000204859	12323.3	84	83	0.134619	0.163264	-0.836736	FALSE	0.370545	1.08938	0.352665	3	3	0.241949	0.115377	0.0136902	0.881662
10003_ZBTB49_P1P2_ENSG00000168826	11520.5	290	276	0.0269355	0.127473	-0.872527	FALSE	0.301086	1.09943	0.217678	1	1	0.135962	0.119273	0.0141222	1.27751
10004_ZBTB4_P2_ENSG00000174282	11775.4	178	171	0.0647914	0.336344	-0.663656	FALSE	0.0975168	0.930498	0.107989	0	0	0.130781	0.118209	0.0137283	-0.621131
10005_ZBTB4_P1_ENSG00000174282	9434.27	193	192	0.0647914	1.63633	0.636325	FALSE	0.588239	1.04018	9.999e-05	557	366	-0.427477	0.134751	0.0154458	-0.708549
10006_ZBTB5_P1P2_ENSG00000168795	10636.3	157	151	0.0463199	0.2955	-0.7045	FALSE	0.568343	0.932502	9.999e-05	56	45	-0.0977328	0.120376	0.0145138	2.5775
10007_ZBTB6_P1P2_ENSG00000186130	11777.9	90	87	0.0944154	0.115022	-0.884978	FALSE	0.188192	1.1786	0.163484	0	0	0.0683489	0.123298	0.0139075	2.7542
10008_ZBTB7A_P1_ENSG00000178951	11455.9	858	840	0.570252	0.793787	-0.206213	FALSE	0.224114	0.972635	0.080292	5	4	0.0658562	0.119012	0.0138537	0.486175
10009_ZBTB7A_P2_ENSG00000178951	11214.5	135	130	0.570252	0.475492	-0.524508	FALSE	0.213895	0.999081	0.00089991	19	19	0.111039	0.116415	0.0140119	-0.912118
1000_C16orf95_P1P2_ENSG00000260456	11384.7	130	125	0.227579	0.54367	-0.45633	FALSE	0.238425	0.929963	0.0276972	0	0	0.0209376	0.120973	0.0137005	-0.441187
10010_ZBTB7B_P1P2_ENSG00000160685	10575	123	120	0.0903665	0.290782	-0.709218	FALSE	0.312105	1.05855	0.218778	1	1	-0.0708437	0.118806	0.0137683	-0.0890711
10011_ZBTB7C_P1_ENSG00000184828	11848.7	237	233	0.00523847	0.775594	-0.224406	FALSE	0.170183	0.961273	0.664734	0	0	0.0589526	0.118462	0.013395	-0.295292
10012_ZBTB7C_P2_ENSG00000184828	10999.6	291	281	0.00523847	0	-1	FALSE	0.14253	0.931838	0.523648	0	0	0.0217031	0.121363	0.0135704	-0.914587
10013_ZBTB8A_P1P2_ENSG00000160062	11336.8	215	211	0.145646	0.0967563	-0.903244	FALSE	0.0373741	0.772386	0.0388961	1	1	0.067396	0.121552	0.0131749	-0.38455
10014_ZBTB8B_P1P2_ENSG00000273274	11197.2	94	90	0.00111877	0	-1	FALSE	0.124153	0.912633	0.521448	0	0	0.0393077	0.117636	0.0144201	1.93847
10015_ZBTB8OS_P1P2_ENSG00000176261	11486.6	135	133	1.21213	0.145359	-0.854641	FALSE	0.521915	0.906937	9.999e-05	155	114	-0.00674767	0.117969	0.0137927	-0.384367
10016_ZBTB9_P1P2_ENSG00000213588	11737.8	54	53	0.0730081	0	-1	FALSE	0.391125	0.793881	9.999e-05	17	15	-0.0661366	0.125445	0.0141399	1.49017
10017_ZC2HC1C_P1P2_ENSG00000119703	11480.8	153	146	0.0163193	0	-1	FALSE	0.251623	0.972051	0.129087	6	4	0.131168	0.113468	0.0138884	0.63785
10018_ZC3H11A_P1P2_ENSG00000058673	11311.3	120	120	0.0103826	0	-1	FALSE	0.116486	0.978348	0.00229977	16	12	-0.123428	0.115748	0.0141899	-1.13347
10019_ZC3H12A_P1P2_ENSG00000163874	11939.6	175	172	0.053768	0.304699	-0.695301	FALSE	0.388982	1.17527	0.0855914	7	5	0.112932	0.118561	0.0129529	1.47638
1001_C17orf49_P1_ENSG00000258315	10110.1	58	55	0.544061	1.18583	0.185826	FALSE	0.585296	1.2089	9.999e-05	40	13	-0.0487896	0.125202	0.0147317	0.0619676
10020_ZC3H13_P1P2_ENSG00000123200	10653.6	152	148	1.59811	0.0748618	-0.925138	FALSE	0.947983	1.02072	9.999e-05	1544	1327	-0.215766	0.13746	0.0150379	1.23808
10021_ZC3H14_P1P2_ENSG00000100722	11580.6	221	218	0.610812	0.18953	-0.81047	FALSE	0.1109	0.934648	0.470553	3	3	0.0791054	0.120656	0.013682	-0.636655
10022_ZC3H15_P1P2_ENSG00000065548	11338.3	130	127	2.46996	0.106434	-0.893566	FALSE	0.321851	1.15477	0.0138986	7	6	0.0145429	0.114311	0.0135743	0.730695
10023_ZC3H18_P1P2_ENSG00000158545	10724.3	70	67	0.895894	0.409151	-0.590849	FALSE	0.294478	0.948413	9.999e-05	88	70	0.0679135	0.127462	0.0134689	-0.106608
10024_ZC3H3_P1P2_ENSG00000014164	10759	177	171	0.0942195	0.0633182	-0.936682	FALSE	0.66952	1.13895	9.999e-05	549	433	-0.0689565	0.129939	0.0168867	-0.169684
10025_ZC3H4_P1_ENSG00000130749	10462.6	164	161	0.257644	0.359356	-0.640644	FALSE	0.783985	1.07357	9.999e-05	947	634	-0.258833	0.118035	0.0171998	0.685744
10026_ZC3H4_P2_ENSG00000130749	11306.5	314	304	0.257644	0.773145	-0.226855	FALSE	0.130376	0.846681	0.181882	0	0	0.0622801	0.118736	0.0135958	-0.446759
10027_ZC3H7A_P1P2_ENSG00000122299	11741.6	96	95	0.463346	0.239725	-0.760275	FALSE	0.278273	1.08152	0.019698	2	2	0.0822166	0.124141	0.0143752	0.392246
10028_ZC3H7B_P1P2_ENSG00000100403	11801.2	127	123	0.186067	0.122537	-0.877463	FALSE	0.0732316	0.854896	0.424358	1	1	0.0976168	0.121017	0.0134728	0.113494
10029_ZC3H8_P1P2_ENSG00000144161	13479.8	17	16	0.459594	0.323775	-0.676225	FALSE	1.22263	0.735793	9.999e-05	214	72	0.238073	0.105341	0.0168671	-1.07632
1002_C17orf49_P2_ENSG00000258315	11115.7	166	153	0.544061	0.0458085	-0.954191	FALSE	0.420968	1.13069	9.999e-05	12	5	0.0618918	0.124683	0.014309	0.510344
10030_ZC3HAV1_P1P2_ENSG00000105939	11225.9	187	183	1.0714	0.263812	-0.736188	FALSE	0.0969326	0.943891	0.372163	8	8	-0.0322403	0.120535	0.01363	-0.0133571
10031_ZC3HC1_P1P2_ENSG00000091732	11379.5	170	166	0.382384	0.0927328	-0.907267	FALSE	0.148907	1.02097	0.0179982	14	11	0.0516558	0.114258	0.0140938	0.806299
10032_ZCCHC10_P1P2_ENSG00000155329	12631.1	113	112	0.383942	0.041551	-0.958449	FALSE	0.183224	0.949688	0.387061	2	2	0.250129	0.124652	0.0129199	0.136954
10033_TUT4_P1P2_ENSG00000134744	11995.4	153	148	1.06922	0.156857	-0.843143	FALSE	0.44301	1.10975	0.00039996	4	4	0.167786	0.11631	0.0131254	2.47696
10034_ZCCHC17_P1P2_ENSG00000121766	11058.9	165	157	1.23814	0.0353704	-0.96463	FALSE	0.319903	1.06542	0.00909909	7	7	-0.0136672	0.115158	0.0146193	0.784953
10035_ZCCHC3_P1P2_ENSG00000247315	11104.5	144	136	0.437631	0.228898	-0.771102	FALSE	0.559744	1.02645	0.0113989	2	1	0.0234326	0.115448	0.0147405	3.3023
10036_ZCCHC4_P1P2_ENSG00000168228	11379.3	186	176	0.0994637	0.163284	-0.836716	FALSE	0.108132	0.924115	0.10389	4	4	0.148268	0.119645	0.0129926	-0.19625
10037_TUT7_P1P2_ENSG00000083223	11758.4	183	179	0.196919	0.0269256	-0.973074	FALSE	0.234703	1.02312	0.0135986	1	0	0.164941	0.114728	0.0136027	-0.192652
10038_ZCCHC7_P1P2_ENSG00000147905	11421.2	143	140	0.513938	0.0136007	-0.986399	FALSE	0.396166	1.14235	9.999e-05	23	15	0.0834402	0.113783	0.0143928	0.738623
10039_ZCCHC8_P1P2_ENSG00000033030	11877.5	199	190	0.496815	0.135725	-0.864275	FALSE	0.506289	1.08607	9.999e-05	56	45	0.14583	0.111885	0.0169615	0.857622
1003_C17orf53_P1P2_ENSG00000125319	10816.4	172	168	0.0587615	0.104189	-0.895811	FALSE	0.239685	0.994388	0.593641	0	0	0.0764884	0.119361	0.0141851	0.0378021
10040_ZCCHC9_P1P2_ENSG00000131732	11460.6	73	68	0.479522	0.141876	-0.858124	FALSE	1.40514	1.12497	9.999e-05	827	640	0.0279515	0.0962451	0.0155599	4.84735
10041_ZCRB1_P1P2_ENSG00000139168	10554.1	283	275	0.804949	0.0474222	-0.952578	FALSE	0.709542	1.00777	9.999e-05	1352	1182	-0.138741	0.135604	0.0160032	0.0835735
10042_ZDHHC12_P1P2_ENSG00000160446	11670.6	288	282	0.466276	0.108966	-0.891034	FALSE	0.33042	1.00932	0.0916908	10	10	0.0479606	0.120354	0.0135791	0.906576
10043_ZDHHC14_P1P2_ENSG00000175048	11817.7	136	134	0.060578	0.23431	-0.76569	FALSE	0.0830909	0.880227	0.00119988	2	2	-0.00119075	0.114965	0.0138865	-0.139681
10044_ZDHHC16_P1P2_ENSG00000171307	11855.5	316	309	0.141441	0.215085	-0.784915	FALSE	0.205558	1.14263	0.489051	0	0	0.10091	0.120582	0.0142438	1.0348
10045_ZDHHC17_P1P2_ENSG00000186908	11269.9	240	234	0.177644	0.166521	-0.833479	FALSE	0.214673	0.987074	0.00139986	4	4	0.0809902	0.121024	0.0138835	-0.523868
10046_ZDHHC18_P1P2_ENSG00000204160	11747.4	200	192	0.113842	0.0426449	-0.957355	FALSE	0.286426	1.09149	0.367163	6	5	0.172833	0.117458	0.0130764	0.702052
10047_ZDHHC19_P1P2_ENSG00000163958	11017.5	137	134	0.0684253	1.32334	0.323345	FALSE	0.153662	0.976727	0.528247	0	0	-0.0177879	0.119885	0.0136573	0.0932686
10048_ZDHHC20_P1P2_ENSG00000180776	11354.1	152	148	0.14684	0.0900176	-0.909982	FALSE	0.287065	1.16479	0.90021	0	0	0.0216507	0.11733	0.0137406	0.733153
10049_ZDHHC24_P1P2_ENSG00000174165	10737.1	146	140	0.237122	0.0617798	-0.93822	FALSE	0.277447	0.920689	0.0212979	1	1	-0.0333005	0.121459	0.0139069	1.0735
1004_C17orf58_P1P2_ENSG00000186665	11761.2	96	95	0.557492	0.180828	-0.819172	FALSE	0.0834219	0.867507	0.725327	2	2	0.104546	0.118668	0.0140967	-0.292272
10050_ZDHHC3_P1P2_ENSG00000163812	11563.4	170	166	0.742778	0.148649	-0.851351	FALSE	0.149514	0.979146	0.29687	3	3	0.085768	0.119067	0.0139886	-1.0895
10051_ZDHHC4_P1P2_ENSG00000136247	11388.3	129	125	0.515447	0.286571	-0.713429	FALSE	0.420993	1.08697	0.00379962	9	9	0.0319119	0.11913	0.0140863	1.40176
10052_ZDHHC5_P1P2_ENSG00000156599	11812.1	292	286	0.307814	0.171752	-0.828248	FALSE	0.113303	1.03158	0.236676	1	1	0.123559	0.120413	0.013565	-0.514512
10053_ZDHHC6_P1P2_ENSG00000023041	11390.9	369	354	0.225066	0.120852	-0.879148	FALSE	0.0702962	0.995345	0.184282	0	0	0.0700235	0.119357	0.0133272	-0.648875
10056_ZDHHC7_P1P2_ENSG00000153786	8605.25	128	127	0.185902	0.166323	-0.833677	FALSE	1.1874	1.53848	9.999e-05	1789	752	-0.654034	0.129203	0.0181041	-0.896411
10057_ZDHHC8_P1P2_ENSG00000099904	10683.7	104	100	0.166808	0.743452	-0.256548	FALSE	0.477355	1.16908	0.00379962	17	9	-0.157041	0.113654	0.0135869	1.07759
10058_ZDHHC9_P1P2_ENSG00000188706	11450.5	201	192	0.0723503	0.549441	-0.450559	FALSE	0.320148	1.07281	0.153285	0	0	0.0993085	0.11726	0.0135762	1.19134
10059_ZEB1_P2_ENSG00000148516	11248.5	201	186	0.228248	0.953517	-0.0464826	FALSE	0.243638	1.03855	0.245975	3	3	0.0137822	0.115524	0.0138753	0.841714
1005_CYBC1_P1P2_ENSG00000178927	11894.5	209	201	0.271365	0.236951	-0.763049	FALSE	0.168725	1.01866	0.00519948	2	2	0.217817	0.114627	0.0131316	-0.0443055
10060_ZEB1_P1_ENSG00000148516	11904.6	256	252	0.228248	0.131432	-0.868568	FALSE	0.175109	0.977307	0.0175982	1	1	0.136693	0.119804	0.0136418	-0.0167698
10061_ZEB2_P2_ENSG00000169554	10409.6	48	44	0.99893	1.10034	0.100337	FALSE	0.172784	0.757678	0.209779	0	0	-0.0627866	0.121824	0.0137716	-1.13213
10062_ZEB2_P1_ENSG00000169554	10869.1	17	17	0.99893	1.10853	0.108529	FALSE	0.00375063	0.743163	0.0157984	2	2	0.118703	0.1291	0.015812	-2.20466
10063_ZER1_P1P2_ENSG00000160445	11703.9	261	253	0.0560571	0.26655	-0.73345	FALSE	0.226378	0.91883	0.0621938	0	0	0.158752	0.118769	0.01377	0.242595
10064_ZFAND1_P1_ENSG00000104231	10604.8	157	152	0.338036	0.34499	-0.65501	FALSE	0.200084	1.05089	0.00039996	11	10	0.000194371	0.108409	0.0133194	-0.448408
10065_ZFAND1_P2_ENSG00000104231	11938.5	67	67	0.338036	1.09331	0.0933135	FALSE	0.197246	0.859506	0.113789	0	0	0.157883	0.118221	0.0139663	-0.0786216
10066_ZFAND2A_P1P2_ENSG00000178381	11397.2	167	165	0.179534	0.266714	-0.733286	FALSE	0.244357	0.915648	0.00159984	0	0	0.0206676	0.124243	0.0134955	0.678983
10067_ZFAND2B_P1P2_ENSG00000158552	11796.2	208	204	0.168267	0.0552213	-0.944779	FALSE	0.151884	0.888339	0.844316	0	0	0.0350342	0.121	0.0138796	-0.440614
10068_ZFAND3_P1P2_ENSG00000156639	11926.2	88	86	0.195748	0.277964	-0.722036	FALSE	-0.122655	0.863084	0.127687	0	0	0.197601	0.122173	0.0129875	-1.61713
10069_ZFAND5_P1P2_ENSG00000107372	11000.9	154	145	0.338903	0.160405	-0.839595	FALSE	0.2571	0.992041	0.927307	3	3	0.0423742	0.123272	0.013433	0.443141
1006_C17orf75_P1P2_ENSG00000108666	11536	373	363	0.303422	0.0786525	-0.921348	FALSE	0.158831	0.968406	0.352365	2	2	0.0808272	0.121117	0.0135085	1.22772
10070_ZFAND6_P1P2_ENSG00000086666	11923.6	206	198	0.751699	0.632019	-0.367981	FALSE	0.280361	1.05791	0.208279	1	1	0.117728	0.122785	0.0132972	0.80232
10071_ZFAT_P2_ENSG00000066827	11236.1	73	70	0.031186	1.33882	0.33882	FALSE	0.181749	1.02077	0.686631	0	0	0.0723897	0.122048	0.0137538	1.60516
10072_ZFAT_P1_ENSG00000066827	11123.1	173	171	0.031186	0.379302	-0.620698	FALSE	0.155618	0.886951	0.00149985	10	10	0.0214354	0.120474	0.0135204	-0.924998
10073_ZFC3H1_P1P2_ENSG00000133858	11159	212	209	0.72694	0.125028	-0.874972	FALSE	0.598337	0.919388	9.999e-05	459	426	0.00755567	0.126846	0.0177839	-0.0578103
10074_ZFHX2_P1_ENSG00000136367	11191.1	298	292	0.0165922	0.206247	-0.793753	FALSE	0.302868	1.05914	0.362364	0	0	0.0164399	0.11645	0.0134116	-0.082681
10075_ZFHX2_P2_ENSG00000136367	10900.8	78	72	0.0165922	0.815114	-0.184886	FALSE	0.291929	1.07437	0.0112989	5	0	-0.0504772	0.118691	0.0146357	1.20991
10076_ZFHX3_P1P2_ENSG00000140836	11391.3	349	337	0.100746	1.17023	0.170226	FALSE	0.0655003	0.898541	0.00289971	2	2	0.0822558	0.119631	0.0130568	-0.615597
10077_ZFHX4_P1P2_ENSG00000091656	11380	336	329	4.4586e-05	0	-1	FALSE	0.13182	0.998733	0.385661	1	0	0.0562742	0.117945	0.0136388	-0.945231
10078_ZFP14_P1P2_ENSG00000142065	11621.8	160	154	0.0764986	0.080431	-0.919569	FALSE	0.227951	0.904934	0.248775	0	0	0.0676868	0.117397	0.0134742	-0.612066
10079_ZFP1_P1P2_ENSG00000184517	12298.8	74	72	0.0855297	0	-1	FALSE	0.118187	0.944972	0.259674	0	0	0.251003	0.116828	0.0133246	-1.46292
1007_C17orf80_P1P2_ENSG00000141219	10746	170	164	0.22822	0.109402	-0.890598	FALSE	0.378883	1.09366	0.00479952	7	5	-0.00405332	0.121598	0.0138809	-0.515787
10080_ZFP28_P1P2_ENSG00000196867	11538.6	510	498	0.0210275	0	-1	FALSE	0.110928	0.968958	0.248175	0	0	0.145027	0.118606	0.0135941	-0.0651901
10081_ZFP2_P1P2_ENSG00000198939	11795.6	293	286	0.000342891	0	-1	FALSE	0.190517	1.03578	0.388761	1	0	0.115225	0.118167	0.0140893	-0.0102689
10082_ZFP30_P1P2_ENSG00000120784	11118.9	123	120	0.072452	0	-1	FALSE	0.195539	0.885949	0.0944906	4	3	0.121151	0.115693	0.0133006	-0.595024
10083_ZFP36L1_P1_ENSG00000185650	11533.7	195	192	0.498606	0.1831	-0.8169	FALSE	0.179045	0.988953	0.114789	1	1	0.165195	0.114762	0.0131152	0.206335
10084_ZFP36L1_P2_ENSG00000185650	11454.9	296	289	0.498606	0.574096	-0.425904	FALSE	0.175043	1.04444	0.194381	1	1	0.032971	0.118133	0.0136301	1.09307
10085_ZFP36L2_P1P2_ENSG00000152518	12513.1	213	207	0.715172	0.551648	-0.448352	FALSE	0.206613	0.964201	9.999e-05	29	16	0.21496	0.117921	0.0132465	-1.05908
10086_ZFP37_P1P2_ENSG00000136866	11371.6	49	47	0.0091012	0	-1	FALSE	0.214213	0.901288	0.811519	0	0	0.137435	0.119628	0.0136101	-0.570911
10087_ZFP3_P1P2_ENSG00000180787	11551	155	151	4.27963e-05	0	-1	FALSE	0.167943	0.832468	0.293171	0	0	0.0919228	0.119993	0.0131646	-0.412723
10088_ZFP41_P1P2_ENSG00000181638	11345.8	216	205	0.0396209	0.117916	-0.882084	FALSE	0.239357	0.991162	0.476452	0	0	0.113067	0.118376	0.013575	-0.838561
10089_ZFP42_P1_ENSG00000179059	11221.6	318	309	0			FALSE	0.274337	1.11853	0.712829	0	0	-0.0293725	0.118469	0.0133969	0.441838
1008_NDUFAF8_P1P2_ENSG00000224877	10536.4	266	263	1.82988	0.614366	-0.385634	FALSE	0.487931	1.06357	9.999e-05	122	68	-0.227847	0.122118	0.0142774	-0.224971
10090_ZFP42_P2_ENSG00000179059	10696	32	32	0			FALSE	-0.0582207	0.86891	0.170883	0	0	0.159391	0.111617	0.0133976	-0.749621
10091_ZFP57_P1P2_ENSG00000204644	11559.2	131	127	0			FALSE	0.119005	0.761801	0.00979902	4	4	0.168588	0.123723	0.0125679	-0.773452
10092_ZFP62_P1P2_ENSG00000196670	11548.9	135	131	0.0957998	0.0765574	-0.923443	FALSE	0.281651	1.15838	0.0679932	4	3	-0.0148971	0.114968	0.0136002	-0.975668
10093_ZFP64_P1P2_ENSG00000020256	11342.2	187	181	0.0735026	0	-1	FALSE	0.312248	1.13784	0.0478952	2	2	0.129952	0.115179	0.0134698	0.322496
10094_ZFP69B_P1P2_ENSG00000187801	11338.3	413	406	0.0822353	0.11836	-0.88164	FALSE	0.255055	0.963173	0.0188981	1	1	0.0597271	0.119015	0.01372	0.164689
10095_ZFP69_P1P2_ENSG00000187815	12049.2	125	124	0.0512255	0	-1	FALSE	0.10736	0.987856	0.145585	0	0	0.098903	0.119687	0.0127034	-0.44229
10096_ZFP82_P1P2_ENSG00000181007	11292.3	120	116	0.00047595	0	-1	FALSE	0.095622	0.998033	0.720828	0	0	0.129438	0.116435	0.0133786	-0.719086
10097_ZFP90_P1_ENSG00000184939	11736.6	48	45	0.0258097	0	-1	FALSE	0.428294	1.00601	0.0251975	3	0	0.0397608	0.115107	0.0150868	1.05157
10098_ZFP90_P2_ENSG00000184939	11229.1	213	202	0.0258097	0.186084	-0.813916	FALSE	0.0823936	0.916618	0.313169	1	1	0.142465	0.118648	0.0137558	-0.433006
10099_ZFP91_P1P2_ENSG00000186660	10266.1	246	230	0.760493	0.143093	-0.856907	FALSE	0.31904	1.0102	9.999e-05	69	51	-0.11438	0.119665	0.0147527	-0.66714
1009_EPOP_P1P2_ENSG00000273604	11873.6	236	232	0.0767824	0.0529928	-0.947007	FALSE	0.118191	0.953579	0.411559	0	0	0.00605946	0.117999	0.0133884	1.03935
100_ACSL3_P1P2_ENSG00000123983	11577.8	137	130	1.54446	0.228275	-0.771725	FALSE	0.339249	0.947939	9.999e-05	268	208	0.139128	0.115991	0.0142702	0.92925
10100_ZFP92_ENST00000338647.5_ENSG00000189420	11427.3	273	271	0.00981438	0	-1	FALSE	0.30425	1.04482	0.166383	2	2	0.0377771	0.119137	0.0137991	1.27056
10101_ZFPL1_P1P2_ENSG00000162300	11778.7	290	285	0.263961	0.278186	-0.721814	FALSE	0.352421	1.25673	0.00529947	2	2	0.0244806	0.117326	0.0139926	-0.151259
10102_ZFPM1_P1P2_ENSG00000179588	11378.1	165	160	0.152229	0.479798	-0.520202	FALSE	0.258632	0.917609	9.999e-05	29	20	0.0912745	0.12064	0.0138939	0.58471
10103_ZFPM2_P1P2_ENSG00000169946	11164.5	284	275	0.135117	0.186496	-0.813504	FALSE	0.209256	0.978786	0.0491951	31	25	-0.0100823	0.118689	0.013438	-0.11664
10104_ZFR_P1P2_ENSG00000056097	11323.8	175	170	1.63907	0.196424	-0.803576	FALSE	0.267535	1.02942	9.999e-05	272	269	0.100264	0.118648	0.0132465	0.605354
10105_ZFX_P1P2_ENSG00000005889	10910.9	159	157	0.335187	0.37236	-0.62764	FALSE	0.0732277	0.935784	0.00509949	14	15	0.0262517	0.121002	0.0139213	-0.445407
10106_ZFYVE16_P1P2_ENSG00000039319	11245.2	158	150	0.443908	0.0579085	-0.942092	FALSE	0.216025	1.01391	0.0019998	2	2	0.032113	0.121041	0.0140969	0.256978
10107_ZFYVE19_P1P2_ENSG00000166140	12639.6	47	47	0.0793169	0	-1	FALSE	0.37605	1.07643	0.0871913	0	0	0.273549	0.115744	0.0132596	0.83972
10108_ZFYVE21_P1P2_ENSG00000100711	11776.6	284	279	0.136315	0.274817	-0.725183	FALSE	0.10685	0.872466	0.0165983	0	0	0.134156	0.117377	0.0132722	-0.165495
10109_ZFYVE27_P1P2_ENSG00000155256	10836.7	159	155	0.136961	0	-1	FALSE	0.214172	1.03072	0.0114989	0	0	0.0244128	0.117975	0.0133967	-0.690809
1010_C17orf99_P1P2_ENSG00000187997	11850.5	159	159	0.023133	0.26089	-0.73911	FALSE	0.106467	0.838759	0.385761	0	0	0.0852966	0.119818	0.0133235	-0.188383
10110_ZFYVE28_P1P2_ENSG00000159733	11133.2	328	323	0.0332699	0.187634	-0.812366	FALSE	0.222568	1.06936	0.0235976	1	1	0.00195489	0.117201	0.0139309	0.216585
10111_ZFYVE9_P1P2_ENSG00000157077	11597.1	285	273	0.222243	0.28026	-0.71974	FALSE	0.168714	0.975363	0.135886	1	1	0.157124	0.117393	0.0133338	-0.388907
10112_ZFY_P1P2_ENSG00000067646	11542.7	262	253	1.0214e-05	0	-1	FALSE	0.141581	0.927526	0.0214979	0	0	0.0769011	0.117459	0.0130892	0.218825
10113_ZGLP1_P1P2_ENSG00000220201	11276.1	199	192	0.0144732	0	-1	FALSE	0.0725334	0.782851	0.0533947	0	0	0.0704914	0.117516	0.012994	-1.32429
10114_ZGPAT_P1P2_ENSG00000197114	10455.5	113	111	0.199727	1.06328	0.0632794	FALSE	0.718535	1.23013	9.999e-05	48	32	-0.230997	0.118672	0.0145249	1.07375
10115_ZHX1_P1P2_ENSG00000165156	11473.8	134	131	0.832163	0.962184	-0.0378157	FALSE	0.0952032	0.915333	0.544146	0	0	0.13845	0.11901	0.0133677	0.92188
10116_ZHX2_P1P2_ENSG00000178764	10616	253	238	0.00848085	0	-1	FALSE	0.278456	1.03671	0.373563	1	1	-0.0110816	0.11831	0.013873	-0.593857
10117_ZHX3_P1P2_ENSG00000174306	11528.4	264	261	0.143252	0.234961	-0.765039	FALSE	0.225161	0.941285	0.141086	6	5	0.0638368	0.118493	0.013949	0.46284
10118_ZIC1_P1P2_ENSG00000152977	11027.7	146	138	0.0196744	1.45208	0.452077	FALSE	0.422051	1.04871	0.00489951	4	4	0.00254236	0.115626	0.0140052	1.80846
10119_ZIC2_P1P2_ENSG00000043355	11225.5	287	279	0.285959	0.507767	-0.492233	FALSE	0.24353	0.898426	0.0069993	18	19	-0.02179	0.116068	0.0138023	-0.548767
1011_C18orf21_P1P2_ENSG00000141428	10431.3	60	57	0.303192	0.120484	-0.879516	FALSE	1.04495	1.28329	9.999e-05	150	114	-0.2086	0.115854	0.0144801	1.13325
10120_ZIC3_P1P2_ENSG00000156925	10837	171	161	0			FALSE	0.262473	0.935734	0.30157	0	0	-0.0374286	0.119298	0.0135716	-0.646571
10121_ZIC4_P2_ENSG00000174963	11822.2	221	216	0.000624645	0	-1	FALSE	0.217123	0.913588	0.108089	1	1	0.122804	0.116745	0.013257	0.444651
10122_ZIC4_P1_ENSG00000174963	11134.3	241	235	0.000624645	0	-1	FALSE	0.137049	0.995981	0.157284	1	1	0.0502906	0.115824	0.0135177	1.09247
10123_ZIC5_P1P2_ENSG00000139800	12294.6	19	19	0.0698486	0	-1	FALSE	0.340317	0.847192	0.429357	0	0	0.194979	0.117047	0.0141953	1.76092
10124_ZIK1_P1P2_ENSG00000171649	10851.2	276	261	1.09872e-05	0	-1	FALSE	0.196367	1.0888	0.00019998	10	9	-0.0612195	0.120195	0.0141355	-0.234229
10125_ZIM2_P1P2_ENSG00000269699	12318.9	150	147	1.24516e-05	0	-1	FALSE	0.194535	0.948253	0.40366	0	0	0.13381	0.119123	0.0139288	-0.448033
10126_ZIM3_ENST00000269834.1_ENSG00000141946	11144.1	97	94	7.66236e-06	0	-1	FALSE	0.398139	1.18716	0.238876	0	0	0.0655057	0.113729	0.0132103	-0.363489
10127_ZKSCAN1_P1P2_ENSG00000106261	11493.8	336	323	0.916445	0.100073	-0.899927	FALSE	0.163417	0.937759	0.0019998	3	3	0.15599	0.119816	0.013724	0.0165137
10128_ZKSCAN2_P1P2_ENSG00000155592	11458	139	136	0.0660089	0	-1	FALSE	0.0435907	0.833394	0.584942	0	0	0.103692	0.122955	0.0135582	-0.831705
10129_ZKSCAN3_P1P2_ENSG00000189298	11336.5	95	92	0.0793814	0	-1	FALSE	0.152822	0.956534	0.710929	1	0	-0.072993	0.121398	0.013336	-1.34268
1012_C18orf25_P1P2_ENSG00000152242	11520	323	313	0.109732	0.167768	-0.832232	FALSE	0.213431	1.04651	0.265273	0	0	0.113871	0.119654	0.0136836	0.699604
10130_ZKSCAN4_P1P2_ENSG00000187626	11723.1	38	34	0.106025	0	-1	FALSE	0.451494	1.00419	0.175782	0	0	0.105324	0.114725	0.0136492	1.33013
10131_ZKSCAN5_P1P2_ENSG00000196652	11793.8	92	90	0.120739	0.781988	-0.218012	FALSE	0.115383	0.815156	0.570543	0	0	0.195486	0.118336	0.0140227	0.246151
10132_ZKSCAN7_P1P2_ENSG00000196345	11498.3	112	111	2.49647e-05	0	-1	FALSE	0.269797	1.12555	0.748225	0	0	0.0120491	0.115267	0.0130648	1.3854
10133_ZKSCAN8_P1P2_ENSG00000198315	10893.6	112	110	0.243556	0.307245	-0.692755	FALSE	0.276525	0.961235	0.121488	0	0	-0.00776645	0.118451	0.0132337	0.379221
10134_ZMAT1_P1P2_ENSG00000166432	11582.7	302	296	0.000224827	0	-1	FALSE	0.157135	1.04386	0.771623	0	0	0.0821692	0.118696	0.013519	-0.462104
10135_ZMAT2_P2_ENSG00000146007	11517.9	206	202	0.972994	0.479108	-0.520892	FALSE	0.0615797	0.991842	0.123988	2	1	0.0580485	0.118367	0.0132397	-0.0479983
10136_ZMAT2_P1_ENSG00000146007	10621.8	182	162	0.972994	0.306534	-0.693466	FALSE	0.980664	1.3484	9.999e-05	1101	932	0.025812	0.11123	0.0164241	4.15549
10137_ZMAT3_P1P2_ENSG00000172667	11693.1	223	215	0.283394	0.185552	-0.814448	FALSE	0.289937	1.10248	0.39986	2	2	0.0735131	0.119571	0.0142504	1.11704
10138_ZMAT4_P1P2_ENSG00000165061	10924.5	273	272	0			FALSE	0.211851	0.955502	0.389761	1	1	-0.0354082	0.119779	0.0140237	-0.754097
10139_ZMAT5_P1P2_ENSG00000100319	9532.5	119	109	0.158012	0.128045	-0.871955	FALSE	1.19095	1.32204	9.999e-05	686	371	-0.37884	0.124808	0.0177236	8.50571
1013_C18orf32_P1P2_ENSG00000177576	10255.7	32	32	0.351422	0.196881	-0.803119	FALSE	1.03055	1.44681	9.999e-05	14	6	-0.268734	0.103167	0.0143307	2.31074
10140_ZMIZ2_P1P2_ENSG00000122515	11203.7	249	234	0.09237	0.399384	-0.600616	FALSE	0.138469	0.944034	0.0539946	1	1	0.0511383	0.120164	0.0135526	-0.733445
10141_ZMPSTE24_P1P2_ENSG00000084073	10965.7	213	206	1.1139	0.0614842	-0.938516	FALSE	0.323813	1.10799	0.19808	5	2	-0.0133628	0.116183	0.0136745	1.09853
10142_ZMYM1_P1P2_ENSG00000197056	11877.2	101	100	0.342745	0.0553671	-0.944633	FALSE	0.000872536	0.882934	0.224478	1	1	0.0596008	0.12295	0.0137628	-1.80349
10143_ZMYM2_P1P2_ENSG00000121741	11466.1	96	94	0.361127	0.229159	-0.770841	FALSE	0.158833	0.816921	0.467553	3	2	0.0213317	0.12444	0.0139211	0.561394
10144_ZMYM3_P1_ENSG00000147130	11252.6	259	251	0.197403	0.119409	-0.880591	FALSE	0.29642	1.09114	9.999e-05	45	37	0.000707285	0.119624	0.0135356	-0.753843
10145_ZMYM3_P2_ENSG00000147130	11982.6	218	212	0.197403	0.199302	-0.800698	FALSE	0.173876	1.04039	0.259874	13	10	0.156476	0.120294	0.0130734	0.208498
10146_ZMYM4_P1P2_ENSG00000146463	10588.5	111	105	1.28493	0.0982894	-0.901711	FALSE	0.646152	1.40747	9.999e-05	130	108	-0.023032	0.115389	0.0151275	1.26683
10147_ZMYM5_P1P2_ENSG00000132950	11369.8	211	203	0.126353	0.264011	-0.735989	FALSE	0.123229	0.87544	0.562244	1	1	0.0707867	0.120377	0.0134035	-0.19613
10148_ZMYM6_P1P2_ENSG00000163867	12062.2	237	233	0.237108	0.0335984	-0.966402	FALSE	0.145309	0.870693	0.0144986	7	7	0.217471	0.117082	0.0138478	-0.284852
10149_ZMYND11_P1P2_ENSG00000015171	12178.7	233	229	0.186991	0.1504	-0.8496	FALSE	0.0896702	0.910717	0.271073	2	0	0.106419	0.116258	0.0133024	1.25615
1014_C19orf12_P1P2_ENSG00000131943	11098.7	202	196	0.201447	0.0505761	-0.949424	FALSE	0.188911	0.929198	0.388861	0	0	-0.00236036	0.120224	0.0132018	-0.558787
10150_ZMYND19_P1P2_ENSG00000165724	10903.1	144	140	0.508783	0.256979	-0.743021	FALSE	0.241398	0.955769	0.0448955	3	3	0.00319219	0.117383	0.0131674	-0.825546
10151_ZMYND8_P1P2_ENSG00000101040	11343.3	171	166	1.4018	0.456529	-0.543471	FALSE	0.112148	0.788471	0.00839916	6	5	0.180562	0.120359	0.0138684	-0.21611
10152_ZNF100_P1P2_ENSG00000197020	11647.9	169	167	0.425821	0	-1	FALSE	0.21158	0.995335	0.39956	8	3	0.0511608	0.119894	0.0139054	0.299164
10153_ZNF101_P1P2_ENSG00000181896	12220.5	226	219	0.0911456	0.226984	-0.773016	FALSE	0.0859713	0.969723	0.30027	5	4	0.154663	0.120712	0.0132072	-0.394441
10154_ZNF106_ENST00000263805.4_ENSG00000103994	11447.1	125	123	0.658179	1.197	0.197003	FALSE	0.293198	0.9782	0.150385	0	0	0.00739419	0.118233	0.0138176	1.09566
10155_ZNF107_P1P2_ENSG00000196247	10820.2	135	128	0.268932	0.145679	-0.854321	FALSE	-0.0156635	0.863164	0.0110989	0	0	0.135498	0.123121	0.0133102	-2.08824
10156_ZNF10_P1P2_ENSG00000256223	12552.2	157	154	0.0568616	0	-1	FALSE	0.264709	1.10282	0.0168983	1	1	0.222946	0.113731	0.0130899	0.329339
10157_ZNF112_P1P2_ENSG00000062370	10643.3	55	49	7.96424e-06	0	-1	FALSE	0.292197	1.19639	0.080292	1	0	0.0715612	0.114227	0.0133157	-0.376467
10158_ZNF114_P1P2_ENSG00000178150	11259.6	302	287	0.000414958	0	-1	FALSE	0.136461	0.902382	0.285771	1	1	0.0681227	0.116479	0.0139888	1.20523
10159_ZNF117_P1P2_ENSG00000152926	11520.1	126	123	0.288095	0.0545407	-0.945459	FALSE	0.0268523	0.817934	0.050295	3	3	0.0865305	0.120584	0.0134191	2.01781
1015_FAM174C_P1P2_ENSG00000228300	10863	160	153	1.09557	0.33	-0.67	FALSE	0.247335	1.2491	0.171183	1	1	0.0395537	0.119647	0.0135578	-0.49202
10160_ZNF121_P1P2_ENSG00000197961	11377.8	30	29	0.436069	0	-1	FALSE	0.232972	1.39421	0.080292	0	0	-0.0559729	0.112379	0.0154655	-1.70833
10161_ZNF124_P1P2_ENSG00000196418	11191	188	185	0.441444	0.664122	-0.335878	FALSE	0.280976	1.08332	0.166183	0	0	0.0342981	0.12227	0.0137233	1.36366
10162_ZNF12_P1P2_ENSG00000164631	11419	306	303	0.291957	0.0223082	-0.977692	FALSE	0.226579	1.06747	0.247875	1	1	-0.0359507	0.119606	0.0133713	0.806119
10163_ZNF131_P1P2_ENSG00000172262	12835	73	73	0.812497	0.239094	-0.760906	FALSE	0.0190842	1.01584	0.0112989	25	26	0.269802	0.118584	0.0128617	0.634677
10164_ZNF132_P1P2_ENSG00000131849	11525.5	175	168	2.63314e-05	0	-1	FALSE	0.0890261	1.02071	0.0350965	14	11	0.0590139	0.11478	0.0139001	0.00930642
10165_ZNF133_P1P2_ENSG00000125846	11992	247	240	0.0272024	0.141506	-0.858494	FALSE	0.174012	0.937918	0.526747	1	1	0.106918	0.118874	0.0137913	0.209592
10166_ZNF134_P1P2_ENSG00000213762	11508.3	54	54	0.0397563	0	-1	FALSE	0.00953929	0.772907	0.131987	0	0	0.264362	0.115724	0.0132958	-1.27483
10167_ZNF135_P1P2_ENSG00000176293	11143.5	121	112	2.13729e-05	0	-1	FALSE	0.082293	0.961235	0.279172	0	0	0.121315	0.118649	0.0137723	0.214189
10168_ZNF136_P1P2_ENSG00000196646	12660.3	65	65	0.0722085	0	-1	FALSE	0.0467704	0.966179	0.418258	0	0	0.252356	0.122324	0.0129106	-0.371228
10169_ZNF138_P1P2_ENSG00000197008	11050.4	45	45	0.313186	0	-1	FALSE	0.210396	1.25869	0.590841	1	0	-0.0882023	0.119952	0.0137908	1.57989
1016_C19orf25_P1P2_ENSG00000119559	11400.4	337	332	1.0386	0.148349	-0.851651	FALSE	0.175641	0.899842	0.00539946	19	15	0.0804153	0.118095	0.0136106	-0.76941
10170_ZNF140_P1P2_ENSG00000196387	11270	102	101	0.0620591	0.159608	-0.840392	FALSE	0.0936411	0.91786	0.181682	1	1	0.0420221	0.11982	0.0140118	0.557113
10171_ZNF141_P1P2_ENSG00000131127	11428.5	202	192	0.000122222	0	-1	FALSE	0.0842624	0.901289	0.573243	0	0	0.176336	0.119464	0.0137663	-0.532906
10172_ZNF142_P1P2_ENSG00000115568	11815.4	154	146	0.0731018	0.25849	-0.74151	FALSE	0.177098	0.991039	0.110589	1	1	0.208977	0.115501	0.0135245	0.536284
10173_ZNF143_P1P2_ENSG00000166478	11235.3	200	195	0.174356	0.583312	-0.416688	FALSE	0.408782	0.824041	9.999e-05	311	282	-0.0755456	0.133332	0.014398	-0.627932
10174_ZNF146_P1P2_ENSG00000167635	12006	62	61	0.713701	0.128541	-0.871459	FALSE	0.101519	0.694313	0.209879	1	1	0.149852	0.11673	0.0131319	-0.595219
10175_ZNF148_P1P2_ENSG00000163848	11003.1	90	89	0.594427	0.408254	-0.591746	FALSE	0.202143	0.856762	0.00769923	5	5	-0.0177998	0.127723	0.0135578	-0.636563
10176_ZNF14_P1P2_ENSG00000105708	11683.1	208	204	0.0373171	0	-1	FALSE	0.149949	0.932332	0.305969	1	1	0.0871797	0.11963	0.0130373	-0.278334
10177_ZNF154_P1P2_ENSG00000179909	11089.6	137	130	0.00101133	0	-1	FALSE	0.163217	0.791061	0.155584	0	0	0.089424	0.118534	0.0134293	-1.03372
10178_ZNF155_P1P2_ENSG00000204920	10921.1	44	43	0.000532748	0	-1	FALSE	0.154548	0.818316	0.80482	0	0	0.113181	0.119235	0.0140436	-1.75879
10179_ZNF157_ENST00000377073.3_ENSG00000147117	10981.6	97	97	2.60113e-05	0	-1	FALSE	0.307471	0.901826	0.0823918	0	0	0.00571179	0.119199	0.0142017	0.093797
1017_TRIR_P1P2_ENSG00000123144	11245.2	150	146	2.69789	0.212735	-0.787265	FALSE	0.07243	0.800121	0.00219978	32	32	0.0337035	0.10822	0.0137281	-1.40061
10180_ZNF160_P1P2_ENSG00000170949	11352.9	222	218	0.109777	0.0824516	-0.917548	FALSE	0.203836	0.973836	0.0617938	0	0	0.12046	0.118249	0.0133218	0.0358262
10181_ZNF165_P1P2_ENSG00000197279	11744.2	190	189	0.0262897	1.7477	0.747701	FALSE	0.130484	1.04699	0.090391	2	2	0.0467276	0.119278	0.0137967	-0.661654
10182_ZNF169_P1P2_ENSG00000175787	11909.6	215	213	0.0868907	0.10231	-0.89769	FALSE	0.180495	1.00134	0.185381	3	2	-0.00695432	0.118145	0.0133512	-0.162638
10183_ZNF16_P1P2_ENSG00000170631	10982	90	88	0.0793465	0.145059	-0.854941	FALSE	0.32977	1.11648	9.999e-05	4	0	-0.00743838	0.120372	0.0150655	-0.303434
10184_ZNF174_P1P2_ENSG00000103343	10573.9	24	23	0.0806608	0	-1	FALSE	0.571675	1.10558	0.0107989	0	0	-0.212961	0.119722	0.0145647	1.33119
10185_ZNF175_P1P2_ENSG00000105497	11935.7	188	187	0.108601	0.0934074	-0.906593	FALSE	0.151353	0.968384	0.386161	4	2	0.196421	0.118737	0.013241	1.2494
10186_ZNF177_P1_ENSG00000188629	11243.1	83	83	0.00884891	1.37643	0.376426	FALSE	0.273109	1.11954	0.294971	5	5	-0.0516726	0.117121	0.0158339	0.137634
10187_ZNF177_P2_ENSG00000188629	10654.5	150	141	0.00884891	0	-1	FALSE	0.250048	1.01409	0.040296	12	12	0.102194	0.117937	0.0132669	0.396493
10188_ZNF17_P1P2_ENSG00000186272	11881.4	125	123	0.0296736	0	-1	FALSE	0.300676	1.01976	0.388661	0	0	0.149124	0.116828	0.0146143	-0.225475
10189_ZNF180_P1P2_ENSG00000167384	11657.3	186	181	0.0787728	0.0667697	-0.93323	FALSE	0.264985	1.00892	0.0029997	0	0	0.0932292	0.116156	0.0142123	2.34245
1018_C19orf47_P2_ENSG00000160392	11932.2	94	92	0.103245	0.395233	-0.604767	FALSE	0.175079	0.915315	0.285071	0	0	0.224808	0.118141	0.013187	-0.810282
10190_ZNF181_P1P2_ENSG00000197841	11321	198	194	0.0911223	0	-1	FALSE	0.0789999	0.915104	0.249875	2	2	0.101881	0.119607	0.0134987	-0.000259975
10191_ZNF182_P1P2_ENSG00000147118	11300.2	213	204	4.98339e-05	0	-1	FALSE	0.319282	1.13543	0.189081	0	0	-0.0190587	0.119185	0.0143786	0.955979
10192_ZNF184_P1P2_ENSG00000096654	10979.7	273	266	0.0848554	0.0896269	-0.910373	FALSE	0.197632	0.958782	9.999e-05	21	19	-0.0122902	0.117629	0.0143438	-1.44417
10193_ZNF189_P1P2_ENSG00000136870	10845	169	162	0.0628084	0.0994242	-0.900576	FALSE	0.193251	1.24929	0.00559944	0	0	0.130912	0.119675	0.0136429	-0.260284
10194_ZNF18_P1P2_ENSG00000154957	11667.6	279	267	0.021736	0	-1	FALSE	0.244034	1.00389	0.0591941	0	0	0.133763	0.118587	0.0138295	0.737645
10195_ZNF195_P1P2_ENSG00000005801	11522.8	216	209	0.314411	0.717229	-0.282771	FALSE	0.177023	0.9598	0.0246975	0	0	0.0972703	0.119585	0.0131561	-0.494335
10196_ZNF197_P1P2_ENSG00000186448	11021.2	291	284	0.122072	0.0291071	-0.970893	FALSE	0.278253	0.918058	0.0958904	0	0	-0.0146329	0.123205	0.0138626	0.292684
10197_ZNF19_P1P2_ENSG00000157429	12310.5	191	189	0.0241128	0.803796	-0.196204	FALSE	0.0993724	0.866549	0.0309969	1	1	0.14899	0.115253	0.0140226	-0.463554
10198_ZNF200_P1P2_ENSG00000010539	11580	153	148	0.115261	0.167608	-0.832392	FALSE	0.0551136	0.887649	0.29857	1	1	0.0588008	0.12092	0.0131376	-1.39262
10199_ZNF202_P1P2_ENSG00000166261	11152.7	308	300	0.045153	0	-1	FALSE	0.171846	0.896412	0.143286	3	4	0.0372567	0.117494	0.0133227	0.076461
1019_C19orf47_P1_ENSG00000160392	11205.6	197	191	0.103245	0.150311	-0.849689	FALSE	0.206262	1.05679	0.279072	2	2	-0.062483	0.114249	0.0141974	0.00425836
101_ACSL4_P1P2_ENSG00000068366	11167.4	98	93	0.256655	0.325422	-0.674578	FALSE	0.205133	1.01109	0.312069	6	6	-0.0119471	0.114803	0.013835	0.00576664
10200_ZNF205_P1P2_ENSG00000122386	11462.8	207	198	0.127858	0.0378711	-0.962129	FALSE	0.24229	0.89618	0.0873913	2	1	0.0630935	0.115137	0.0136738	0.239018
10201_ZNF207_P2_ENSG00000010244	11002.5	410	392	2.65611	0.826653	-0.173347	FALSE	0.146015	1.04428	0.236876	2	2	0.0795217	0.117076	0.0138568	-0.257021
10202_ZNF207_P1_ENSG00000010244	10361.5	123	118	2.65611	0.245242	-0.754758	FALSE	0.939018	1.23084	9.999e-05	539	324	-0.163482	0.0966477	0.0184914	3.24576
10203_ZNF208_P1P2_ENSG00000160321	12053.6	51	51	0.000543879	0	-1	FALSE	0.00578669	0.786773	0.139986	1	1	0.312385	0.120958	0.0137023	0.289265
10204_ZNF20_P1_ENSG00000132010	11852.1	225	221	0.0334166	0.638698	-0.361302	FALSE	0.162647	0.966426	0.00069993	9	9	0.129672	0.115717	0.0138561	-0.299913
10205_ZNF20_P2_ENSG00000132010	12254.1	118	116	0.0334166	0.235592	-0.764408	FALSE	0.238083	1.08876	0.508849	0	0	0.138307	0.117637	0.0144184	1.55567
10206_ZNF211_P1P2_ENSG00000121417	11804.7	294	289	0.0200956	0.163283	-0.836717	FALSE	0.288012	1.09319	0.0059994	1	1	0.0998833	0.116371	0.013849	1.51431
10207_ZNF212_P1P2_ENSG00000170260	11777	192	187	0.101761	0.247872	-0.752128	FALSE	0.0758447	0.801582	0.236376	0	0	0.115694	0.117922	0.0136356	-0.185874
10208_ZNF213_P1P2_ENSG00000085644	11932.7	156	155	0.0376704	0.162224	-0.837776	FALSE	0.21867	1.08731	0.19958	0	0	0.0108394	0.116922	0.0140052	1.12016
10209_ZNF214_P1P2_ENSG00000149050	11200.6	262	257	0.000259824	0	-1	FALSE	0.259153	1.12047	0.468753	0	0	0.0143091	0.118123	0.0136749	0.0130939
1020_C19orf48_P1P2_ENSG00000167747	11128	130	126	1.26823	0.0623921	-0.937608	FALSE	0.293531	1.11647	0.172883	1	1	-0.00992152	0.11601	0.0140483	-0.395831
10210_ZNF215_P1P2_ENSG00000149054	12057	169	166	0.0907264	0.123823	-0.876177	FALSE	0.166304	0.952254	0.731127	0	0	0.112985	0.119568	0.013214	-0.155509
10211_ZNF217_P1_ENSG00000171940	11730	166	165	0.323127	0.994291	-0.00570884	FALSE	0.301471	1.17043	0.141186	8	7	-0.00440071	0.117789	0.0144924	0.177352
10212_ZNF217_P2_ENSG00000171940	10885.5	71	70	0.323127	1.05045	0.0504517	FALSE	0.29678	0.861951	0.138386	0	0	-0.0364676	0.119383	0.0130731	1.73254
10213_ZNF219_P1P2_ENSG00000165804	10498.6	77	74	0.0956732	0.443745	-0.556255	FALSE	0.756154	0.998661	9.999e-05	90	78	-0.0940423	0.113696	0.0137635	-0.47438
10214_ZNF221_P1P2_ENSG00000159905	11145.9	203	198	0.0058558	0	-1	FALSE	0.195844	0.924958	0.764424	1	1	0.0103395	0.119196	0.0139783	0.0324248
10215_ZNF222_P1P2_ENSG00000159885	12021.1	151	145	0.00877696	0	-1	FALSE	0.0949687	0.819295	0.0585941	20	18	0.14319	0.116809	0.0130817	-0.67989
10216_ZNF223_P1P2_ENSG00000178386	11032.3	129	124	0			FALSE	0.192816	0.882581	0.531547	0	0	0.0497655	0.118987	0.013597	0.715616
10217_ZNF224_P1P2_ENSG00000267680	11553.7	177	174	0.188581	0.0592574	-0.940743	FALSE	0.075424	0.895573	0.29707	0	0	0.150558	0.118944	0.0133169	-1.20916
10218_ZNF225_P1P2_ENSG00000256294	11568.4	84	81	0.0410407	0	-1	FALSE	0.107346	0.829913	0.339766	0	0	0.174818	0.114904	0.0136305	0.221667
10219_ZNF226_P1_ENSG00000167380	10707.6	27	26	0.101629	0	-1	FALSE	-0.104135	0.623444	0.212279	0	0	0.0876437	0.125281	0.0130927	-2.18465
1021_TIMM29_P1P2_ENSG00000142444	11236.1	192	183	0.353712	0.54546	-0.45454	FALSE	0.242637	1.20916	0.294171	1	1	-0.0544093	0.121803	0.0141281	1.41585
10220_ZNF226_P2_ENSG00000167380	11483.5	287	281	0.101629	1.08902	0.0890163	FALSE	0.226995	0.991814	0.835816	0	0	0.0452211	0.117341	0.0139084	0.485772
10221_ZNF227_P1P2_ENSG00000131115	11696.1	186	183	0.00221047	0	-1	FALSE	0.101629	0.970382	0.185581	0	0	0.0925045	0.11534	0.0134021	-0.676985
10222_ZNF229_P1P2_ENSG00000278318	11782	298	294	0.00143984	0	-1	FALSE	0.149328	0.941921	0.618238	0	0	0.136324	0.117072	0.0135407	-0.26731
10223_ZNF22_P1P2_ENSG00000165512	11241.3	150	149	1.43173	0.0235683	-0.976432	FALSE	0.185608	0.919395	0.0852915	6	6	-0.00938921	0.119498	0.0134396	-0.669021
10224_ZNF230_P1P2_ENSG00000159882	12824.8	44	42	0.0347692	0.582821	-0.417179	FALSE	0.161186	0.793722	0.255174	0	0	0.418068	0.118464	0.0144301	1.45132
10225_ZNF232_P1_ENSG00000167840	11348.2	259	254	0.0824097	0.235728	-0.764272	FALSE	0.215319	0.987524	0.30117	1	1	0.0841657	0.120235	0.0139786	0.501077
10226_ZNF232_P2_ENSG00000167840	11517.7	361	357	0.0824097	0.831092	-0.168908	FALSE	0.22225	1.03298	0.387761	0	0	0.0198124	0.117579	0.0134007	-0.479436
10227_ZNF233_P1P2_ENSG00000159915	12719.8	68	66	0.000540129	0	-1	FALSE	0.15428	1.00034	0.222978	0	0	0.24351	0.116373	0.0136001	-0.00251193
10228_ZNF234_P1_ENSG00000263002	11879.2	140	135	0.000121425	0	-1	FALSE	0.148465	0.914518	0.314169	0	0	0.143477	0.116535	0.0138456	-0.257871
1022_C19orf53_P1P2_ENSG00000104979	12439.3	369	363	2.46661	0.110711	-0.889289	FALSE	0.116881	0.940295	9.999e-05	15	16	0.296357	0.116129	0.013474	0.781171
10230_ZNF235_P1P2_ENSG00000159917	11596.7	93	90	0.0372299	0	-1	FALSE	0.328055	1.06489	0.0873913	1	0	-0.0483784	0.114369	0.0129049	0.602839
10231_ZNF236_P1P2_ENSG00000130856	10649.2	84	82	0.0646812	0.196211	-0.803789	FALSE	1.29592	1.15405	9.999e-05	413	284	-0.111307	0.108343	0.0161035	2.65762
10232_ZNF239_P1P2_ENSG00000196793	11539.7	151	148	0.0631887	0.103814	-0.896186	FALSE	0.150446	0.862419	0.818418	0	0	0.00967227	0.121007	0.0136087	0.352976
10233_ZNF23_P1_ENSG00000167377	11751.6	235	227	0.0756553	0.273208	-0.726792	FALSE	0.172561	0.999235	0.0461954	0	0	0.0901311	0.119527	0.0142912	-1.18347
10234_ZNF23_P2_ENSG00000167377	12619.9	105	105	0.0756553	0.907609	-0.0923912	FALSE	0.0981858	0.998237	0.764424	0	0	0.21054	0.118352	0.0134029	0.751608
10235_ZNF248_P1P2_ENSG00000198105	11426.5	267	257	0.148235	0.151672	-0.848328	FALSE	0.111617	0.95319	0.268873	1	1	0.138979	0.121414	0.0135651	0.455695
10236_ZNF24_P1P2_ENSG00000172466	11547.7	179	175	0.759926	0.210947	-0.789053	FALSE	0.205582	1.03049	0.760324	1	1	0.132833	0.118352	0.0134897	-0.0174362
10237_ZNF250_P1P2_ENSG00000196150	10995.5	47	47	0.0486353	0.451872	-0.548128	FALSE	0.485366	1.30627	0.00349965	1	0	-0.238391	0.116411	0.0141368	3.60115
10238_ZNF251_P1P2_ENSG00000198169	11507.7	225	219	0.0327577	0.134507	-0.865493	FALSE	0.195298	1.07438	0.294771	3	3	-0.000397631	0.11756	0.0139009	-0.408028
10239_ZNF253_P1P2_ENSG00000256771	11188.1	252	245	0.0852762	0	-1	FALSE	0.157049	1.07001	0.0347965	4	4	0.109144	0.121196	0.013941	0.248272
1023_C19orf54_P1P2_ENSG00000188493	11732.7	184	181	0.102666	0.0514496	-0.94855	FALSE	0.135556	0.82845	0.894011	0	0	0.107921	0.118115	0.0134677	-0.337952
10240_ZNF254_ENST00000357002.4_ENSG00000213096	11443.4	253	250	0.253484	0.201666	-0.798334	FALSE	0.201739	0.97975	0.414059	1	1	-0.0316381	0.117976	0.0137293	0.108094
10241_ZNF256_P1P2_ENSG00000152454	10997.7	181	177	0.00928666	0	-1	FALSE	0.316038	0.926183	0.0294971	1	0	-0.0532134	0.126275	0.0139714	0.290322
10242_ZNF257_P1P2_ENSG00000197134	10600.4	61	61	0.02908	0	-1	FALSE	0.354178	0.870759	0.151885	0	0	-0.0251519	0.117117	0.0140533	4.08604
10243_ZNF25_P1P2_ENSG00000175395	11042	190	184	0.0107764	0	-1	FALSE	0.122967	0.976753	0.0615938	4	2	0.0869387	0.11979	0.0141557	-0.00671768
10244_ZNF260_P1P2_ENSG00000254004	13494.5	13	13	0.154715	0	-1	FALSE	0.475104	1.37003	0.00819918	7	0	0.125938	0.115606	0.015724	2.16708
10245_ZNF263_P1_ENSG00000006194	11748.7	152	149	0.126078	0.354186	-0.645814	FALSE	0.196097	1.13853	0.947705	1	1	0.049579	0.117041	0.0139889	0.630768
10246_ZNF263_P2_ENSG00000006194	11956.7	188	184	0.126078	1.00702	0.00702487	FALSE	0.0833654	0.867675	0.167183	0	0	0.074876	0.119675	0.013622	0.319673
10247_ZNF264_P1P2_ENSG00000083844	12921.2	192	186	0.00043373	0	-1	FALSE	0.311822	1.17274	0.00169983	9	8	0.246404	0.116146	0.0135423	0.571566
10248_ZNF266_P1P2_ENSG00000174652	11123.6	184	174	0.0857283	0.195448	-0.804552	FALSE	0.224099	0.945198	0.394361	1	1	0.030622	0.1158	0.0133932	0.0539362
10249_ZNF267_P1_ENSG00000185947	11508.4	242	238	0.295717	0.124401	-0.875599	FALSE	0.137053	0.945099	0.480252	1	1	0.0607565	0.11793	0.0136405	-0.165826
1024_REX1BD_P1P2_ENSG00000006015	11475.8	135	134	1.121	0.0917225	-0.908278	FALSE	0.194151	0.948535	0.537946	2	2	0.00444156	0.119559	0.0135301	-0.670361
10250_ZNF267_P2_ENSG00000185947	11896.7	77	75	0.295717	1.18328	0.183282	FALSE	0.0281303	0.846521	0.146685	4	4	0.17963	0.1187	0.0131379	0.270957
10251_ZNF268_P1P2_ENSG00000090612	11824.9	213	212	0.151768	0.148776	-0.851224	FALSE	0.178097	0.984432	0.612239	1	1	0.081652	0.116824	0.0134755	-0.253402
10252_ZNF26_P1P2_ENSG00000198393	11320.8	51	51	0.156001	0	-1	FALSE	0.41399	1.1608	0.0261974	1	1	-0.111522	0.117723	0.0138565	2.86624
10253_ZNF273_P2_ENSG00000198039	11416.2	89	85	0.343338	1.17549	0.175491	FALSE	0.338163	1.20504	0.0817918	0	0	0.0894944	0.118968	0.0136871	0.0550549
10254_ZNF273_P1_ENSG00000198039	11946.2	327	321	0.343338	0.110463	-0.889537	FALSE	0.0627016	0.862139	0.00589941	3	5	0.135443	0.118644	0.0138033	-0.359232
10255_ZNF274_P1P2_ENSG00000171606	12121.7	77	75	0.175026	0.488505	-0.511495	FALSE	0.185339	1.08637	0.0673933	0	0	0.243165	0.117344	0.0133648	0.211896
10256_ZNF275_P1P2_ENSG00000063587	10633.8	73	73	0.0462147	0	-1	FALSE	0.0466669	0.814838	0.464254	2	0	-0.198964	0.121473	0.0133566	-0.194364
10257_ZNF276_P1P2_ENSG00000158805	11391.1	70	70	0.133631	0.320106	-0.679894	FALSE	0.143465	0.872447	0.290171	0	0	0.0251605	0.119082	0.0135854	-1.2335
10258_ZNF277_P1P2_ENSG00000198839	11342.2	179	173	0.284173	0.0989203	-0.90108	FALSE	0.197029	0.941484	0.50165	2	2	0.0249661	0.118292	0.0132785	-0.482935
10259_ZNF280A_P1P2_ENSG00000169548	10662	163	160	0.0292405	0	-1	FALSE	0.215813	1.01701	0.129287	1	1	0.0265498	0.118177	0.0143862	-0.0546389
1025_SHFL_P1P2_ENSG00000130813	11196.4	173	166	0.0887971	0	-1	FALSE	0.25327	1.01085	0.0991901	0	0	0.0889517	0.118814	0.014018	1.85173
10260_ZNF280B_P1P2_ENSG00000275004	11468.9	217	210	0.556739	0.0906377	-0.909362	FALSE	0.232804	0.980409	0.563244	2	2	0.021395	0.119381	0.0139888	2.94629
10261_ZNF280C_P1P2_ENSG00000056277	11515.7	66	64	0.0682276	0.440542	-0.559458	FALSE	-0.0331391	0.731345	0.550445	0	0	0.208037	0.120367	0.0122082	-0.848952
10262_ZNF280D_P1P2_ENSG00000137871	11263.2	217	209	0.246872	0.0378014	-0.962199	FALSE	0.197738	0.995005	0.485751	1	1	-0.00817771	0.121963	0.0137581	0.238481
10263_ZNF281_P1P2_ENSG00000162702	11953.2	356	351	0.709263	0.0905182	-0.909482	FALSE	0.340845	0.956255	9.999e-05	114	103	0.130477	0.122395	0.0135057	0.929008
10264_ZNF282_P1P2_ENSG00000170265	11385	374	362	0.170763	0.11027	-0.88973	FALSE	0.173801	1.05952	0.0177982	4	3	0.0971187	0.119741	0.0131197	-0.28338
10265_ZNF283_P1P2_ENSG00000167637	11463.1	126	124	0.100324	0	-1	FALSE	0.305501	1.18269	0.286571	0	0	0.0360364	0.115058	0.0136487	0.10793
10266_ZNF284_ENST00000421176.3_ENSG00000186026	11788	392	386	0.0118306	0	-1	FALSE	0.0969751	0.944035	0.240576	0	0	0.0738342	0.119095	0.0134071	-0.410377
10267_ZNF285_ENST00000330997.4,ENST00000544719.2_ENSG00000267508	11264.8	154	148	0.00012551	0	-1	FALSE	0.250463	0.954306	0.292371	0	0	0.0599741	0.119453	0.0144197	0.261015
10268_ZNF286A_P1P2_ENSG00000187607	11547.7	131	129	0.155245	0.0484785	-0.951521	FALSE	0.283042	1.18127	0.0193981	0	0	-0.0255694	0.115125	0.0141402	1.37342
10269_ZNF286B_P1P2_nan	11651.1	244	240				FALSE	0.135776	0.913094	0.630837	0	0	0.0737138	0.119659	0.0131295	-0.250354
1026_MICOS13_P1P2_ENSG00000174917	12030.7	146	138	0.922202	0.119912	-0.880088	FALSE	0.526646	1.21347	9.999e-05	120	98	0.32458	0.114733	0.0141805	3.56446
10270_ZNF287_P1P2_ENSG00000141040	11101.5	276	265	0.00586695	0	-1	FALSE	0.263809	1.02752	0.373963	3	3	-0.0146319	0.116164	0.0136447	-0.288462
10271_ZNF28_P1P2_ENSG00000198538	10665.2	230	217	0.113077	0.494303	-0.505697	FALSE	0.182266	1.07922	0.419758	0	0	0.117172	0.118883	0.0135756	-0.394471
10272_ZNF292_P1P2_ENSG00000188994	11977.4	350	343	0.686539	0.10301	-0.89699	FALSE	0.15603	0.856986	9.999e-05	196	175	0.203988	0.113494	0.0126669	-0.0304909
10273_ZNF296_P1P2_ENSG00000170684	11705.4	152	146	0.0687863	0.0936531	-0.906347	FALSE	0.194679	0.832251	0.20428	1	0	0.175476	0.115741	0.013181	-0.248506
10274_ZNF2_P1P2_ENSG00000275111	12384.7	120	116	0.022915	0	-1	FALSE	0.112013	0.966104	0.0309969	0	0	0.381322	0.113221	0.012943	-0.0346567
10275_ZNF300_P1P2_ENSG00000145908	11388.1	155	150	4.04647e-05	0	-1	FALSE	0.00085187	0.783393	0.0219978	0	0	0.112868	0.120853	0.0137778	-0.989706
10276_ZNF302_P1P2_ENSG00000089335	10788.1	327	319	0.000343968	0	-1	FALSE	0.314492	1.0707	0.161884	0	0	-0.0378651	0.118163	0.0138375	0.980373
10277_ZNF304_P1P2_ENSG00000131845	11422	205	201	0.0186115	0	-1	FALSE	0.0832307	0.970019	0.0238976	1	1	0.0668225	0.121034	0.0132925	-0.823045
10278_ZNF30_P1P2_ENSG00000168661	11491.1	351	337	0.0953115	0.0895474	-0.910453	FALSE	0.152246	0.946282	0.516548	0	0	0.141575	0.118431	0.0134919	-0.497993
10279_ZNF311_P1P2_ENSG00000197935	11149	233	227	0.0238967	0.183789	-0.816211	FALSE	0.28146	0.943804	0.0155984	13	11	0.110508	0.120412	0.0134911	-0.0648585
1027_C19orf73_P1P2_ENSG00000221916	11453.6	103	101	0.0373622	0.258372	-0.741628	FALSE	0.033295	1.02975	0.182882	1	0	-0.000600447	0.120904	0.0131338	-1.01595
10280_ZNF317_P1P2_ENSG00000130803	11499.9	331	322	0.115934	0.129251	-0.870749	FALSE	0.22446	0.995659	0.00159984	62	54	0.0486692	0.124989	0.0137815	0.00422663
10281_ZNF318_P1P2_ENSG00000171467	12003.5	82	80	0.365341	0.127236	-0.872764	FALSE	0.252965	1.15994	0.206979	1	1	0.0406963	0.12073	0.0137176	2.26572
10282_ZNF319_P1_ENSG00000166188	10922.5	187	184	0.0123371	0.452052	-0.547948	FALSE	0.395849	1.19366	0.0127987	0	0	-0.0496581	0.120051	0.013744	0.347599
10283_ZNF319_P2_ENSG00000166188	11244.7	193	186	0.0123371	0.853741	-0.146259	FALSE	0.235519	0.929859	0.116788	0	0	-0.00133058	0.114962	0.013719	-1.15279
10284_ZNF320_P1P2_ENSG00000182986	11772.9	232	228	0.00488441	0	-1	FALSE	0.281275	0.998878	0.00119988	2	2	0.0837839	0.114663	0.0135031	-0.436995
10285_ZNF322_P1P2_ENSG00000181315	11917.9	91	85	0.413582	0.102816	-0.897184	FALSE	-0.0718696	0.838207	0.0575942	1	1	0.222163	0.11657	0.0131636	-0.708567
10286_ZNF324B_P1P2_ENSG00000249471	11206.7	190	183	0.0358867	0.14961	-0.85039	FALSE	0.157338	1.03735	0.471453	0	0	0.153389	0.119888	0.014064	0.238109
10287_ZNF324_P1P2_ENSG00000083812	10584.2	52	47	0.0965371	0.216141	-0.783859	FALSE	0.696003	1.355	9.999e-05	75	39	-0.0922451	0.103487	0.0178773	0.562654
10288_ZNF326_P1P2_ENSG00000162664	12325.7	147	145	1.4302	0.0835609	-0.916439	FALSE	0.393225	0.915499	9.999e-05	57	40	0.146051	0.111652	0.0132762	1.76886
10289_ZNF329_P2_ENSG00000181894	11254.5	80	79	0.0119289	2.11814	1.11814	FALSE	0.102101	0.78629	0.049595	2	2	0.00736594	0.120487	0.0140408	-0.455258
1028_C19orf81_P1P2_ENSG00000235034	11848.7	199	192	0.135203	0.143586	-0.856414	FALSE	0.247519	1.04506	0.193481	0	0	0.156705	0.117053	0.0135173	1.77306
10290_ZNF329_P1_ENSG00000181894	11107.7	54	52	0.0119289	0	-1	FALSE	0.122485	0.977169	0.00079992	2	1	0.0476882	0.120758	0.0133204	0.797213
10291_ZNF32_P1P2_ENSG00000169740	11908.4	111	108	0.193197	0	-1	FALSE	0.221727	0.827813	0.0836916	3	1	0.0928059	0.118469	0.0142123	1.0002
10292_ZNF330_P1P2_ENSG00000109445	11829.9	211	204	0.56587	0.121595	-0.878405	FALSE	0.181194	0.948484	0.0430957	4	3	0.0836488	0.122724	0.0135737	-0.679327
10293_ZNF331_P2_ENSG00000130844	11064.6	158	155	0.00506883	0	-1	FALSE	0.410118	1.05613	0.0664934	2	0	0.0412027	0.116571	0.0141593	3.91055
10294_ZNF331_P1_ENSG00000130844	12212.6	42	42	0.00506883	0	-1	FALSE	0.213955	1.06378	0.718928	0	0	0.0348849	0.120038	0.0142263	0.533543
10295_ZNF333_P1P2_ENSG00000160961	11205.6	314	304	0.0395383	0	-1	FALSE	0.117867	0.904658	0.0616938	0	0	0.121792	0.118923	0.0135086	-0.926438
10296_ZNF334_P1P2_ENSG00000198185	11086.4	144	142	6.44798e-06	0	-1	FALSE	0.224113	0.958982	0.462854	0	0	0.03701	0.11932	0.0131778	0.102763
10297_ZNF335_P1P2_ENSG00000198026	10603.7	299	283	0.0823082	0.437437	-0.562563	FALSE	0.318285	1.04387	9.999e-05	107	87	-0.0248548	0.111383	0.0142375	0.246626
10298_ZNF337_P1P2_ENSG00000130684	11663.6	133	129	0.0432199	0	-1	FALSE	0.0433587	0.987147	0.0049995	0	0	0.150831	0.118929	0.0130973	-0.655575
10299_ZNF33A_P1P2_ENSG00000189180	10406.9	144	139	0.474388	0.112328	-0.887672	FALSE	0.31179	1.00729	0.00039996	18	8	-0.266961	0.124198	0.0143506	0.598518
1029_C1D_P1P2_ENSG00000197223	12173.5	367	361	1.01553	0.10778	-0.89222	FALSE	0.367649	1.00128	9.999e-05	137	127	0.131726	0.119237	0.0154281	1.1446
102_ACSM3_P1P2_ENSG00000005187	11775.9	77	75	1.05732	0.522806	-0.477194	FALSE	0.221444	0.888952	0.106389	0	0	0.167969	0.111894	0.0128835	1.15145
10300_ZNF33B_P1P2_ENSG00000196693	11606.4	95	90	0.430151	0.12102	-0.87898	FALSE	0.201906	1.12492	0.485451	1	1	0.0262444	0.118812	0.0136628	-0.188219
10301_ZNF341_P2_ENSG00000131061	11553.5	196	193	0.0160679	1.56525	0.565255	FALSE	0.209881	1.04467	0.207579	4	4	0.0466982	0.119559	0.0142515	0.616862
10302_ZNF341_P1_ENSG00000131061	10722.8	74	73	0.0160679	0	-1	FALSE	0.32416	0.94574	0.0418958	4	4	-0.0176629	0.118262	0.0135188	-0.87102
10303_ZNF343_P1P2_ENSG00000088876	10696.9	88	82	0.0391188	0	-1	FALSE	0.195633	1.15228	0.00969903	1	1	0.0487264	0.118887	0.0134128	1.43214
10304_ZNF345_P1P2_ENSG00000251247	11195	247	239	0.0171909	0	-1	FALSE	0.173875	0.965916	0.688731	0	0	-0.0129701	0.121104	0.0136735	-0.769998
10305_ZNF346_P1P2_ENSG00000113761	11231.1	105	100	0.197438	0	-1	FALSE	0.172095	1.01734	0.106089	3	2	0.239889	0.127765	0.0138415	2.65305
10306_ZNF347_P1P2_ENSG00000197937	12256.7	151	150	0.0812832	0.0757143	-0.924286	FALSE	0.127142	0.94851	0.649335	1	1	0.0850896	0.123548	0.0133066	0.760158
10307_ZNF34_P1P2_ENSG00000196378	11248.9	250	238	0.0313217	0.389224	-0.610776	FALSE	0.395346	1.15057	9.999e-05	21	20	0.124942	0.12048	0.0138778	5.18854
10308_ZNF350_P1P2_ENSG00000256683	11280.5	208	197	0.00152786	0	-1	FALSE	0.0961937	0.775585	0.680432	1	1	0.0909483	0.11962	0.0132364	-0.449216
10309_ZNF354A_P1P2_ENSG00000169131	11482	243	239	0.0588216	0	-1	FALSE	0.324082	1.10137	0.150185	2	2	0.0440271	0.117896	0.0141462	1.26106
1030_C1GALT1C1_P1P2_ENSG00000171155	11212.7	200	195	0.0894593	0.11392	-0.88608	FALSE	0.234936	1.0708	0.19568	0	0	-0.0441026	0.117776	0.0137267	-0.551057
10310_ZNF354B_P1P2_ENSG00000178338	10708	157	149	0.0852338	0.0799509	-0.920049	FALSE	0.238259	1.13917	0.710029	0	0	-0.0673837	0.120325	0.0135094	-0.544431
10311_ZNF354C_P1P2_ENSG00000177932	11772.7	101	100	0			FALSE	0.371468	1.44729	0.0475952	1	0	-0.0124552	0.113181	0.013682	-0.0824905
10312_ZNF358_P1_ENSG00000198816	12006.7	80	78	0.127285	0.0931228	-0.906877	FALSE	0.530217	1.09289	9.999e-05	70	55	0.0980979	0.117988	0.0140971	0.658863
10313_ZNF358_P2_ENSG00000198816	11407.8	203	199	0.127285	0.773438	-0.226562	FALSE	0.208178	0.846228	0.70193	1	1	0.0688394	0.120317	0.0135683	-0.0806099
10314_ZNF35_P1P2_ENSG00000169981	11351.7	293	280	0.106426	0.032286	-0.967714	FALSE	0.193896	1.06838	0.0367963	0	0	0.0608002	0.115402	0.0133449	-0.631035
10315_ZNF362_P1P2_ENSG00000160094	11484.3	46	45	0.088105	0	-1	FALSE	-0.0854379	0.576991	0.0229977	0	0	0.252023	0.120311	0.0132159	-1.81625
10316_ZNF365_P1P2_ENSG00000138311	11314.3	213	199	5.17521e-05	0	-1	FALSE	0.152292	0.939336	0.554945	2	2	0.0474151	0.119348	0.0138688	-0.360552
10317_ZNF366_P1P2_ENSG00000178175	11366	374	365	9.70039e-05	0	-1	FALSE	0.302541	1.03676	0.0376962	1	0	0.0443317	0.117337	0.0136146	0.334391
10318_ZNF367_P1P2_ENSG00000165244	11444.9	157	149	0.0962246	0.132302	-0.867698	FALSE	0.158266	0.95423	0.682732	1	1	0.190842	0.11801	0.0130054	-0.438158
10319_ZNF37A_P1P2_ENSG00000075407	11410.9	206	196	0.511299	0.171194	-0.828806	FALSE	0.238114	1.10832	0.356564	4	3	0.0102241	0.116119	0.0135624	0.636993
1031_C1GALT1_P1P2_ENSG00000106392	11584.2	55	52	0.491584	0.146398	-0.853602	FALSE	0.0775303	0.90409	0.611539	1	1	0.00382025	0.121845	0.013635	-1.42827
10320_ZNF382_P1P2_ENSG00000161298	11320.8	193	187	0.0183052	0.570442	-0.429558	FALSE	0.188038	0.987385	0.0954905	0	0	0.169402	0.11875	0.0135093	-0.498811
10321_ZNF383_P1P2_ENSG00000188283	10720.8	99	95	0.0521422	0	-1	FALSE	-0.0840628	0.850626	0.00229977	0	0	-0.012731	0.120726	0.013552	-1.43207
10322_ZNF384_P1P2_ENSG00000126746	11855.7	131	128	0.115318	0.381722	-0.618278	FALSE	0.137371	0.981877	0.00289971	2	2	0.18353	0.118703	0.0137874	0.301474
10323_ZNF385A_P1_ENSG00000161642	11251.2	148	146	0.680266	0.814391	-0.185609	FALSE	0.220661	1.04458	0.0343966	1	1	-0.100568	0.121752	0.0138222	-1.19228
10324_ZNF385A_P2_ENSG00000161642	12225.4	184	182	0.680266	0.404044	-0.595956	FALSE	0.218207	0.852829	0.0920908	7	7	0.103288	0.125265	0.0133876	0.000779621
10325_ZNF385B_P1P2_ENSG00000144331	11402.8	96	93	5.51595e-05	0	-1	FALSE	0.152229	0.821676	0.870613	1	1	0.102137	0.120983	0.0139831	-1.0521
10326_ZNF385C_ENST00000436535.3_ENSG00000187595	11668.8	145	141	0.00215194	0	-1	FALSE	0.249081	0.947498	0.241976	0	0	0.0984196	0.11969	0.014117	0.836481
10327_ZNF385D_P1P2_ENSG00000151789	11745.5	319	310	0.00045636	0	-1	FALSE	0.0415276	0.968378	0.0171983	0	0	0.0816017	0.11779	0.0132819	-0.310438
10328_ZNF391_P1P2_ENSG00000124613	11589.6	182	177	0.0812328	0.266213	-0.733787	FALSE	0.218637	1.06926	0.231577	0	0	0.138007	0.118393	0.0136105	-1.12735
10329_ZNF394_P1P2_ENSG00000160908	11716.7	155	152	0.227637	0.358272	-0.641728	FALSE	0.207948	1.10966	0.0948905	0	0	0.0106255	0.11925	0.0138785	1.34396
1032_C1QBP_P1P2_ENSG00000108561	9468.35	326	306	7.10924	0.247966	-0.752034	FALSE	0.628194	1.11443	9.999e-05	2133	1098	-0.381081	0.142921	0.016369	-0.478027
10330_ZNF395_P1P2_ENSG00000186918	11709.8	50	48	0.0742437	0.786559	-0.213441	FALSE	0.0825028	0.734615	0.807219	0	0	0.124039	0.120248	0.0137925	0.472584
10331_ZNF396_P1P2_ENSG00000186496	11114.5	135	130	0.0146373	0	-1	FALSE	0.605278	0.933587	9.999e-05	112	87	-0.187236	0.11588	0.0142197	0.774243
10332_ZNF397_P1P2_ENSG00000186812	10493.3	64	63	0.216093	0.0784858	-0.921514	FALSE	0.751261	0.991458	9.999e-05	27	21	-0.386117	0.118128	0.0151546	0.440026
10333_ZNF398_P1P2_ENSG00000197024	12005.2	222	218	0.151345	0.310817	-0.689183	FALSE	0.126987	0.882628	0.188681	0	2	0.16976	0.120665	0.0143244	-0.146155
10334_ZNF3_P1P2_ENSG00000166526	11177.2	40	40	0.200177	0.253845	-0.746155	FALSE	0.365923	1.09883	0.00849915	0	0	-0.0914052	0.122248	0.0145832	3.42175
10335_ZNF404_P1P2_ENSG00000176222	11734.1	100	100	0.000235414	0	-1	FALSE	0.125349	0.933194	0.0358964	0	0	0.110682	0.112209	0.013355	-0.883556
10336_ZNF407_ENST00000299687.5_ENSG00000215421	11657.1	240	234	0.0599368	0.88337	-0.11663	FALSE	0.105199	0.904022	0.728827	1	1	0.151825	0.118846	0.013492	0.202393
10337_ZNF408_P1P2_ENSG00000175213	11173.7	181	177	0.10669	0.264737	-0.735263	FALSE	0.234331	1.04262	0.310469	10	10	0.0713082	0.120725	0.0136478	0.792146
10338_ZNF410_P1P2_ENSG00000119725	10830.1	127	125	0.126164	0.394202	-0.605798	FALSE	0.329967	1.00056	9.999e-05	6	5	-0.0989294	0.11913	0.0154612	0.48697
10339_ZNF414_P1P2_ENSG00000133250	11423.3	113	112	0.143354	0.122838	-0.877162	FALSE	0.684395	1.02541	9.999e-05	124	107	-0.00745981	0.123085	0.0148353	1.57838
1033_C1QTNF4_P1P2_ENSG00000172247	11872.5	454	446	0.00119076	0	-1	FALSE	0.101651	0.936514	0.110689	0	0	0.148674	0.119744	0.0134735	-0.971141
10340_ZNF415_P1P2_ENSG00000170954	12483.4	81	80	0.00050019	0	-1	FALSE	-0.0585022	0.938919	0.116588	2	2	0.271415	0.12083	0.0128005	0.923178
10341_ZNF416_P1P2_ENSG00000083817	11914.4	287	278	0.0115966	0	-1	FALSE	0.127412	0.833667	0.218878	0	0	0.187334	0.117918	0.0136211	-0.576781
10342_ZNF417_P1P2_ENSG00000173480	11573.5	141	137	0.0173443	0	-1	FALSE	0.1381	0.888149	0.851815	0	0	0.142657	0.117845	0.0135989	-0.939078
10343_ZNF418_P1P2_ENSG00000196724	10995.2	254	245	0.000101431	0	-1	FALSE	0.336557	1.02697	0.143686	0	0	-0.0010568	0.117308	0.0134856	1.06072
10344_ZNF419_P1P2_ENSG00000105136	11692.7	258	251	0.0096914	0.389513	-0.610487	FALSE	0.0996002	1.02102	0.125787	1	0	0.0699534	0.116808	0.0139969	0.692477
10345_ZNF41_P1P2_ENSG00000147124	11187.8	108	106	0.0265881	0	-1	FALSE	0.327445	1.05092	9.999e-05	37	18	-0.0834918	0.120637	0.0142804	0.0653371
10346_ZNF420_P1P2_ENSG00000197050	12148.4	407	398	0.0639685	0.0360331	-0.963967	FALSE	0.0712581	0.912059	0.00809919	4	4	0.162082	0.119927	0.0133854	-0.591574
10347_ZNF423_ENST00000561648.1_ENSG00000102935	11167.4	306	294	0			FALSE	0.140077	1.03661	0.641936	0	0	-0.00401766	0.117223	0.0134188	-1.20825
10348_ZNF423_ENST00000262383.2_ENSG00000102935	9775	15	15	0			FALSE	0.0569012	1.36108	0.00829917	0	0	-0.450139	0.128759	0.0153807	-0.932372
10349_ZNF425_P1P2_ENSG00000204947	11018.3	100	97	0.0323355	0	-1	FALSE	-0.0249885	0.889125	0.0762924	0	0	0.132866	0.119913	0.0128585	-2.04309
1034_C1RL_P1P2_ENSG00000139178	11455.3	217	210	0.0644945	0.142405	-0.857595	FALSE	0.287898	0.934682	0.384862	3	3	0.0192249	0.1217	0.0134584	0.236643
10350_ZNF426_P1P2_ENSG00000130818	11767.8	205	198	0.216413	0.0218785	-0.978122	FALSE	0.10309	0.945693	0.267873	0	0	0.026607	0.120583	0.013858	-1.23143
10351_ZNF428_P1P2_ENSG00000131116	11365.2	213	206	1.42306	0.0698264	-0.930174	FALSE	0.345601	1.16811	0.478252	1	1	0.0329656	0.119972	0.0137583	1.54277
10352_ZNF429_P1P2_ENSG00000197013	12216.2	92	89	0.351023	0.202581	-0.797419	FALSE	0.193171	0.883703	0.107389	1	1	0.169624	0.11358	0.0133794	0.750531
10353_ZNF430_P1P2_ENSG00000118620	11708.8	165	163	0.200146	0.0294798	-0.97052	FALSE	0.246872	1.12433	0.166483	0	0	0.0709421	0.118075	0.013788	0.00454328
10354_ZNF431_P1P2_ENSG00000196705	12017.9	235	228	0.92309	0.0656913	-0.934309	FALSE	0.0397371	0.869223	0.0122988	8	7	0.148692	0.123814	0.0137178	0.120568
10355_ZNF432_P1P2_ENSG00000256087	11624.1	220	212	0.0312286	0	-1	FALSE	0.108333	0.942156	0.120988	0	0	0.108518	0.119258	0.0134779	-1.34358
10356_ZNF433_P1P2_ENSG00000197647	11140	164	163	0.000853645	0	-1	FALSE	0.198545	0.913689	0.367063	0	0	-0.0269439	0.121507	0.0134796	0.287076
10357_ZNF436_P1_ENSG00000125945	12228.7	295	292	0.0184263	0	-1	FALSE	0.0826153	0.942845	0.0436956	0	0	0.200831	0.117371	0.0129607	-0.275572
10358_ZNF436_P2_ENSG00000125945	12362.9	61	59	0.0184263	0	-1	FALSE	0.277054	1.14626	0.0877912	0	0	0.103314	0.115848	0.0131137	-0.0120772
10359_ZNF438_P2_ENSG00000183621	10755.7	53	52	0.0124793	1.60077	0.600766	FALSE	0.540813	0.971324	0.0943906	1	1	-0.160035	0.123137	0.0141526	0.455828
1035_C1orf109_P1_ENSG00000116922	11478.9	137	135	0.536974	0.0944342	-0.905566	FALSE	0.190914	1.00153	0.739626	1	1	0.114313	0.116266	0.0138254	-0.956273
10360_ZNF438_P1_ENSG00000183621	11547.6	260	259	0.0124793	0.303708	-0.696292	FALSE	0.246465	0.963453	0.221078	0	0	0.0710511	0.119924	0.0134017	-0.288907
10361_ZNF439_P1P2_ENSG00000171291	11124.7	223	219	0.00123928	0	-1	FALSE	0.161648	1.00624	0.140486	0	0	0.0480808	0.115162	0.0134505	-0.0612023
10362_ZNF43_P1_ENSG00000198521	11365.4	249	243	6.34402e-05	0	-1	FALSE	0.188905	1.01891	0.229577	1	0	0.00996302	0.118823	0.013539	-0.402757
10363_ZNF43_P2_ENSG00000198521	11770.4	310	299	6.34402e-05	0	-1	FALSE	0.142143	1.0165	0.0512949	0	0	0.137944	0.120164	0.0134163	-0.430646
10364_ZNF440_P1P2_ENSG00000171295	11625	248	236	0.113372	0	-1	FALSE	0.161657	1.0847	0.452855	0	0	0.101975	0.120036	0.0129992	-0.809412
10365_ZNF441_P1P2_ENSG00000197044	11491.2	153	148	0.0427723	0	-1	FALSE	0.163361	0.954406	0.412459	0	0	0.0783353	0.116203	0.013688	0.510545
10366_ZNF442_P1P2_ENSG00000198342	11428.3	76	72	0.0281925	0	-1	FALSE	0.0459513	0.762126	0.275972	0	0	0.0617816	0.120825	0.0131396	-0.109003
10367_ZNF443_P1P2_ENSG00000180855	11955.4	191	189	0.028348	0	-1	FALSE	0.0932096	1.06074	0.382962	0	0	0.153291	0.117708	0.0132905	-0.563889
10368_ZNF444_P1P2_ENSG00000167685	11896.2	204	198	0.21132	0.200596	-0.799404	FALSE	0.370323	1.16303	0.00479952	12	6	0.0418047	0.118001	0.0133703	0.225662
10369_ZNF445_P1P2_ENSG00000185219	11553.5	170	167	0.441705	0.131561	-0.868439	FALSE	0.220416	0.854805	0.365963	12	11	-0.0224628	0.118175	0.0133551	-1.11863
1036_C1orf109_P2_ENSG00000116922	11114.8	436	426	0.536974	0.959172	-0.040828	FALSE	0.087132	0.850381	0.00029997	16	14	0.00159275	0.120621	0.013382	0.0306828
10370_ZNF446_P1P2_ENSG00000083838	11044.8	99	96	0.0191766	0.543828	-0.456172	FALSE	0.0310279	0.769764	0.0280972	1	1	0.0600691	0.114331	0.012744	-1.41325
10371_ZNF449_P1P2_ENSG00000173275	11742.1	149	146	0.0352367	0	-1	FALSE	0.241701	1.021	0.752025	1	1	0.141683	0.117564	0.0144881	-0.540592
10372_ZNF44_P1P2_ENSG00000197857	11197.5	150	140	0.0517456	0	-1	FALSE	0.225686	1.19984	0.618238	0	0	0.137859	0.117431	0.0134568	-0.322602
10373_ZNF451_P1P2_ENSG00000112200	11337	254	247	1.02292	0.167193	-0.832807	FALSE	0.221253	0.896474	9.999e-05	20	17	0.179204	0.119431	0.0139353	1.37362
10374_ZNF454_P1P2_ENSG00000178187	11322.4	137	133	0.0001972	0	-1	FALSE	0.223578	0.979911	0.534147	0	0	0.0477123	0.118535	0.013705	0.0765319
10375_ZNF45_P1P2_ENSG00000124459	11255.2	89	87	0.0607443	0.187749	-0.812251	FALSE	0.0647563	1.07045	0.414759	2	0	-0.0919289	0.122637	0.0136604	0.0154241
10376_ZNF460_P1P2_ENSG00000197714	12063.6	184	179	0.0839499	0.0612336	-0.938766	FALSE	0.0547414	0.889943	0.0360964	3	2	0.157305	0.116836	0.0132989	0.604031
10377_ZNF461_P1P2_ENSG00000197808	11821.3	129	128	0.00103426	0	-1	FALSE	0.00946242	0.820723	0.0144986	0	0	0.102548	0.115889	0.0129065	-1.52799
10378_ZNF462_P1P2_ENSG00000148143	11719	302	300	4.03117e-05	0	-1	FALSE	0.275787	1.02852	9.999e-05	75	73	0.184496	0.119204	0.0140382	-0.169158
10379_ZNF467_P1P2_ENSG00000181444	11706.9	197	189	0.0798644	0.620734	-0.379266	FALSE	-0.00333392	0.8494	0.0836916	0	0	0.13606	0.118736	0.0130056	-1.64783
1037_C1orf112_P1P2_ENSG00000000460	11590.4	273	267	0.28355	0.126939	-0.873061	FALSE	0.204853	0.979179	0.0721928	2	2	0.0637423	0.120033	0.0138489	0.056213
10380_ZNF468_P1P2_ENSG00000204604	11587.6	403	393	0.0878233	0.111284	-0.888716	FALSE	0.206284	0.962808	0.105789	0	0	0.0991371	0.116491	0.013379	0.387841
10381_ZNF469_ENST00000437464.1_ENSG00000225614	11379.5	186	180	0.000151466	0	-1	FALSE	0.105276	0.856902	0.661634	3	1	-0.0303447	0.121952	0.013776	-1.55597
10382_ZNF470_P1P2_ENSG00000197016	11560.3	368	360	0.027184	0.296274	-0.703726	FALSE	0.150493	1.02279	0.0258974	3	3	0.0856362	0.120341	0.0134604	-0.247542
10383_ZNF471_P1P2_ENSG00000196263	11186.4	202	198	0.00195992	0	-1	FALSE	0.190991	1.05099	0.30287	0	0	-0.052721	0.118183	0.0138975	0.984614
10384_ZNF473_P1P2_ENSG00000142528	12758.1	108	107	0.073254	0	-1	FALSE	0.259657	1.01875	0.109989	0	0	0.237958	0.117087	0.0136778	0.618514
10385_ZNF474_P1P2_ENSG00000164185	12383.5	156	151	0.00118207	0	-1	FALSE	0.0353565	1.0104	0.425357	0	0	0.175282	0.122243	0.013229	-0.00941394
10386_ZNF479_P1P2_ENSG00000185177	12048.3	318	314	8.75429e-05	0	-1	FALSE	0.238423	0.926077	0.0377962	3	3	0.0867022	0.118576	0.0135449	0.731062
10387_ZNF480_P1P2_ENSG00000198464	11207.2	209	202	0.344555	0.325101	-0.674899	FALSE	0.181971	0.891826	0.162784	4	3	0.0627229	0.119431	0.0134254	-0.270931
10388_ZNF483_P1P2_ENSG00000173258	10901	146	142	0.00024169	0	-1	FALSE	0.290559	0.999882	0.375362	0	0	-0.0614911	0.119911	0.0134069	-1.20201
10389_ZNF484_P1P2_ENSG00000127081	11353.9	172	170	0.033705	0	-1	FALSE	0.250783	1.04674	0.0183982	0	0	-0.0157485	0.119274	0.0134549	-0.640004
1038_C1orf122_P1P2_ENSG00000197982	12185.8	65	64	1.51924	0.529839	-0.470161	FALSE	-0.0396929	0.76372	0.0913909	0	1	0.199896	0.115179	0.0133809	-1.76352
10390_ZNF485_P1P2_ENSG00000198298	11323.4	191	184	0.0937896	0.0562596	-0.94374	FALSE	0.226339	0.890003	0.0243976	1	1	0.0288591	0.122975	0.0135125	-0.53081
10391_ZNF486_P1P2_ENSG00000256229	11168.1	129	126	4.66323e-05	0	-1	FALSE	0.407103	1.0493	0.0624938	0	0	0.0763211	0.121573	0.0142278	0.361383
10392_ZNF488_P1_ENSG00000265763	10908.1	209	202	0			FALSE	0.153128	1.04892	0.539046	0	0	-0.0222705	0.118836	0.0132539	0.454019
10393_ZNF488_P2_ENSG00000265763	12050.6	289	278	0			FALSE	0.141667	0.996531	0.834917	5	4	0.18233	0.120639	0.0135023	-0.468321
10394_ZNF48_P1P2_ENSG00000180035	10798.8	193	187	0.0787347	0.0696133	-0.930387	FALSE	0.275641	1.04224	0.781222	0	0	0.0277466	0.119577	0.0132419	-0.0797706
10395_ZNF490_P1P2_ENSG00000188033	10931.9	192	183	0.0517008	0.105399	-0.894601	FALSE	0.271996	0.877377	0.222478	1	1	-0.00213737	0.11869	0.0136784	-0.0896625
10396_ZNF491_P1P2_ENSG00000177599	11328.7	79	76	0.00139889	0	-1	FALSE	0.0732253	0.713688	0.0612939	0	0	0.0227786	0.118765	0.0138373	0.371194
10397_ZNF492_P1P2_ENSG00000229676	11522.3	352	344	0.0256402	0	-1	FALSE	0.262663	0.964717	0.165983	0	0	0.0305508	0.117217	0.0138088	0.679927
10398_ZNF493_P1P2_ENSG00000196268	11625.4	269	264	0.192861	0.0943926	-0.905607	FALSE	0.0807969	0.862847	0.0540946	2	2	0.0625683	0.11877	0.0135549	0.916704
10399_ZNF496_P1P2_ENSG00000162714	9899.98	151	148	0.247394	0.123741	-0.876259	FALSE	0.460094	0.896993	9.999e-05	104	78	-0.208307	0.124704	0.0144009	-0.805669
1039_CZIB_P1P2_ENSG00000162384	11988.4	227	224	0.687759	0.0486734	-0.951327	FALSE	0.149481	0.97591	0.0692931	4	4	0.150129	0.116321	0.0131971	-0.0834886
103_ACSS2_P1P2_ENSG00000131069	10166.5	133	132	0.164236	0.204588	-0.795412	FALSE	0.926934	1.12605	9.999e-05	260	193	-0.305002	0.0674543	0.0153546	-0.117143
10400_ZNF497_P1P2_ENSG00000174586	9405.25	12	12	0.00686959	0	-1	FALSE	0.350031	1.58616	0.269073	0	0	-0.0356941	0.105461	0.0173299	-1.60507
10401_ZNF500_P1P2_ENSG00000103199	12091.8	223	218	0.116596	0.0729813	-0.927019	FALSE	0.101927	0.882315	0.0271973	5	4	0.120542	0.118862	0.0132261	-0.134643
10402_ZNF501_P1P2_ENSG00000186446	11305.5	218	207	0.031117	0	-1	FALSE	0.132354	0.912446	0.116788	0	0	0.156304	0.119592	0.0136008	-1.19033
10403_ZNF502_P1P2_ENSG00000196653	11080.1	136	132	0.000160043	0	-1	FALSE	0.157586	1.07456	0.0675932	0	0	0.0393295	0.115705	0.0138389	-1.59329
10404_ZNF503_P1P2_ENSG00000165655	12073.6	189	187	0.0563917	0.176959	-0.823041	FALSE	0.0365434	0.82589	0.0220978	2	1	0.0813055	0.122036	0.01311	-1.08853
10405_ZNF506_P1P2_ENSG00000081665	11534.9	372	360	0.0023025	0	-1	FALSE	0.129838	0.971096	0.329367	0	0	0.112645	0.117337	0.013466	0.0193388
10406_ZNF507_P1P2_ENSG00000168813	11726.8	287	279	0.250849	0.0946365	-0.905363	FALSE	0.110642	0.88444	0.09989	16	15	0.104084	0.119168	0.0135971	-0.885949
10407_ZNF510_P1P2_ENSG00000081386	10064.7	42	42	0.134806	0	-1	FALSE	0.264464	1.57716	0.521748	1	1	-0.00554661	0.121955	0.0142314	2.09062
10408_ZNF511_P1P2_ENSG00000198546	13315.3	36	33	0.759289	0.348581	-0.651419	FALSE	0.046597	0.793086	0.654135	0	0	0.785014	0.121826	0.0144039	0.352322
10409_ZNF512B_P1P2_ENSG00000196700	11900.7	249	243	0.238147	0.0969749	-0.903025	FALSE	0.238322	1.00085	0.971203	1	1	0.106734	0.119159	0.0135231	0.783855
1040_C1orf131_P1P2_ENSG00000143633	9903.42	55	51	0.66449	0.0944665	-0.905534	FALSE	2.2954	1.04485	9.999e-05	1185	665	-0.373445	0.0843529	0.0163096	5.40696
10410_ZNF512_P1P2_ENSG00000243943	12785	95	94	0.260691	0.107792	-0.892208	FALSE	0.161593	1.00808	0.471953	4	4	0.110163	0.121272	0.0134253	-0.709361
10411_ZNF513_P1P2_ENSG00000163795	11163.9	131	127	0.0144436	0	-1	FALSE	0.318957	1.08798	0.488651	0	0	-0.0460123	0.121572	0.0135271	0.146956
10412_ZNF514_P2_ENSG00000144026	11477.3	154	150	0.125465	0.205931	-0.794069	FALSE	0.167412	0.927988	0.0443956	1	0	0.00421468	0.117492	0.0136023	-0.34031
10413_ZNF514_P1_ENSG00000144026	11185.3	153	150	0.125465	0.265152	-0.734848	FALSE	0.204291	0.739036	0.293471	0	0	0.0597088	0.120309	0.0134312	-0.142553
10414_ZNF516_P1P2_ENSG00000101493	10604.5	74	71	0.0203881	0.714839	-0.285161	FALSE	0.13484	0.939993	0.788021	0	0	0.0742408	0.118262	0.0133756	0.293605
10415_ZNF517_P1P2_ENSG00000197363	11683.7	184	178	0.0152678	0	-1	FALSE	0.188059	0.914264	0.10429	1	1	0.124799	0.119867	0.0135629	0.0105542
10416_ZNF518A_P1P2_ENSG00000177853	9892.48	120	117	0.755047	0.165253	-0.834747	FALSE	0.456431	0.859443	9.999e-05	66	30	-0.261191	0.125575	0.0151162	-1.14709
10417_ZNF518B_P1P2_ENSG00000178163	11704.8	245	239	0.175248	0.0679517	-0.932048	FALSE	0.300353	0.954335	0.00129987	24	20	0.123117	0.115378	0.0142798	0.105388
10418_ZNF519_P1P2_ENSG00000175322	10483.4	153	147	0.105038	0	-1	FALSE	0.228109	0.906587	0.0683932	1	2	-0.118586	0.124097	0.0135378	-0.867425
10419_ZNF521_P1P2_ENSG00000198795	11885.2	138	136	0.0872587	0.318311	-0.681689	FALSE	0.0425567	0.96265	0.149085	1	1	0.193305	0.119966	0.013704	0.231457
1041_C1orf159_P1P2_ENSG00000131591	11755.9	204	199	0.0888089	0.267479	-0.732521	FALSE	0.22333	1.06	0.309469	1	1	0.0848385	0.114751	0.0137671	1.03168
10420_ZNF524_P1P2_ENSG00000171443	10745.9	124	117	0.0940423	0.182346	-0.817654	FALSE	0.366439	0.991172	9.999e-05	12	10	0.00849542	0.110895	0.0150371	-0.727489
10421_ZNF526_P1P2_ENSG00000167625	11542.2	220	212	0.113878	0.198348	-0.801652	FALSE	0.229824	1.01036	0.0116988	5	1	0.0906214	0.11594	0.0135217	-0.27655
10422_ZNF527_P1P2_ENSG00000189164	11296.9	416	397	0.0223259	0.327333	-0.672667	FALSE	0.107714	1.03575	0.0559944	0	0	0.035832	0.119267	0.0132218	-0.350511
10423_ZNF528_P1P2_ENSG00000167555	11185.6	154	151	0.0159656	0.414722	-0.585278	FALSE	0.239152	1.09588	0.29517	0	0	0.025499	0.117607	0.013731	1.06779
10424_ZNF529_P1P2_ENSG00000186020	11761.8	231	223	0.104849	0.280419	-0.719581	FALSE	0.136582	0.898653	0.0484952	1	1	0.0591156	0.11794	0.0131946	-0.683357
10425_ZNF530_P1P2_ENSG00000183647	11473.8	270	264	0.0334171	0	-1	FALSE	0.169096	1.04136	0.521148	1	1	0.0305175	0.11647	0.0133413	-0.723341
10426_ZNF532_P2_ENSG00000074657	11017.5	67	63	0.000413114	0	-1	FALSE	0.244983	1.07319	0.960304	0	0	0.230527	0.116755	0.0136654	1.39061
10427_ZNF532_P1_ENSG00000074657	10452.1	107	105	0.000413114	0	-1	FALSE	0.304959	1.24233	0.569543	0	0	-0.023242	0.119313	0.0137669	0.214693
10428_ZNF534_P1P2_ENSG00000198633	11836.1	261	252	0.000561609	0	-1	FALSE	0.0242123	0.858975	0.0342966	0	0	0.171669	0.116674	0.0134001	-1.10987
10429_ZNF536_P1P2_ENSG00000198597	11365	103	102	1.22276e-05	0	-1	FALSE	0.319434	0.960575	0.00229977	24	20	-0.107518	0.11964	0.0139963	-0.698325
1042_C1orf174_P1P2_ENSG00000198912	10779.7	291	281	0.278754	0.0652857	-0.934714	FALSE	0.191194	1.03695	0.19658	3	3	-0.0500543	0.12073	0.0139577	0.46124
10430_ZNF540_P2_ENSG00000171817	11616.4	126	124	0.0107653	0	-1	FALSE	0.164016	0.982191	0.528047	0	0	0.227861	0.117481	0.0137572	0.0305104
10431_ZNF540_P1_ENSG00000171817	11468	257	250	0.0107653	0.359381	-0.640619	FALSE	0.132065	0.936186	0.122388	0	0	0.130584	0.119169	0.0131202	-0.801346
10432_ZNF541_P1P2_ENSG00000118156	11461.1	191	185	0.000646274	0	-1	FALSE	0.328343	0.967581	0.0222978	1	1	0.0460365	0.117757	0.0134876	0.483462
10433_ZNF543_P1P2_ENSG00000178229	11611	216	211	0.0289149	0.157102	-0.842898	FALSE	0.286329	1.14944	0.0325967	0	0	0.0307485	0.11948	0.0136902	-0.398135
10434_ZNF544_P1P2_ENSG00000198131	12068.2	195	189	0.232391	0.125025	-0.874975	FALSE	0.115799	0.983068	0.788421	1	1	0.175368	0.119867	0.013699	-0.28782
10435_ZNF546_P1P2_ENSG00000187187	11951.3	126	124	0.0454864	0	-1	FALSE	0.205046	0.893771	0.148085	0	0	0.185298	0.118998	0.0143237	0.810389
10436_ZNF547_P1P2_ENSG00000152433	11358.8	311	303	0.00749711	0.430336	-0.569664	FALSE	0.229921	0.990813	0.136486	0	0	0.0775107	0.119188	0.0133819	0.58903
10437_ZNF548_P1P2_ENSG00000188785	11751.3	159	153	0.0162692	0	-1	FALSE	0.207793	1.0154	0.0122988	3	4	0.030191	0.124498	0.0136056	0.443014
10438_ZNF549_P1P2_ENSG00000121406	11564.3	237	232	0.000162026	0	-1	FALSE	0.0636035	0.879728	0.00149985	16	15	0.0445072	0.12075	0.0131285	-1.06727
10439_ZNF550_P1P2_ENSG00000251369	11496.8	217	214	0.0114233	0	-1	FALSE	0.301943	1.09622	0.019998	1	1	0.0186553	0.118926	0.0139528	0.668645
1043_C1orf198_P2_ENSG00000119280	11663.7	159	152	0.00701313	0	-1	FALSE	0.214901	0.97304	0.40186	0	0	0.0907804	0.115347	0.0137652	-0.324187
10440_ZNF551_P1P2_ENSG00000204519	11932.7	265	257	0.0993796	0.0727019	-0.927298	FALSE	0.268315	1.00059	0.0208979	2	1	0.15326	0.118431	0.0137822	0.334228
10441_ZNF552_P1P2_ENSG00000178935	11452.1	368	357	0.0540085	0.150708	-0.849292	FALSE	0.211953	0.912478	0.629137	0	0	0.0757341	0.118364	0.0136604	-0.194009
10442_ZNF554_P1P2_ENSG00000172006	10276.7	37	37	0.0333028	0	-1	FALSE	0.467078	1.5083	0.362764	0	0	-0.125163	0.114932	0.013675	8.33204
10443_ZNF555_P1P2_ENSG00000186300	10651	248	238	0.0692052	0.125065	-0.874935	FALSE	0.259208	1.02102	0.656834	0	0	-0.0308219	0.121053	0.0136332	-0.213119
10444_ZNF556_P1P2_ENSG00000172000	11684.1	191	183	0.001313	0	-1	FALSE	0.265733	1.15256	0.0343966	0	0	0.165893	0.115383	0.0132897	1.42715
10445_ZNF557_P1P2_ENSG00000130544	13068.2	188	184	0.0857905	0.162078	-0.837922	FALSE	0.0224535	0.903185	0.00569943	41	39	0.314387	0.121767	0.0136915	-0.00686485
10446_ZNF558_P1P2_ENSG00000167785	11676.6	133	126	0.0440817	0.333986	-0.666014	FALSE	0.0816233	0.947344	0.207879	2	2	0.209234	0.119076	0.0136194	-0.79726
10447_ZNF559_P1P2_ENSG00000188321	11396.6	257	249	0.0727076	0.107436	-0.892564	FALSE	0.288701	1.01072	9.999e-05	67	64	0.101695	0.127872	0.0134523	-0.468923
10448_ZNF560_P1P2_ENSG00000198028	10236.9	277	271	0			FALSE	0.439635	1.10661	9.999e-05	152	114	-0.203176	0.119911	0.0149569	-0.720439
10449_ZNF561_P1P2_ENSG00000171469	12076.1	253	248	0.128146	0	-1	FALSE	0.242574	1.04056	0.149985	222	71	-0.0286377	0.118172	0.013817	-0.00481011
1044_C1orf198_P1_ENSG00000119280	11944.2	205	198	0.00701313	0	-1	FALSE	0.0188389	0.825508	0.424258	1	0	0.125106	0.120299	0.0129992	-0.206077
10450_ZNF562_P1P2_ENSG00000171466	12105.7	112	110	0.310012	0.0270878	-0.972912	FALSE	0.216638	0.844569	0.458454	1	1	0.221316	0.115695	0.0133571	-0.0878429
10451_ZNF563_P1P2_ENSG00000188868	12075.8	222	216	0.009314	0	-1	FALSE	0.199728	1.09458	0.30287	0	0	0.150907	0.117857	0.0134583	0.749936
10452_ZNF564_P1P2_ENSG00000249709	11630.8	229	227	0.0742467	0	-1	FALSE	0.256635	0.982135	0.479752	0	0	-0.0156333	0.120576	0.0135576	-0.0315469
10453_ZNF565_P1P2_ENSG00000196357	11000.1	332	324	0.013606	0	-1	FALSE	0.25023	1.03856	0.138886	1	1	0.00303355	0.116829	0.0140889	0.224382
10454_ZNF566_P1P2_ENSG00000186017	11397.1	203	200	0.134652	0.0366014	-0.963399	FALSE	0.140556	0.883097	0.00059994	10	9	0.164615	0.123715	0.013505	0.316183
10455_ZNF567_P1P2_ENSG00000189042	9599.1	39	37	0.123192	0.247224	-0.752776	FALSE	0.685509	1.25616	0.00169983	0	0	-0.233074	0.123104	0.0150686	-1.05479
10456_ZNF568_P1P2_ENSG00000198453	11340.4	172	167	0.000170414	0	-1	FALSE	0.240852	1.09363	0.0494951	1	1	0.0883926	0.118577	0.0128608	-0.807344
10457_ZNF569_P1P2_ENSG00000196437	11237.6	105	103	0			FALSE	0.258222	1.04139	0.205979	0	0	0.0649657	0.115964	0.0144313	1.49834
10458_ZNF570_P2_ENSG00000171827	11453.6	190	187	0.000102585	0	-1	FALSE	0.202593	1.00906	0.105089	1	0	0.037017	0.118468	0.0137959	0.538609
10459_ZNF570_P1_ENSG00000171827	11512.6	113	108	0.000102585	0	-1	FALSE	0.340164	1.0091	0.516948	0	0	0.0288596	0.114813	0.0133836	0.52008
1045_C1orf216_P1P2_ENSG00000142686	11686.4	215	206	0.237934	0.13385	-0.86615	FALSE	0.0718901	1.04325	0.00829917	0	0	0.197251	0.115617	0.0128907	-0.433928
10460_ZNF571_P1P2_ENSG00000180479	10916.3	120	114	0.0258494	0	-1	FALSE	0.314489	0.852893	0.0339966	2	1	0.0302084	0.121836	0.0134928	3.24948
10461_ZNF572_P1P2_ENSG00000180938	12378.7	245	241	0.0156731	0	-1	FALSE	0.189675	1.00928	0.568043	2	2	0.196583	0.121291	0.0135287	1.03528
10462_ZNF573_P1P2_ENSG00000189144	10814.2	87	86	0.0369197	0	-1	FALSE	0.0491855	0.821691	0.0455954	0	0	0.0567143	0.11481	0.0131459	-1.06667
10463_ZNF574_P1_ENSG00000105732	11218.4	196	194	0.129839	0.318738	-0.681262	FALSE	0.536093	1.05944	9.999e-05	444	431	0.100878	0.0961853	0.0130738	2.90676
10464_ZNF574_P2_ENSG00000105732	11232.8	462	448	0.129839	1.25305	0.253055	FALSE	0.223258	1.02367	0.663034	0	0	0.0292665	0.120078	0.0135569	-0.210462
10465_ZNF575_P1P2_ENSG00000176472	11765.7	218	213	0.00308193	0	-1	FALSE	0.0513864	0.895621	0.185181	0	0	0.124978	0.120991	0.0136023	-0.355382
10466_ZNF576_P1P2_ENSG00000124444	12194.3	103	102	0.258123	0.140433	-0.859567	FALSE	0.0508702	0.922442	0.948105	1	1	0.0338786	0.1189	0.013111	0.875807
10467_ZNF577_P1P2_ENSG00000161551	11336	182	182	0.0119858	0	-1	FALSE	0.183616	0.96772	0.148485	0	0	-0.0247553	0.119554	0.0133619	-0.0755606
10468_ZNF578_P1P2_ENSG00000258405	11965.1	200	197	0.00652831	0	-1	FALSE	0.104835	0.952081	0.010499	0	0	0.0512029	0.116693	0.0136496	-0.418278
10469_ZNF579_P1P2_ENSG00000218891	11493.9	160	157	0.191688	0.0971218	-0.902878	FALSE	0.115561	0.879716	0.049895	0	0	0.100975	0.118777	0.0137419	-0.474172
1046_FNDC10_P1P2_ENSG00000228594	11121	122	121	0.28135	0.029814	-0.970186	FALSE	0.188834	0.877919	0.366563	1	1	-0.0182806	0.11922	0.0127821	-0.942168
10470_ZNF57_P1P2_ENSG00000171970	11659.1	201	197	0.0601827	0.0809453	-0.919055	FALSE	0.0425124	0.955446	0.00729927	1	1	0.161026	0.118158	0.0132065	-1.59274
10471_ZNF580_P1_ENSG00000213015	11592.7	279	274	0.806626	0.148619	-0.851381	FALSE	0.116099	0.944084	0.449255	1	1	0.0633205	0.11868	0.0133378	-0.623101
10472_ZNF580_P2_ENSG00000213015	11364.2	471	462	0.806626	0.986175	-0.0138253	FALSE	0.238176	1.01401	0.174583	0	0	0.0353201	0.118607	0.0135631	0.0163306
10473_ZNF581_P1_ENSG00000171425	11760.2	210	208	0.434836	0.0529936	-0.947006	FALSE	0.174351	1.01312	0.158584	2	2	0.0778835	0.123481	0.0134419	-0.903311
10475_ZNF582_P1P2_ENSG00000018869	12175.4	155	152	0.014941	0.40412	-0.59588	FALSE	0.0839235	0.952548	0.59644	0	0	0.154445	0.11762	0.0138983	0.576713
10476_ZNF583_P1P2_ENSG00000198440	11422	290	276	0.0279663	0	-1	FALSE	0.306202	1.1212	0.20018	0	0	0.0471945	0.114925	0.0138838	0.0129494
10477_ZNF584_P1P2_ENSG00000171574	11132.9	292	282	0.0569328	0.370028	-0.629972	FALSE	0.13992	1.07553	0.156384	1	1	0.0566941	0.121295	0.0133209	-0.857395
10478_ZNF585A_P1P2_ENSG00000196967	13511.6	11	11	0.0491658	0	-1	FALSE	-0.0658669	0.757608	0.423458	0	0	0.0685937	0.122818	0.014572	2.18945
10479_ZNF585B_P1P2_ENSG00000245680	11423.6	71	71	0.00162317	0	-1	FALSE	0.17129	0.895956	0.141986	0	0	-0.0297249	0.122874	0.0136402	-0.706563
1047_ODR4_P1P2_ENSG00000157181	11429.7	191	188	0.45944	0.136666	-0.863334	FALSE	0.157999	1.04668	0.00529947	4	4	0.0676196	0.116811	0.0132204	-0.182971
10480_ZNF586_P1P2_ENSG00000083828	12111.7	143	141	0.0440783	0	-1	FALSE	0.341858	1.0665	0.00949905	18	17	0.165568	0.112195	0.0133022	1.00874
10481_ZNF587B_ENST00000594901.1_ENSG00000269343	11913.3	115	111	0.14929	0.55826	-0.44174	FALSE	0.139921	0.974634	0.632037	1	1	0.0937298	0.117313	0.0144313	0.845476
10482_ZNF587_ENST00000339656.5,ENST00000423137.1_ENSG00000198466	11799.7	189	184	0.148701	0.894382	-0.105618	FALSE	0.225317	1.11435	0.234777	10	1	0.011528	0.120355	0.014375	2.07645
10483_ZNF589_P1P2_ENSG00000164048	11341.6	100	97	0.127918	0	-1	FALSE	0.151162	1.09948	0.383062	0	0	0.0619331	0.118767	0.0132457	-0.812509
10484_ZNF592_P1P2_ENSG00000166716	10886	111	109	0.161078	0.117035	-0.882965	FALSE	0.382106	0.955849	9.999e-05	18	15	-0.197081	0.120463	0.0139934	-0.912479
10485_ZNF593_P1P2_ENSG00000142684	11210	288	276	1.70488	0.133099	-0.866901	FALSE	0.215468	1.00495	0.164284	2	1	0.0146379	0.117043	0.0134758	-0.185874
10486_ZNF594_P1P2_ENSG00000180626	12298.8	137	134	0.0177601	0	-1	FALSE	0.175644	0.805356	0.00249975	10	8	0.199255	0.124092	0.0137105	0.0803826
10487_ZNF595_P1_ENSG00000272602	10889.6	154	145	0.83799	0.0817159	-0.918284	FALSE	0.296752	1.05281	0.468653	2	2	-0.0626705	0.119135	0.0139062	-0.444291
10488_ZNF595_P2_ENSG00000272602	12462.8	44	42	0.83799	0.871061	-0.128939	FALSE	0.0701598	0.79556	0.507449	0	0	0.254735	0.119512	0.0124902	1.54018
10489_ZNF596_P1P2_ENSG00000172748	11902.8	157	156	0.00965517	0	-1	FALSE	0.248671	0.966562	0.0190981	0	0	0.119476	0.114209	0.013531	0.335284
1048_C1orf35_P1P2_ENSG00000143793	11362.1	220	217	0.816533	0.317886	-0.682114	FALSE	0.250533	1.01078	0.327567	1	1	0.0567213	0.118524	0.0131714	-0.238892
10490_ZNF597_P1P2_ENSG00000167981	11770.6	168	162	0.0198692	0	-1	FALSE	0.142775	0.988871	0.111889	0	0	0.0566921	0.120407	0.0132246	-0.400937
10491_ZNF598_P1P2_ENSG00000167962	11661.7	130	125	0.326068	0.184826	-0.815174	FALSE	0.243271	1.03572	0.420258	3	3	0.149189	0.116481	0.0138482	2.22705
10492_ZNF599_P1P2_ENSG00000153896	11058	239	234	0.0825768	0	-1	FALSE	0.158805	1.05881	0.0632937	1	1	0.0692362	0.118421	0.013817	1.43496
10493_ZNF600_P1P2_ENSG00000189190	11790.3	184	178	0.0904759	0.116274	-0.883726	FALSE	0.0273353	0.742153	0.0584942	0	0	0.185887	0.116248	0.0131852	-0.634861
10494_ZNF605_P1P2_ENSG00000196458	11589.3	55	52	0.0406626	0	-1	FALSE	0.09554	0.736154	0.0475952	0	0	0.0273251	0.116574	0.0132399	0.923915
10495_ZNF606_P1P2_ENSG00000166704	11222	158	155	0.088505	0	-1	FALSE	0.195208	0.979784	0.528447	1	1	0.0189438	0.118232	0.0138604	-0.22679
10496_ZNF607_P1P2_ENSG00000198182	11236.9	175	172	0.0289092	0	-1	FALSE	0.160374	1.04389	0.0133987	3	4	0.00368151	0.115378	0.0133566	0.216814
10497_ZNF608_P1_ENSG00000168916	12259.2	71	70	0.0636114	0.411377	-0.588623	FALSE	0.238729	0.962963	0.0748925	0	0	0.175674	0.120254	0.0133014	-0.190423
10498_ZNF608_P2_ENSG00000168916	11145.4	82	80	0.0636114	0.393122	-0.606878	FALSE	0.128387	1.04309	0.294771	0	0	0.057103	0.122266	0.0135535	0.0756453
10499_ZNF609_ENST00000326648.3_ENSG00000180357	11348.5	193	188	0.537382	0.844171	-0.155829	FALSE	0.20509	1.03075	0.89551	0	0	0.0223578	0.117889	0.0138652	0.609931
1049_C1orf43_P1P2_ENSG00000143612	11151.1	132	130	1.81371	0.0384239	-0.961576	FALSE	0.242202	0.911619	0.0240976	4	4	-0.00958966	0.119816	0.0134649	-0.297556
104_ACTB_P1P2_ENSG00000075624	12122.2	369	363	22.4371	0.458065	-0.541935	FALSE	0.277804	1.07032	9.999e-05	115	97	0.214499	0.116463	0.0140407	1.13948
10500_ZNF610_P1P2_ENSG00000167554	10781.3	119	118	2.33477e-05	0	-1	FALSE	0.440653	1.27713	0.0009999	0	0	-0.0532667	0.116844	0.0133645	0.574339
10501_ZNF611_P1P2_ENSG00000213020	11929	82	79	0.117475	0	-1	FALSE	0.434839	0.971049	0.126087	13	5	-0.0369081	0.115705	0.0139216	1.60169
10502_ZNF613_P1P2_ENSG00000176024	11307	152	143	0.00841705	0	-1	FALSE	0.0854523	1.06674	0.227277	0	0	0.0158545	0.121564	0.0143397	-1.34803
10503_ZNF614_P1P2_ENSG00000142556	11659.1	146	145	0.0753072	0	-1	FALSE	0.233263	0.949456	0.352065	0	0	0.0717579	0.119237	0.0133529	0.142141
10504_ZNF615_P1P2_ENSG00000197619	12074	193	188	4.2281e-05	0	-1	FALSE	0.0886197	0.975741	0.528547	2	2	0.126841	0.115413	0.013684	1.03423
10505_ZNF616_P1P2_ENSG00000204611	12275.3	123	123	0.0723052	0.104145	-0.895855	FALSE	0.146793	0.881068	0.325967	0	0	0.235755	0.118567	0.0138523	-0.331075
10506_ZNF618_P1P2_ENSG00000157657	11146.7	191	183	0			FALSE	0.124065	0.869263	0.0143986	0	0	-0.0137301	0.119746	0.0136073	-1.29528
10507_ZNF619_P1P2_ENSG00000177873	11643.6	287	281	0.0493918	0.207236	-0.792764	FALSE	0.151532	1.01381	0.111389	3	2	0.123855	0.123559	0.0136846	0.079111
10508_ZNF620_P1P2_ENSG00000177842	11752	132	127	0.0245824	0	-1	FALSE	0.0862232	1.10296	0.19558	0	0	0.0255105	0.117143	0.0132482	-0.717073
10509_ZNF621_P1P2_ENSG00000172888	12206	183	178	0.346731	0.0294395	-0.970561	FALSE	0.200375	0.955958	0.368263	1	1	0.18014	0.116829	0.013454	0.342991
1050_C1orf50_P1P2_ENSG00000164008	10963.1	257	246	0.423498	0.105408	-0.894592	FALSE	0.193548	1.10936	0.551845	1	1	-0.00294008	0.117342	0.0138419	0.0506856
10510_ZNF622_P1P2_ENSG00000173545	10210.4	101	92	0.696107	0.0321046	-0.967895	FALSE	0.336601	0.974666	9.999e-05	87	83	0.0510885	0.104605	0.012528	-0.491176
10511_ZNF623_P1P2_ENSG00000183309	10692.1	230	218	0.0875691	0.0532455	-0.946754	FALSE	0.145413	0.907427	0.50455	2	1	0.000919387	0.118617	0.0126041	-0.232979
10512_ZNF624_P1P2_ENSG00000197566	12228.5	159	158	0.0279273	0	-1	FALSE	0.101054	1.11721	0.291571	0	0	0.148286	0.118892	0.0133772	-0.0407445
10514_ZNF626_P1P2_ENSG00000188171	11587.6	117	115	0.0066648	0	-1	FALSE	0.147586	1.0319	0.106889	0	0	0.0676419	0.123788	0.0135528	0.496577
10515_ZNF627_P1P2_ENSG00000198551	11913.3	153	150	0.0790438	0.158165	-0.841835	FALSE	0.155003	0.852024	0.586841	0	0	0.151617	0.116668	0.0135686	0.378558
10516_ZNF628_P1P2_ENSG00000197483	10973.4	154	147	0.0723341	0.093701	-0.906299	FALSE	0.254884	1.13415	0.745925	8	8	-0.0494395	0.119563	0.0132349	1.70967
10517_ZNF629_P1P2_ENSG00000102870	12668.3	382	374	0.166227	0.170216	-0.829784	FALSE	0.107602	0.81155	9.999e-05	8	9	0.238144	0.118127	0.0130953	0.156389
10518_ZNF630_P1P2_ENSG00000221994	11709.2	290	285	0			FALSE	0.108363	1.02381	0.0964904	0	0	0.07643	0.119927	0.0135904	-0.447518
10519_ZNF638_P1P2_ENSG00000075292	11440.2	53	51	1.29811	0.248312	-0.751688	FALSE	0.39996	1.34359	0.193181	2	2	0.0386463	0.11273	0.0136956	2.58274
1051_C1orf52_P1P2_ENSG00000162642	10614.7	363	352	0.605127	0.171178	-0.828822	FALSE	0.213739	0.904295	0.00019998	35	29	-0.0856654	0.118125	0.0137338	-0.844992
10520_ZNF639_P1P2_ENSG00000121864	11508.2	266	264	0.483596	0.32291	-0.67709	FALSE	0.251303	1.09337	0.459054	4	3	0.0965903	0.117197	0.0137828	0.00943402
10521_ZNF641_P1P2_ENSG00000167528	11421.4	148	144	0.0723675	0	-1	FALSE	0.187132	0.999819	0.363764	0	0	0.183606	0.121054	0.0137474	-0.592778
10522_ZNF644_P1P2_ENSG00000122482	10880.3	162	158	0.738027	0.0701951	-0.929805	FALSE	0.350047	1.14668	0.00029997	20	18	-0.123402	0.114945	0.0148002	-0.404797
10523_CBLL2_P1P2_ENSG00000175809	12593.1	42	42	0			FALSE	0.138476	0.924479	0.236776	0	0	0.09088	0.11344	0.0137997	0.305272
10524_ZNF646_P1P2_ENSG00000167395	11300.5	165	162	0.0941319	0	-1	FALSE	0.289236	1.12002	0.59764	0	0	-0.0293223	0.120602	0.013862	0.96031
10525_ZNF648_P1P2_ENSG00000179930	11076.8	212	207	3.24689e-06	0	-1	FALSE	0.134455	0.870425	0.389761	1	1	0.0123544	0.120933	0.0134988	-0.505112
10526_ZNF649_P1P2_ENSG00000198093	11321.1	258	249	6.44798e-06	0	-1	FALSE	0.0849258	0.959781	0.362764	0	0	0.0890462	0.117983	0.0133075	0.125523
10527_ZNF652_P1P2_ENSG00000198740	11716.1	193	188	0.346312	0.0727389	-0.927261	FALSE	0.211734	0.970886	0.509849	2	2	0.0857841	0.120366	0.0135936	-0.266681
10528_ZNF653_P1P2_ENSG00000161914	11661.2	126	125	0.02577	0	-1	FALSE	0.288106	1.08372	0.040296	0	0	0.0207595	0.11559	0.014235	-1.08081
10529_ZNF654_P1P2_ENSG00000175105	11179.5	222	216	0.0905103	0.966166	-0.0338338	FALSE	0.162948	0.984888	0.0589941	0	0	-0.0367371	0.116241	0.0131293	-0.420022
1052_C1orf53_P1P2_ENSG00000203724	11422.9	240	234	0.067274	0	-1	FALSE	0.438982	1.03871	9.999e-05	6	2	0.0806554	0.117386	0.0137709	1.07684
10530_ZNF655_P1P2_ENSG00000197343	11903.1	141	139	0.605875	0.201466	-0.798534	FALSE	0.100225	0.886396	0.0234977	2	1	0.168987	0.119023	0.0130489	-0.637363
10531_ZNF658_ENST00000377626.3,ENST00000602553.1_ENSG00000274349	11732.2	275	264	0.0118217	0	-1	FALSE	0.138523	1.03964	0.661334	0	0	0.142351	0.118176	0.0135079	-0.0721641
10532_ZNF660_P1P2_ENSG00000144792	10602.8	128	126	0.000651602	0	-1	FALSE	0.231487	1.02554	0.586841	2	2	-0.086874	0.117305	0.0137412	-0.656668
10533_ZNF662_P1P2_ENSG00000182983	11528.9	255	251	0.000133328	0	-1	FALSE	0.0762258	0.959772	0.0184982	0	0	0.0841103	0.119119	0.0132106	0.0194076
10534_ZNF664_P1P2_ENSG00000179195	12353.4	152	150	0.395709	0.107191	-0.892809	FALSE	0.107995	0.841652	0.0737926	2	2	0.318006	0.114996	0.0134931	0.731579
10535_ZNF665_P1P2_ENSG00000197497	11213.9	233	231	0.0108612	0.802551	-0.197449	FALSE	0.169648	0.97036	0.159184	0	0	0.0915497	0.115699	0.0135187	-0.554011
10536_ZNF667_P1P2_ENSG00000198046	12030.2	57	53	0.000133384	0	-1	FALSE	0.163215	0.869273	0.191381	1	1	0.411702	0.117645	0.0136955	0.174417
10537_ZNF668_ENST00000417110.2_ENSG00000167394	11526.7	131	130	0.102586	0.661634	-0.338366	FALSE	0.189929	0.994525	0.522248	0	0	0.0288677	0.120255	0.0134273	-0.980264
10538_ZNF669_P1P2_ENSG00000188295	11057.7	181	177	0.228478	0.099755	-0.900245	FALSE	0.0648163	0.87671	9.999e-05	1	1	0.0276338	0.123264	0.0136967	-1.69817
10539_ZNF670_P1P2_ENSG00000277462	11208.5	107	101	0.277232	0.0686947	-0.931305	FALSE	0.402165	1.13977	0.0323968	1	1	0.0210178	0.117363	0.0142302	0.984158
1053_C1orf56_P1P2_ENSG00000143443	12137.7	92	91	0.102507	0.795143	-0.204857	FALSE	0.103339	0.987965	0.139386	1	1	0.178543	0.118936	0.0141254	-0.569797
10540_ZNF671_P1P2_ENSG00000083814	10865.7	63	60	0.0159188	1.05393	0.0539286	FALSE	0.170719	0.885958	0.188781	0	0	-0.052793	0.11849	0.0132239	-0.828038
10541_ZNF672_P1P2_ENSG00000171161	11080.6	348	334	0.270555	0.109399	-0.890601	FALSE	0.216096	1.05109	0.0216978	5	6	0.0224462	0.117918	0.0141457	-0.428469
10542_ZNF674_P1P2_ENSG00000251192	11733.5	361	348	0.0171306	0	-1	FALSE	0.244373	0.910348	0.0936906	0	0	0.110045	0.118069	0.013585	1.05921
10543_ZNF675_P1P2_ENSG00000197372	11760.5	89	87	0.254253	0.214155	-0.785845	FALSE	0.300401	1.03304	0.0366963	0	0	0.154761	0.121061	0.0147456	0.613387
10544_ZNF676_ENST00000397121.2_ENSG00000196109	11106.1	181	175	0.00031178	0	-1	FALSE	0.352381	1.04573	0.367363	0	0	-0.0178817	0.117929	0.013961	-0.788735
10545_ZNF677_P1P2_ENSG00000197928	11329.5	180	172	0.000192978	0	-1	FALSE	0.143158	0.952727	0.211779	0	0	0.031778	0.117562	0.0128654	-0.595362
10546_ZNF678_P1P2_ENSG00000181450	11395.3	229	218	0.113518	0.038618	-0.961382	FALSE	0.190021	1.00815	0.0888911	0	0	0.171711	0.116678	0.0138377	0.282624
10547_ZNF679_P1P2_ENSG00000197123	10941.2	204	196	0.000352496	0	-1	FALSE	0.203077	1.02155	0.121088	1	0	-0.00027185	0.118339	0.0137927	-0.166897
10548_ZNF680_P1P2_ENSG00000173041	11592.9	263	259	0.177977	0.0839641	-0.916036	FALSE	0.138804	0.989934	0.168583	0	0	0.0912136	0.117309	0.0134675	-0.00555989
10549_ZNF681_P1P2_ENSG00000196172	12025.4	39	38	0.147588	0	-1	FALSE	0.360175	0.950262	0.0928907	0	0	0.0714439	0.113316	0.0135145	0.967939
1054_C1orf61_P2_ENSG00000125462	11028.7	296	287	0.131379	0.132965	-0.867035	FALSE	0.165012	0.921117	0.564944	1	1	0.00626074	0.120863	0.0141116	0.318365
10550_ZNF682_P1P2_ENSG00000197124	11225.9	278	270	0.00018952	0	-1	FALSE	0.233577	1.20736	0.269273	0	0	0.0344506	0.11643	0.0135839	-0.0438939
10551_ZNF683_P1P2_ENSG00000176083	11579.5	222	216	6.34667e-05	0	-1	FALSE	0.23824	1.02701	0.0636936	3	3	0.0326	0.122289	0.0137805	0.431374
10552_ZNF684_P1P2_ENSG00000117010	13271.8	123	122	0.117806	0.0591651	-0.940835	FALSE	0.0564331	0.958886	0.0510949	0	0	0.360531	0.116686	0.0137194	0.323816
10553_ZNF687_P1P2_ENSG00000143373	11056.4	422	416	0.0722833	0.101578	-0.898422	FALSE	0.340767	1.03671	9.999e-05	75	66	0.0105136	0.119101	0.0141029	-0.0708339
10554_ZNF688_P1P2_ENSG00000229809	12043.2	168	167	0.0901776	0.0623695	-0.937631	FALSE	0.12979	0.831677	0.0744926	0	0	0.188661	0.117464	0.0135961	-0.247543
10555_ZNF689_P1P2_ENSG00000156853	11954.1	150	150	0.225583	0.0562122	-0.943788	FALSE	0.0943632	0.971769	0.00549945	4	3	0.237336	0.120528	0.0132327	-0.210297
10556_ZNF691_P1P2_ENSG00000164011	11057.1	196	187	0.0769032	0	-1	FALSE	0.259722	1.03129	0.786821	0	0	0.0919797	0.116997	0.0133893	0.00829271
10557_ZNF692_P1P2_ENSG00000171163	11884.2	115	112	0.222585	0.0374933	-0.962507	FALSE	0.166334	0.882351	0.427357	0	0	0.10161	0.118748	0.0138105	-0.108991
10558_ZNF695_ENST00000339986.7_ENSG00000197472	10395.5	109	108	0.119146	0	-1	FALSE	0.784022	1.21864	9.999e-05	313	191	-0.27809	0.117435	0.0165476	-0.709898
10559_ZNF696_P1P2_ENSG00000185730	11317.6	210	205	0.131433	0.145909	-0.854091	FALSE	0.180768	0.947539	0.238576	0	0	-0.00925919	0.121991	0.0138028	-1.24229
1055_C1orf61_P1_ENSG00000125462	11256.9	171	167	0.131379	0.58624	-0.41376	FALSE	0.15193	1.01968	0.522948	0	0	0.0683965	0.119061	0.0139929	0.129966
10560_ZNF697_P1P2_ENSG00000143067	12037.2	146	145	0.0142706	0	-1	FALSE	0.117042	0.968377	0.238976	1	1	0.166545	0.118107	0.0136118	0.905093
10561_ZNF699_ENST00000308650.3_ENSG00000196110	11953.8	102	102	0.0416279	0.896211	-0.103789	FALSE	0.0988338	0.858996	0.146285	0	0	0.094676	0.11549	0.0134188	-1.13649
10562_ZNF699_ENST00000591998.1_ENSG00000196110	11429.7	190	184	0.0416279	0	-1	FALSE	0.263192	0.974595	0.00469953	5	5	0.119857	0.111585	0.0133622	0.163306
10563_ZNF69_P1P2_ENSG00000198429	12122.4	294	286	3.60595e-05	0	-1	FALSE	0.0278789	0.962083	0.00039996	4	7	0.195531	0.118298	0.0130834	-0.601495
10564_ZNF700_P1P2_ENSG00000196757	12453.9	60	58	0.124189	0.369466	-0.630534	FALSE	0.338371	1.03787	0.00309969	1	0	0.227904	0.111586	0.0126914	4.40842
10565_ZNF701_P1P2_ENSG00000167562	11159.4	195	186	0.0598938	0.263111	-0.736889	FALSE	0.174534	0.831577	0.173183	1	1	-0.00411041	0.121302	0.0139107	-0.791584
10566_ZNF703_P1P2_ENSG00000183779	12083.7	84	80	0.00155764	0	-1	FALSE	0.247712	1.058	0.0287971	6	5	0.185473	0.114025	0.0139596	-0.655023
10567_ZNF704_P1P2_ENSG00000164684	11302.9	169	166	0.000399614	0	-1	FALSE	0.537845	1.10536	9.999e-05	160	114	-0.0482787	0.116519	0.0142459	0.0416765
10568_ZNF705A_P1P2_ENSG00000196946	11759.2	151	148	9.79806e-05	0	-1	FALSE	0.373362	1.22562	0.0211979	0	0	0.107334	0.116031	0.0139051	0.772892
10569_ZNF705B_ENST00000443676.1_ENSG00000215356	13206.1	14	14	0			FALSE	-0.247283	0.868548	0.0454955	1	0	0.365105	0.116234	0.0126708	-2.74383
1056_SHLD1_P1P2_ENSG00000171984	12065.8	213	209	0.21424	0.0414457	-0.958554	FALSE	0.161427	1.02605	0.0223978	0	0	0.184832	0.119008	0.0133075	0.864824
10570_ZNF705B_ENST00000400120.3_ENSG00000215356	13031.3	95	93	0			FALSE	0.141326	1.10199	0.578542	1	1	0.189468	0.114849	0.0142448	0.276056
10571_ZNF705D_ENST00000400085.3_ENSG00000215343	12495	23	23	0			FALSE	0.494151	1.0238	0.0889911	1	0	0.0331283	0.120227	0.0136722	0.823254
10572_ZNF705G_ENST00000400156.4_ENSG00000215372	12672.1	86	83	0			FALSE	0.341752	1.09738	0.174283	1	1	0.18857	0.125724	0.0141814	0.106106
10573_ZNF705G_ENST00000400078.2_ENSG00000215372	12618.8	52	52	0			FALSE	-0.103429	0.87562	0.0383962	0	0	0.243394	0.116175	0.0129775	-2.05998
10574_ZNF706_P1P2_ENSG00000120963	10292.1	200	191	1.75759	0.543659	-0.456341	FALSE	0.538214	1.05434	9.999e-05	219	149	-0.296822	0.121701	0.0148891	-0.523422
10575_ZNF707_P1P2_ENSG00000181135	11694.2	185	181	0.0400601	0	-1	FALSE	0.335034	1.0504	0.153585	0	0	0.0337611	0.120637	0.0136088	0.560283
10576_ZNF708_P1P2_ENSG00000182141	11326.8	47	47	0.380051	0	-1	FALSE	0.220509	0.95425	0.540946	0	0	0.0430576	0.117506	0.0135736	2.57327
10577_ZNF709_P1P2_ENSG00000242852	11392	346	341	0.0295784	0.488594	-0.511406	FALSE	0.0960057	0.86104	0.142786	0	0	-0.00911347	0.119008	0.0136227	-1.04023
10578_ZNF70_P1P2_ENSG00000187792	11252	187	185	0.0204668	0.26463	-0.73537	FALSE	0.258338	0.955029	0.577442	3	3	0.0889556	0.117269	0.0138596	-0.252202
10579_ZNF710_P1P2_ENSG00000140548	10839.8	52	51	0.0556412	0.730689	-0.269311	FALSE	-0.0308115	0.889835	0.550345	0	0	0.100553	0.119801	0.0136353	-1.17926
1057_C20orf203_P1P2_ENSG00000198547	11143.3	154	151	0.104459	0.952688	-0.0473125	FALSE	0.13255	0.972998	0.859714	0	0	0.0464901	0.119644	0.0134554	-0.583431
10580_ZNF711_P1P2_ENSG00000147180	11871.4	236	229	0.0983065	0	-1	FALSE	0.143847	0.861698	0.870113	1	0	0.148508	0.120035	0.0137764	-0.716651
10581_ZNF713_P1P2_ENSG00000178665	11677.8	188	180	0.0245147	0	-1	FALSE	0.132231	1.03536	0.151485	0	0	0.0829969	0.118787	0.0134119	-0.460327
10582_ZNF714_P1P2_ENSG00000160352	12136.2	69	67	0.702628	0.0581685	-0.941831	FALSE	0.0733048	0.986951	0.50335	2	2	0.354432	0.120604	0.0140984	-0.16837
10583_ZNF716_P1P2_ENSG00000182111	11027.7	254	247	6.97341e-05	0	-1	FALSE	0.272336	1.19739	0.383062	0	0	0.0665742	0.118122	0.0133784	0.0584819
10584_ZNF717_P1P2_ENSG00000227124	11329.4	103	101	0.0276442	0	-1	FALSE	0.0948861	0.862618	0.148985	0	0	0.211937	0.116692	0.0132536	-0.557668
10585_ZNF718_ENST00000510175.1,ENST00000511079.1,ENST00000513304.1,ENST00000513889.1_ENSG00000250312	11528.4	516	503	0.0386215	0.0992196	-0.90078	FALSE	0.256435	1.03115	0.0410959	2	2	0.0687385	0.120338	0.0137088	0.0622731
10586_ZNF718_ENST00000502662.1_ENSG00000250312	11243	176	171	0.0386215	0.898828	-0.101172	FALSE	0.325978	1.13546	0.485151	0	0	-0.00287335	0.115396	0.0134227	-0.954065
10587_ZNF718_ENST00000400172.3_ENSG00000250312	11057.9	123	121	0.0386215	0.866365	-0.133635	FALSE	0.285373	1.07638	0.274273	0	0	0.0550367	0.120095	0.0140433	0.614045
10588_ZNF71_P1P2_ENSG00000197951	11798.2	204	200	0.05174	0.0915242	-0.908476	FALSE	0.281634	1.04975	0.0105989	1	1	0.108999	0.11896	0.013667	0.399075
10589_ZNF720_P1P2_ENSG00000197302	11120.8	208	205	0.238411	0.082606	-0.917394	FALSE	0.221663	1.0069	0.860014	0	0	-0.0220477	0.120121	0.0138113	1.03002
1058_RAB5IF_P1P2_ENSG00000101084	10713.3	123	113	2.19892	0.599268	-0.400732	FALSE	0.34608	1.03047	0.00019998	66	50	-0.0670223	0.108842	0.0139351	0.241837
10590_ZNF721_P1_ENSG00000182903	11453.4	183	179	0.533997	0.1121	-0.8879	FALSE	0.103806	0.84389	0.264474	1	1	0.0770599	0.119843	0.0132666	-0.239968
10591_ZNF721_P2_ENSG00000182903	11487.9	257	249	0.533997	0.701476	-0.298524	FALSE	0.200715	0.922126	0.0629937	0	0	0.120225	0.119231	0.0133291	0.930656
10592_ZNF726_P1P2_ENSG00000213967	11731.1	183	181	0.0811343	0	-1	FALSE	0.077485	0.945461	0.0965903	0	0	0.145713	0.118592	0.0135794	-0.258224
10593_ZNF727_P1P2_ENSG00000214652	12012.6	172	170	0.00167394	0	-1	FALSE	0.13776	0.881486	0.0543946	0	0	0.252953	0.115649	0.0131471	2.01534
10594_ZNF728_ENST00000594710.1_ENSG00000269067	11185	260	253	0			FALSE	0.223375	1.0445	0.410459	0	0	0.054144	0.120001	0.0137896	0.797381
10595_ZNF729_P1P2_ENSG00000196350	11101.9	104	95	0			FALSE	0.631647	1.19739	9.999e-05	8	6	0.0326576	0.113784	0.0136932	0.522762
10596_ZNF730_P1P2_ENSG00000183850	11319	166	162	0.050159	0.242816	-0.757184	FALSE	0.236241	1.04198	0.155484	2	2	0.00700333	0.119867	0.0141828	0.502008
10597_ZNF732_P1P2_ENSG00000186777	11766.5	230	228	1.83484e-05	0	-1	FALSE	0.266266	1.0833	0.0365963	0	0	0.0232671	0.115599	0.0135971	0.169297
10598_ZNF735_NM_001159524_ENSG00000223614	10994.4	152	145				FALSE	0.23896	1.08316	0.132387	1	1	-0.0296401	0.118553	0.0139999	1.00657
10599_ZNF736_P1_ENSG00000234444	10922	182	174	0.146507	0.0391853	-0.960815	FALSE	0.259168	1.05201	0.247975	0	0	0.0250963	0.12054	0.0136644	-0.259133
1059_C20orf27_P1P2_ENSG00000101220	11677.9	167	162	0.998633	0.105373	-0.894627	FALSE	0.176039	0.9315	0.548645	1	1	0.0743657	0.121474	0.013358	0.421126
105_ACTG1_P1P2_ENSG00000184009	12361.3	19	19	11.9633	0.0846428	-0.915357	FALSE	1.08324	1.51545	0.00059994	27	14	0.415301	0.104098	0.0171018	0.384245
10600_ZNF736_P2_ENSG00000234444	12000.2	203	202	0.146507	1.0523	0.0522963	FALSE	0.260427	1.11714	0.0817918	0	0	0.0822139	0.11652	0.0136052	1.34267
10601_ZNF737_P1P2_ENSG00000237440	12129.2	66	64	0.0112509	0	-1	FALSE	0.171121	0.784539	0.280172	0	0	0.115365	0.123338	0.0135663	0.849978
10602_ZNF740_P1P2_ENSG00000139651	11668	152	151	0.128511	0.349135	-0.650865	FALSE	0.336482	1.00899	0.00029997	17	9	0.028453	0.125713	0.0147018	-0.362602
10603_ZNF746_P1P2_ENSG00000181220	11432.3	340	336	0.177008	0.0661934	-0.933807	FALSE	0.195968	0.989505	0.107189	4	3	-0.0173507	0.120245	0.0133611	-0.156566
10604_ZNF747_P1P2_ENSG00000169955	11875.7	119	117	0.0402106	0.60128	-0.39872	FALSE	0.136656	0.862858	0.0286971	0	1	0.147959	0.123201	0.0146472	0.195004
10605_ZNF749_P1P2_ENSG00000186230	11729.1	101	97	0.20015	0	-1	FALSE	-0.0501923	0.892381	0.608439	0	0	0.103734	0.121488	0.0133187	-1.50694
10606_ZNF74_P1P2_ENSG00000185252	12032.6	226	223	0.355533	0.106002	-0.893998	FALSE	0.166564	0.940801	0.0848915	1	1	0.140017	0.1163	0.0129926	-1.10047
10607_ZNF750_P1P2_ENSG00000141579	10934.7	126	122	4.71188e-05	0	-1	FALSE	0.150307	1.05897	0.520048	0	0	-0.00655782	0.116498	0.0140153	-0.100205
10608_ZNF75A_P1P2_ENSG00000162086	11464.4	239	227	0.342166	0.0367984	-0.963202	FALSE	0.214612	0.924986	0.291971	3	2	0.10467	0.116858	0.0138507	-0.517764
10609_ZNF75D_P1P2_ENSG00000186376	10900.1	130	126	0.0267421	0	-1	FALSE	0.181827	1.13392	0.522148	0	0	0.0274334	0.120104	0.0131584	-0.121421
1060_C20orf96_P1P2_ENSG00000196476	11556.6	143	139	0.178987	0.0770685	-0.922931	FALSE	0.282149	1.22911	0.721428	0	0	0.0715862	0.121055	0.0137292	0.774482
10610_ZNF761_P1P2_ENSG00000160336	11826.5	159	158	0.106604	0.113558	-0.886442	FALSE	0.0850415	0.886567	0.119888	0	0	0.138302	0.117229	0.0132673	-0.680043
10611_ZNF763_P1P2_ENSG00000197054	11407.2	384	373	0.00179189	0	-1	FALSE	0.259244	1.02071	0.205879	7	5	-0.0537001	0.118744	0.0139394	0.199946
10612_ZNF764_P1P2_ENSG00000169951	11337	260	256	0.116585	0.198951	-0.801049	FALSE	0.176038	0.976108	0.547945	0	0	0.0584035	0.119094	0.013394	0.00536276
10613_ZNF765_P1_ENSG00000196417	11382.7	152	147	0.0903649	0	-1	FALSE	0.345423	1.18925	0.0977902	1	0	0.0239434	0.116629	0.0138459	2.38346
10614_ZNF765_P2_ENSG00000196417	11828.8	111	110	0.0903649	0.671733	-0.328267	FALSE	0.0175138	0.86462	0.0422958	2	2	0.18823	0.119013	0.012989	0.272795
10615_ZNF766_P1P2_ENSG00000196214	11903.2	103	100	0.235906	0.039401	-0.960599	FALSE	-0.0716481	0.978905	0.049995	1	0	0.267887	0.12036	0.0128536	-1.28041
10616_ZNF768_P1_ENSG00000169957	10941.7	100	97	0.166857	0.249768	-0.750232	FALSE	0.259497	1.40994	0.352465	0	0	0.0134889	0.117409	0.0126761	3.32429
10617_ZNF768_P2_ENSG00000169957	11818.6	74	71	0.166857	1.09897	0.0989736	FALSE	0.253968	1.00186	0.549145	1	0	0.0218551	0.117519	0.013764	0.686716
10618_ZNF76_P1P2_ENSG00000065029	11551.8	242	234	0.108957	0.149654	-0.850346	FALSE	0.174964	0.864672	0.215878	1	1	0.0887611	0.117112	0.0135041	-0.334366
10619_ZNF770_P1P2_ENSG00000198146	11693	177	170	0.481496	0.0343609	-0.965639	FALSE	0.236301	1.08628	0.338866	2	1	0.101989	0.117554	0.0133153	0.192801
1061_CFAP410_P1P2_ENSG00000160226	11099	329	319	0.181056	0.138347	-0.861653	FALSE	0.21018	1.07312	0.551345	1	1	0.0125798	0.11746	0.0138825	0.573914
10620_ZNF771_P1P2_ENSG00000179965	11725.2	116	114	0.120711	0.208004	-0.791996	FALSE	0.126344	0.877131	0.107289	1	1	0.0104014	0.116599	0.0137756	1.13703
10621_ZNF772_P1P2_ENSG00000197128	11809.6	199	192	0.00361629	0	-1	FALSE	0.091224	0.868047	0.0647935	0	0	0.113363	0.117513	0.0134579	-0.575403
10622_ZNF773_P1P2_ENSG00000152439	11864.6	175	172	0.000374099	0	-1	FALSE	0.187853	1.08044	0.00929907	2	2	0.0877058	0.117272	0.013239	-0.693358
10623_ZNF774_P1P2_ENSG00000196391	14414	2	2	0.0245022	0	-1	FALSE	-0.876984	0.160742	0.785721	0	0	0.454441	0.122324	0.0148846
10624_ZNF775_P1P2_ENSG00000196456	11038.4	155	153	0.108454	0.122989	-0.877011	FALSE	0.222739	0.904411	0.673433	8	8	-0.0134955	0.119542	0.0135382	-1.13498
10625_ZNF776_P1P2_ENSG00000152443	11391.8	142	138	0.0457439	0	-1	FALSE	0.0542697	1.02039	0.10399	0	0	0.0733915	0.118501	0.01342	1.04497
10626_ZNF777_P1P2_ENSG00000196453	11781.3	74	70	0.218638	0.239713	-0.760287	FALSE	0.00788314	0.770444	0.530347	0	0	0.170977	0.118865	0.0132454	-1.64684
10627_ZNF778_P1P2_ENSG00000170100	11286.5	263	254	0.0744987	0.362148	-0.637852	FALSE	0.184366	1.03312	0.545145	0	0	0.110657	0.11892	0.0138059	-0.123516
10628_ZNF77_P1P2_ENSG00000175691	11823.8	97	91	0.0836271	0	-1	FALSE	0.177692	0.859388	0.208079	3	2	0.176805	0.120387	0.0130941	-0.229032
10629_ZNF780A_P1P2_ENSG00000197782	11081.6	90	88	0.146009	0	-1	FALSE	0.0133561	0.874902	0.00339966	2	2	0.0734652	0.124817	0.0129979	-1.70587
1062_GATD3A_P1P2_ENSG00000160221	11338.6	143	139	0.0451668	0.467931	-0.532069	FALSE	0.324477	0.998067	0.105589	2	0	-0.0178057	0.11867	0.0140912	0.0877573
10630_ZNF780B_P1P2_ENSG00000128000	11736.3	132	129	0.00519107	1.41694	0.416939	FALSE	0.0762921	0.949054	0.745625	0	0	0.140002	0.116631	0.0137987	0.69756
10631_ZNF781_P1P2_ENSG00000196381	12077.9	168	159	0.00010304	0	-1	FALSE	0.0777703	0.931321	0.655734	0	0	0.144856	0.120271	0.0136242	-1.28536
10632_ZNF782_P1P2_ENSG00000196597	11291.3	101	99	0.0554816	0.180114	-0.819886	FALSE	0.292611	0.990705	0.030397	1	1	0.142134	0.116783	0.0136098	-0.184288
10633_ZNF783_P1P2_ENSG00000204946	11376.2	171	166	0.0651212	0	-1	FALSE	0.194598	1.07567	0.529747	0	0	0.142705	0.11595	0.0134047	-1.06395
10634_ZNF784_P1P2_ENSG00000179922	11408.1	186	182	0.029374	0.366088	-0.633912	FALSE	0.107783	0.968145	0.0278972	17	15	-0.0275803	0.119351	0.0136778	-1.48184
10635_ZNF785_P1P2_ENSG00000197162	11653.3	128	123	0.183637	0.124949	-0.875051	FALSE	0.356626	0.953401	0.00619938	0	0	0.122772	0.113696	0.014085	1.56794
10636_ZNF786_P1P2_ENSG00000197362	11302.6	157	152	0.0679605	0.37882	-0.62118	FALSE	0.411359	1.09411	9.999e-05	64	59	0.130565	0.117502	0.012947	1.21193
10637_ZNF787_P1P2_ENSG00000142409	11620.5	253	244	0.549404	0.0353469	-0.964653	FALSE	0.420353	0.978841	9.999e-05	177	153	0.0799473	0.107928	0.0133206	1.48495
10638_ZNF789_P1P2_ENSG00000198556	10538.3	66	64	0.162366	0.101397	-0.898603	FALSE	0.00864798	0.833447	0.235976	0	0	0.0949851	0.121916	0.0134008	-2.05656
10639_ZNF790_P1_ENSG00000197863	10993.4	87	85	0.0257684	0	-1	FALSE	0.532669	1.21801	0.0568943	0	0	-0.135118	0.120103	0.0133771	-0.645794
1063_C21orf58_P2_ENSG00000160298	12314.2	74	73	0.360514	0.451042	-0.548958	FALSE	0.171838	0.90046	0.0482952	0	0	0.0308843	0.122289	0.0132471	-0.934515
10640_ZNF790_P2_ENSG00000197863	12107	235	229	0.0257684	0.155945	-0.844055	FALSE	0.102767	0.934379	0.323768	0	0	0.192722	0.118063	0.0135973	0.184379
10641_ZNF791_P1P2_ENSG00000173875	12034.1	158	158	0.355366	0.218776	-0.781224	FALSE	0.183677	0.914936	0.694631	2	2	0.175933	0.119193	0.0136661	1.73426
10642_ZNF792_P1P2_ENSG00000180884	10770.4	267	254	0.0494458	0	-1	FALSE	0.203643	1.07453	0.816918	1	0	0.068849	0.11792	0.0136465	-0.189994
10643_ZNF793_P1P2_ENSG00000188227	10767.7	112	108	0.000631077	0	-1	FALSE	0.305032	0.903767	0.739326	0	0	0.00907597	0.116582	0.0129454	0.055297
10644_ZNF799_P1P2_ENSG00000196466	10031.8	38	36	0.0329371	0	-1	FALSE	0.197204	0.700896	0.533647	0	0	-0.123624	0.127299	0.0132564	-1.48901
10645_ZNF79_P1P2_ENSG00000196152	11268.7	160	158	0.0121289	0	-1	FALSE	0.208517	0.927158	0.120088	0	0	-0.0181509	0.120195	0.014071	0.546335
10646_ZNF7_P1P2_ENSG00000147789	10665.5	282	268	0.254679	0.17907	-0.82093	FALSE	0.196805	1.04151	0.415858	1	1	-0.0800417	0.118992	0.0134683	-0.0357233
10647_ZNF800_P1P2_ENSG00000048405	10990	240	228	0.497678	0.16566	-0.83434	FALSE	0.175648	0.816028	0.00589941	2	2	0.0988391	0.121201	0.0137371	-0.603114
10648_ZNF804A_P1P2_ENSG00000170396	10981.3	254	246	0			FALSE	0.270636	1.09868	0.0275972	4	4	-0.069042	0.118544	0.0140992	0.176957
10649_ZNF804B_P1P2_ENSG00000182348	11731.4	230	223	0.000127252	0	-1	FALSE	0.283086	1.13011	0.080292	3	3	0.0448854	0.118696	0.0141678	-0.00094146
1064_C21orf58_P1_ENSG00000160298	11825.9	237	233	0.360514	0.0564044	-0.943596	FALSE	0.0901188	1.0042	0.0243976	2	2	0.161293	0.11887	0.0134029	-0.869036
10650_ZNF805_P1P2_ENSG00000204524	11527.8	203	198	0.0389922	0.125021	-0.874979	FALSE	0.199582	0.962568	0.647635	0	0	0.0204795	0.119599	0.0134808	0.275111
10651_ZNF808_P1_ENSG00000198482	10962.8	154	150	0.0764036	0.0883316	-0.911668	FALSE	0.380283	1.04144	0.0472953	2	2	-0.00424997	0.119872	0.014403	1.82537
10652_ZNF808_P2_ENSG00000198482	12088.1	62	62	0.0764036	0.1985	-0.8015	FALSE	0.268282	0.969859	0.193681	0	0	0.160835	0.118477	0.0138427	0.777838
10653_ZNF80_ENST00000482457.2_ENSG00000174255	12660	30	30	0			FALSE	0.163935	0.831885	0.19618	0	0	0.323546	0.113089	0.0136621	0.0592865
10654_ZNF813_P1P2_ENSG00000198346	11441.6	204	194	0.0924541	0.212081	-0.787919	FALSE	0.0692877	0.927268	0.0177982	0	0	0.181409	0.115885	0.0128702	-0.246984
10655_ZNF814_P1P2_ENSG00000204514	11526.5	99	98	0.0204815	0.486646	-0.513354	FALSE	0.307416	1.15537	0.0193981	0	0	0.0070604	0.112983	0.0140264	0.406842
10656_ZNF816_P2_ENSG00000180257	11096.9	182	175	0.0543415	0.625281	-0.374719	FALSE	0.116716	0.893234	0.707929	0	0	0.0897031	0.119641	0.0129165	0.245588
10657_ZNF816_P1_ENSG00000180257	11517	163	156	0.0543415	0	-1	FALSE	0.26913	1.05865	0.00409959	1	1	0.0997555	0.113991	0.0134482	0.233522
10658_ZNF81_P1P2_ENSG00000197779	11925	178	176	0.0294239	0.365007	-0.634993	FALSE	0.101831	0.832553	0.0740926	1	0	0.116077	0.120205	0.0133476	-0.784444
10659_ZNF821_P1P2_ENSG00000102984	11383.3	341	336	0.0527368	0.16693	-0.83307	FALSE	0.0769642	0.955199	0.0823918	6	5	0.053354	0.120287	0.0137338	-0.671621
1065_CFAP298_P1P2_ENSG00000159079	10368.7	165	164	1.55603	0.0939241	-0.906076	FALSE	0.275753	0.954164	0.0029997	20	17	-0.122052	0.124167	0.0144111	-0.654505
10660_ZNF823_P1P2_ENSG00000197933	11462.8	151	146	0.0450354	0	-1	FALSE	0.197704	0.97265	0.10139	2	2	0.0488676	0.117997	0.0140653	-0.223988
10661_ZNF827_P1P2_ENSG00000151612	11668.7	62	60	0.142441	0.110865	-0.889135	FALSE	0.108826	0.935079	0.114489	1	1	0.109716	0.1174	0.01294	-1.01587
10662_ZNF829_P1P2_ENSG00000185869	12211.4	49	48	0.000246708	0	-1	FALSE	-0.104561	0.763768	0.314669	0	0	0.156255	0.11815	0.0135231	-1.35981
10663_ZNF830_P1P2_ENSG00000198783	7453	6	5	0.457252	0.565803	-0.434197	FALSE	0.837712	1.50959	0.0231977	0	0	-0.606311	0.0956935	0.0149237
10664_ZNF831_ENST00000371030.2_ENSG00000124203	11634.5	256	247	0			FALSE	0.210236	0.984542	0.20028	1	1	0.070406	0.118759	0.0136211	0.229313
10665_ZNF835_P1P2_ENSG00000127903	11230.4	125	118	1.33478e-05	0	-1	FALSE	0.1548	0.884857	0.151585	0	0	0.051844	0.118309	0.0135453	1.01095
10666_ZNF836_P1P2_ENSG00000196267	12888.5	114	113	0.00576886	0	-1	FALSE	0.157866	0.934164	0.611339	0	0	0.276721	0.117593	0.0131807	0.986465
10667_ZNF837_P1P2_ENSG00000152475	10612.3	290	280	0.0130168	0	-1	FALSE	0.255825	1.02345	0.00109989	4	2	-0.0615139	0.121252	0.0140798	0.100255
10668_ZNF83_ENST00000597597.1_ENSG00000167766	11481.8	146	141	0.254349	0.882402	-0.117598	FALSE	0.114877	0.81388	0.39726	0	0	0.112953	0.116644	0.0134964	-0.354409
10669_ZNF83_ENST00000541777.2_ENSG00000167766	11367.2	142	140	0.254349	0.832006	-0.167994	FALSE	0.315081	1.06125	0.0263974	0	0	0.0129713	0.116174	0.013598	-0.502117
1066_C21orf91_P1P2_ENSG00000154642	11708.3	197	194	0.100832	0.245304	-0.754696	FALSE	0.131397	0.955364	0.0994901	0	0	0.109935	0.12096	0.0134696	-1.04593
10670_ZNF83_ENST00000301096.3,ENST00000536937.1,ENST00000544146.1,ENST00000545872.1_ENSG00000167766	12238.5	147	142	0.254349	0.349364	-0.650636	FALSE	0.197748	0.956657	0.321968	1	0	0.117101	0.118882	0.0135671	0.0876484
10671_ZNF841_P1P2_ENSG00000197608	11682.7	146	143	0.0399903	0.166881	-0.833119	FALSE	0.184362	0.962405	0.729727	0	0	0.0968735	0.121278	0.0139827	0.213681
10672_ZNF843_P1P2_ENSG00000176723	11553.2	311	304	0.00252119	0	-1	FALSE	0.0760965	0.886446	0.0557944	0	0	0.131855	0.118871	0.0134342	-0.549554
10673_ZNF844_P1P2_ENSG00000223547	11449.3	147	145	0.000486519	0	-1	FALSE	0.248419	0.997175	0.29907	0	0	-0.0647552	0.120136	0.0138961	0.00313658
10674_ZNF845_P1P2_ENSG00000213799	11180	211	206	0.0624837	0.232246	-0.767754	FALSE	0.185541	0.980031	0.788421	1	1	-0.0311731	0.118065	0.0126115	-1.12646
10675_ZNF846_P1P2_ENSG00000196605	11217.9	154	152	0.015434	0	-1	FALSE	0.261205	1.07611	0.0240976	3	3	0.08863	0.119742	0.0146352	2.1086
10676_ZNF84_P1P2_ENSG00000198040	11090.2	307	289	0.137044	0.195893	-0.804107	FALSE	0.748699	1.27824	9.999e-05	634	505	0.134383	0.112326	0.0149019	1.34893
10677_ZNF850_P1P2_ENSG00000267041	11138.8	122	119	0.0652887	0	-1	FALSE	0.171474	1.01881	0.30327	1	1	0.0656351	0.117361	0.0140932	1.09356
10678_ZNF852_P1P2_ENSG00000178917	11449	117	113	0.0479712	0	-1	FALSE	0.296924	1.01529	0.252275	0	0	0.156964	0.11889	0.0135915	0.658588
10679_ZNF853_P2_ENSG00000236609	11609.7	244	239	0.0454004	0.178249	-0.821751	FALSE	0.287926	1.04982	9.999e-05	28	25	0.0728227	0.12288	0.0140915	0.253663
1067_RTL10_P1P2_ENSG00000215012	13349.1	39	39	0.887219	0.024603	-0.975397	FALSE	0.0970964	0.958568	0.535446	5	4	0.0985382	0.119038	0.0140242	2.87282
10680_ZNF853_P1_ENSG00000236609	11213.5	47	46	0.0454004	2.38124	1.38124	FALSE	-0.0195752	0.812038	0.490051	0	0	0.0664842	0.120146	0.0134223	-1.88002
10681_ZNF85_P1P2_ENSG00000105750	12017.7	260	254	0.000757047	0	-1	FALSE	0.204627	0.870439	0.0921908	1	1	0.188264	0.118419	0.0139148	0.694909
10682_ZNF860_P1P2_ENSG00000197385	11801.8	168	161	4.17592e-05	0	-1	FALSE	0.278758	0.99713	0.273573	1	0	0.00953341	0.11966	0.0140614	0.941144
10683_ZNF865_P1P2_ENSG00000261221	11529.9	147	144	0.0549529	0.979659	-0.0203405	FALSE	0.221692	1.06341	0.0545945	0	0	0.228049	0.118995	0.0136607	1.46177
10684_ZNF878_P1P2_ENSG00000257446	11232	175	169	0.0043257	0	-1	FALSE	0.139549	0.990271	0.250075	0	0	0.103918	0.12132	0.0133842	1.44667
10685_ZNF879_P1P2_ENSG00000234284	12691.3	130	127	6.50159e-05	0	-1	FALSE	0.136396	0.935683	0.432357	5	2	0.198443	0.113784	0.0135565	1.79523
10686_ZNF880_P1P2_ENSG00000221923	11225.1	125	124	0			FALSE	0.232206	1.22984	0.0644936	0	0	-0.0363643	0.11768	0.0138424	-1.6022
10687_ZNF883_P1P2_ENSG00000285447	11207.2	318	308	0.0421691	0.0764271	-0.923573	FALSE	0.381924	1.12939	9.999e-05	1	1	-0.0339346	0.120552	0.0140336	0.257159
10688_ZNF888_ENST00000454258.1_ENSG00000213793	11121.7	141	140	0.0537935	0.943915	-0.0560846	FALSE	0.301529	1.01911	0.158684	0	0	0.0544616	0.120908	0.0136099	0.929762
10689_ZNF888_ENST00000596623.1_ENSG00000213793	11036.5	48	47	0.0537935	0	-1	FALSE	0.123922	0.993548	0.160984	0	0	-0.026543	0.123096	0.0134065	-0.467038
1068_C22orf39_P1P2_ENSG00000242259	11612.3	449	445	2.11727	0.0557622	-0.944238	FALSE	0.236823	1.02229	0.152285	7	7	0.043901	0.118382	0.0136395	0.556899
10690_ZNF891_P1P2_ENSG00000214029	12098.2	139	137	0.165566	0.0408865	-0.959113	FALSE	0.108843	0.780232	0.124688	0	0	0.0322821	0.120604	0.0138907	0.965645
10691_ZNF8_P1P2_ENSG00000278129	11264	218	210	0.101522	0.0915232	-0.908477	FALSE	0.245399	1.0182	0.00449955	14	12	0.036633	0.117847	0.0137145	0.571832
10692_ZNF90_P1P2_ENSG00000213988	11480.5	202	194	0.0199633	0.739308	-0.260692	FALSE	0.0686868	0.900565	0.00159984	0	0	0.0755962	0.121174	0.0135111	-0.277609
10693_ZNF91_P1P2_ENSG00000167232	12191.5	107	104	0.36091	0	-1	FALSE	0.153093	0.822764	0.0406959	1	1	0.219159	0.117942	0.0131082	0.0403796
10694_ZNF92_P1P2_ENSG00000146757	11531.7	194	189	0.347544	0.0440128	-0.955987	FALSE	0.43471	1.1694	0.0106989	1	1	0.00873364	0.122405	0.0147024	0.356682
10695_ZNF93_P1P2_ENSG00000184635	11730.4	135	131	0.0923195	0	-1	FALSE	0.0984405	0.995771	0.940306	0	0	0.115559	0.121338	0.013653	-1.05964
10696_ZNF98_P1P2_ENSG00000197360	12247.3	140	136	0.00167726	0	-1	FALSE	0.0224542	0.934093	0.00229977	0	0	0.21641	0.116021	0.0134234	-0.193339
10697_ZNF99_P1P2_ENSG00000213973	11412.3	183	178	4.30211e-05	0	-1	FALSE	0.145072	0.879998	0.139586	0	0	0.130123	0.121507	0.013785	0.0714539
10698_ZNFX1_P1P2_ENSG00000124201	11599	190	187	0.141702	0.291738	-0.708262	FALSE	0.207004	1.02421	0.766123	1	1	0.0797268	0.117702	0.0133082	3.10275
10699_ZNHIT1_P1P2_ENSG00000106400	9681.5	165	162	1.50062	0.0999808	-0.900019	FALSE	0.915303	1.0283	9.999e-05	1095	895	-0.334727	0.118141	0.0150403	-0.46444
1069_C22orf46_P1P2_nan	11452	113	113				FALSE	0.408335	1.0145	9.999e-05	35	23	0.0183714	0.110335	0.0134015	-0.204863
106_ACTL6A_P1P2_ENSG00000136518	12587	67	62	0.993483	0.219688	-0.780312	FALSE	0.711029	0.986748	9.999e-05	459	419	0.441166	0.129927	0.01328	1.0295
10700_ZNHIT2_P1P2_ENSG00000174276	11888	139	137	0.207844	0.265136	-0.734864	FALSE	0.218272	0.885179	0.0136986	0	0	0.113072	0.115252	0.014342	0.609059
10701_ZNHIT3_P1P2_ENSG00000273611	9911.42	135	128	0.860812	0.0793996	-0.9206	FALSE	0.701427	0.909098	9.999e-05	180	142	-0.308229	0.126702	0.0138057	0.366909
10702_ZNHIT6_P1P2_ENSG00000117174	9313.66	140	132	0.456548	0.0383108	-0.961689	FALSE	1.40536	1.09654	9.999e-05	1059	773	-0.267107	0.115196	0.0155152	3.84017
10703_ZNRD1_P1P2_ENSG00000066379	7856.33	84	81	1.21209	0.0999865	-0.900014	FALSE	1.78579	1.38102	9.999e-05	936	546	-0.495834	0.087572	0.0156243	4.665
10704_ZNRF1_P1P2_ENSG00000186187	11163.5	149	146	0.733971	0.541524	-0.458476	FALSE	0.325128	1.01077	0.0378962	8	7	-0.0088808	0.11469	0.0146082	-0.174185
10705_ZNRF2_P1P2_ENSG00000180233	11985.1	259	254	0.0886489	0.248285	-0.751715	FALSE	0.119758	0.951918	0.134887	1	1	0.146237	0.121268	0.0138096	0.34672
10706_ZRANB2_P1P2_ENSG00000132485	11954.1	90	90	1.80578	0.140559	-0.859441	FALSE	-0.0043096	0.77942	0.020398	35	28	0.202136	0.122451	0.0131184	-0.451248
10707_ZRANB3_P1P2_ENSG00000121988	11967	45	45	0.153743	0.137175	-0.862825	FALSE	0.259455	1.10669	0.408159	0	0	0.0672578	0.114386	0.0144416	2.23823
10708_ZRSR2_P1P2_ENSG00000169249	11644.8	153	148	0.0756424	0.0844993	-0.915501	FALSE	0.266627	1.16989	9.999e-05	87	76	0.0726319	0.119954	0.0143423	2.4177
10709_ZSCAN10_P1P2_ENSG00000130182	11271.1	135	133	0.000185086	0	-1	FALSE	0.331773	1.05129	0.00019998	2	2	-0.100203	0.117804	0.0141241	-1.0574
1070_C2CD2L_P2_ENSG00000172375	10757.3	124	118	0.087202	1.1784	0.178398	FALSE	0.206578	0.852893	0.0245975	12	10	-0.0509187	0.115609	0.0138324	0.136446
10710_ZSCAN12_P1P2_ENSG00000158691	12487.6	163	163	0.106746	0.0523456	-0.947654	FALSE	0.148288	0.841862	0.113889	2	2	0.208294	0.115566	0.0129648	-0.179176
10711_ZSCAN16_P1P2_ENSG00000196812	10960.9	65	62	0.000164783	0	-1	FALSE	0.412392	0.931948	0.0842916	0	0	-0.0721253	0.119049	0.0134694	2.55947
10712_ZSCAN18_P1_ENSG00000121413	11397.5	306	299	3.95067e-05	0	-1	FALSE	0.237937	1.05393	0.321368	1	1	0.0761304	0.121344	0.0136907	0.123241
10713_ZSCAN18_P2_ENSG00000121413	11206	247	234	3.95067e-05	0	-1	FALSE	0.283139	0.928969	0.638636	0	0	0.0143209	0.116423	0.0136795	0.692566
10714_ZSCAN1_P1P2_ENSG00000152467	12359.5	62	62	0			FALSE	-0.0543422	0.883011	0.0555944	0	0	0.434126	0.122678	0.0135968	0.526776
10715_ZSCAN20_P1P2_ENSG00000121903	11070.4	260	253	0.0276897	0	-1	FALSE	0.151595	0.882421	0.10109	3	4	0.0245612	0.117788	0.0140906	0.182514
10716_ZSCAN21_P1P2_ENSG00000166529	11594.5	124	117	0.068648	0.231725	-0.768275	FALSE	0.364783	1.19353	0.0155984	15	16	0.229267	0.1128	0.0138687	1.75255
10717_ZSCAN22_P1P2_ENSG00000182318	11448.2	186	180	0.023472	0.228153	-0.771847	FALSE	0.251114	0.902052	0.174283	2	1	0.145287	0.115467	0.0142886	0.673598
10718_ZSCAN23_P1P2_ENSG00000187987	11280.9	87	82	0.00963366	0	-1	FALSE	0.282717	0.922621	0.0079992	13	11	0.17975	0.116871	0.0133296	1.93226
10719_ZSCAN25_P1P2_ENSG00000197037	10524.6	57	54	0.0810717	0	-1	FALSE	0.24315	0.962049	0.759824	0	0	-0.0695882	0.123652	0.0131235	-0.298816
1071_C2CD2L_P1_ENSG00000172375	10958	179	177	0.087202	1.06606	0.0660642	FALSE	0.329266	0.917975	0.519148	1	1	-0.0169396	0.119121	0.0137449	-0.336545
10720_ZSCAN26_P1P2_ENSG00000197062	12105	29	29	0.073479	0	-1	FALSE	0.40838	1.1157	0.0783922	0	0	0.149533	0.125847	0.0147481	4.8833
10721_ZSCAN29_P1P2_ENSG00000140265	12325.2	67	66	0.0861953	1.11932	0.119323	FALSE	0.161232	0.988383	0.746825	0	0	0.225206	0.117964	0.0140535	0.495108
10722_ZSCAN2_P1P2_ENSG00000176371	12423.3	69	68	0.0512401	0	-1	FALSE	0.616806	1.3828	9.999e-05	47	7	0.163983	0.102682	0.0145333	1.87334
10723_ZSCAN30_P1P2_ENSG00000186814	11881.6	209	204	0.132241	0	-1	FALSE	0.168759	0.999904	0.420558	0	0	0.121841	0.117514	0.0136005	0.704162
10724_ZSCAN31_P2_ENSG00000235109	11730.2	65	62	0.0303227	0.494734	-0.505266	FALSE	0.352098	1.04467	0.0179982	0	0	0.0124939	0.121767	0.0133669	2.28117
10725_ZSCAN31_P1_ENSG00000235109	12755.4	133	131	0.0303227	1.10944	0.109442	FALSE	0.0542319	0.992499	0.121888	0	0	0.407157	0.116444	0.0135589	1.08742
10726_ZSCAN32_P1P2_ENSG00000140987	11782.5	62	60	0.0886443	0.176204	-0.823796	FALSE	0.261577	1.05305	9.999e-05	30	18	0.0924817	0.112218	0.0130286	-0.762731
10727_ZSCAN5A_ENST00000587340.1_ENSG00000131848	13456	211	206	0.0346045	1.62338	0.623382	FALSE	0.369785	1.03076	9.999e-05	12	10	0.436086	0.118263	0.0139623	2.43823
10728_ZSCAN5A_ENST00000391713.1,ENST00000592355.1_ENSG00000131848	11419.7	165	158	0.0346045	0.351967	-0.648033	FALSE	0.287362	0.960311	0.542246	0	0	0.0870621	0.11864	0.0137359	-0.0758826
10729_ZSCAN5B_ENST00000586855.2_ENSG00000197213	11062.2	209	202	4.41884e-05	0	-1	FALSE	0.319055	0.985611	0.506949	0	0	-0.067058	0.120691	0.0138999	0.177659
1072_C2CD2_P1P2_ENSG00000157617	10630.6	75	73	0.084468	0.508002	-0.491998	FALSE	0.211003	0.985003	0.178482	0	0	0.117593	0.116867	0.0137343	0.069241
10730_ZSCAN5B_ENST00000358992.3_ENSG00000197213	12454.7	104	101	4.41884e-05	0	-1	FALSE	0.0691138	0.98656	0.253875	0	0	0.349099	0.117756	0.0131465	0.280976
10731_ZSCAN9_P1P2_ENSG00000137185	11564.1	348	334	0.119737	0.0473904	-0.95261	FALSE	0.133263	0.839183	0.520448	0	0	0.135853	0.121986	0.013192	-1.14644
10732_ZSWIM1_P1P2_ENSG00000168612	11418.5	149	144	0.0277629	0	-1	FALSE	0.254396	0.980292	0.632037	0	0	0.0757167	0.117084	0.0136863	0.568012
10733_ZSWIM7_P1P2_ENSG00000214941	11512.8	225	214	0.200802	0.175721	-0.824279	FALSE	0.083639	0.917741	0.166383	1	1	0.0709181	0.121684	0.0139784	-0.490159
10734_ZSWIM8_P1P2_ENSG00000214655	11884.7	171	162	0.11588	0.194806	-0.805194	FALSE	0.00685932	0.980191	0.0184982	0	1	0.279407	0.117429	0.0130739	-0.0582195
10735_ZUP1_P1P2_ENSG00000153975	12102.7	149	147	0.235531	0.160708	-0.839292	FALSE	0.114627	0.844382	0.0145985	0	0	0.125845	0.117351	0.0129577	-0.952797
10736_ZW10_P1P2_ENSG00000086827	11426	300	295	0.260107	0.102183	-0.897817	FALSE	0.349846	1.03091	9.999e-05	299	257	0.026617	0.11998	0.0145322	0.155153
10737_ZWILCH_P1P2_ENSG00000174442	11813.9	33	33	0.368125	0.395259	-0.604741	FALSE	0.871189	1.53496	9.999e-05	9	3	-0.0194822	0.103166	0.0148336	0.265866
10738_ZWINT_P1P2_ENSG00000122952	9056.15	26	26	1.09876	0.131454	-0.868546	FALSE	1.3709	1.58392	9.999e-05	10	3	-0.527581	0.121067	0.0167842	19.4435
10739_ZXDA_P1P2_ENSG00000198205	11742.9	176	168	0.00345782	0	-1	FALSE	0.154302	1.05409	0.040096	0	0	0.069784	0.119205	0.0135369	0.370973
1073_C2CD3_P1P2_ENSG00000168014	12545	26	26	0.071785	0.485304	-0.514696	FALSE	0.357182	0.790153	0.481952	0	0	-0.0728481	0.11991	0.013124	-1.32577
10740_ZXDB_P1P2_ENSG00000198455	11424.2	207	198	0.014873	0.325013	-0.674987	FALSE	0.0464004	0.883277	0.0163984	0	0	0.0955488	0.118692	0.0130992	-0.247545
10741_ZXDC_P1P2_ENSG00000070476	11421.1	50	47	0.146501	0	-1	FALSE	0.0956635	0.856733	0.825617	2	2	0.164724	0.119275	0.0135924	0.81964
10742_ZYG11A_P1P2_ENSG00000203995	11213.3	97	92	0.110641	0.0950765	-0.904924	FALSE	0.198013	0.844629	0.354965	0	0	0.136988	0.114708	0.0130803	-0.0456583
10743_ZYG11B_P1P2_ENSG00000162378	10531.8	122	120	0.400908	0.132718	-0.867282	FALSE	0.51773	1.3832	0.0387961	3	3	-0.135257	0.116969	0.0133322	1.60427
10744_ZYX_P1P2_ENSG00000159840	11821	516	506	0.155465	0.192354	-0.807646	FALSE	0.172863	0.969013	0.868013	0	0	0.12968	0.119918	0.0134459	0.563174
10745_ZZEF1_P1P2_ENSG00000074755	11704.4	280	271	0.120933	0.288172	-0.711828	FALSE	0.104035	0.885278	0.175082	0	0	0.195118	0.120042	0.0142382	0.396895
10746_AC118549.1_P1P2_ENSG00000036549	11991.8	161	158	0.377227	0.296882	-0.703118	FALSE	0.506112	1.00687	9.999e-05	142	139	0.115165	0.129056	0.0138088	0.428583
10747_non-targeting_non-targeting_non-targeting	12013.1	143					FALSE	0.109912	0.9184	0.0755924	0	0	0.183207	0.117236	0.0132769	-0.711993
10748_non-targeting_non-targeting_non-targeting	12018.3	188	182				TRUE	0.0164509	0.933989	0.792021	0	0	0.132859	0.117275	0.0132618	0.562895
10749_non-targeting_non-targeting_non-targeting	11293.8	168	164				TRUE	-0.190655	0.820421	0.0637936	0	0	0.107755	0.119506	0.0133979	-0.235526
1074_C2orf42_ENST00000264434.2_ENSG00000115998	11718.1	181	174	0.0368318	0.146314	-0.853686	FALSE	0.15464	0.926168	0.00169983	1	1	0.174327	0.119187	0.0136964	-0.0323301
10750_non-targeting_non-targeting_non-targeting	11073.8	90	87				TRUE	-0.14653	0.747812	0.586641	0	0	0.0647238	0.119867	0.0136675	-1.24668
10751_non-targeting_non-targeting_non-targeting	12696.8	11	11				TRUE	0.796359	1.39095	0.00349965	1	0	0.195069	0.114326	0.0148999	4.69466
10752_non-targeting_non-targeting_non-targeting	11806.5	200	197				TRUE	0.00962624	0.954513	0.00059994	0	0	0.0995718	0.1207	0.0133552	0.866327
10753_non-targeting_non-targeting_non-targeting	11299.6	171	163				TRUE	-0.16673	0.913336	0.0550945	0	0	0.0927503	0.116264	0.0136442	-0.756641
10754_non-targeting_non-targeting_non-targeting	11477	184					FALSE	0.152464	0.947881	0.00449955	6	6	0.123668	0.124125	0.0135781	0.472481
10755_non-targeting_non-targeting_non-targeting	13649.3	24	24				TRUE	-0.0169879	0.90774	0.188681	0	0	0.408754	0.124241	0.0132169	-0.0662313
10756_non-targeting_non-targeting_non-targeting	11325.7	274	262				TRUE	0.0354275	1.07032	0.909309	0	0	0.0696385	0.118425	0.0135092	0.433057
10757_non-targeting_non-targeting_non-targeting	11715	144	137				TRUE	-0.0662373	0.883104	0.588341	0	0	0.207771	0.116624	0.0135082	0.0932353
10758_non-targeting_non-targeting_non-targeting	11246.8	181	171				TRUE	-0.173795	0.870265	0.275672	0	0	0.0931859	0.118843	0.0135087	-0.383489
10759_non-targeting_non-targeting_non-targeting	11416.3	277	273				TRUE	0.0406149	0.956587	0.0670933	3	2	0.0155152	0.121244	0.0137533	1.45216
1075_C2orf42_ENST00000420306.1_ENSG00000115998	11890	74	71	0.0368318	1.05654	0.05654	FALSE	0.146357	1.16701	0.080092	0	0	0.250831	0.118859	0.0130331	0.116939
10760_non-targeting_non-targeting_non-targeting	12871.3	150					FALSE	-0.0281132	0.77822	0.230677	0	0	0.277663	0.120877	0.0133133	-1.01685
10761_non-targeting_non-targeting_non-targeting	12157.7	185					FALSE	0.234964	0.94779	0.545845	0	0	0.122348	0.120456	0.0138766	1.45084
10762_non-targeting_non-targeting_non-targeting	11108.8	83	78				TRUE	-0.13795	0.853658	0.191881	0	0	0.0171326	0.118787	0.0132121	-0.106534
10763_non-targeting_non-targeting_non-targeting	11538.6	170	163				TRUE	-0.065537	1.04465	0.119788	1	0	0.175434	0.117348	0.0135504	0.531831
10764_non-targeting_non-targeting_non-targeting	11442.8	171	166				TRUE	0.0826161	1.19417	0.251275	0	0	-0.00826272	0.117977	0.013636	1.07661
10765_non-targeting_non-targeting_non-targeting	11768.1	253	246				TRUE	0.0481457	1.04082	0.640936	0	0	0.0878978	0.119872	0.0133657	0.121657
10766_non-targeting_non-targeting_non-targeting	10942.1	94	93				TRUE	0.320528	1.19285	0.00089991	9	1	-0.0839278	0.109209	0.0132415	0.102292
10767_non-targeting_non-targeting_non-targeting	11177.7	66	65				TRUE	0.182441	0.861649	0.0766923	0	0	-0.0730202	0.122454	0.0144077	-0.496006
10768_non-targeting_non-targeting_non-targeting	10632	99	98				TRUE	0.308009	1.11887	0.158884	0	0	-0.115155	0.123483	0.0136852	1.0913
10769_non-targeting_non-targeting_non-targeting	12530.2	76	74				TRUE	-0.122776	0.964023	0.366763	0	0	0.177399	0.120392	0.0128053	-1.40042
1076_WDCP_P1P2_ENSG00000163026	10959.5	164	156	0.195314	0.227843	-0.772157	FALSE	0.336541	1.06388	0.00669933	1	1	0.12064	0.115183	0.0136734	0.562973
10770_non-targeting_non-targeting_non-targeting	12147.8	96	95				TRUE	-0.0421093	0.994759	0.362364	0	0	0.107525	0.120202	0.0146612	-1.2181
10771_non-targeting_non-targeting_non-targeting	11464.1	119	116				TRUE	0.000455929	0.947773	0.354765	0	0	0.0409922	0.117539	0.0135385	-0.691114
10772_non-targeting_non-targeting_non-targeting	11067.1	223	215				TRUE	0.181756	1.203	0.0718928	0	0	-0.0244017	0.118449	0.0143381	2.09506
10773_non-targeting_non-targeting_non-targeting	12203.3	243					FALSE	0.110103	0.8832	0.807219	0	0	0.212863	0.120444	0.0138506	0.15986
10774_non-targeting_non-targeting_non-targeting	11667	190	187				TRUE	-0.0102101	1.0394	0.0322968	0	0	0.0709933	0.121724	0.0133331	0.535605
10775_non-targeting_non-targeting_non-targeting	11727.1	105	103				TRUE	-0.0323004	0.872887	0.636636	1	1	-0.0233169	0.119079	0.0139111	-0.356782
10776_non-targeting_non-targeting_non-targeting	11077	163	160				TRUE	0.019496	0.866226	0.575642	0	0	-0.00301427	0.118904	0.0137028	-0.736796
10777_non-targeting_non-targeting_non-targeting	11808.4	223					FALSE	0.347813	1.04966	0.169883	1	1	0.150755	0.119129	0.0134763	-0.0115388
10778_non-targeting_non-targeting_non-targeting	11898.8	109	108				TRUE	-0.121707	1.00818	0.186481	0	0	0.147006	0.120265	0.0131611	-1.46051
10779_non-targeting_non-targeting_non-targeting	10696.1	125	123				TRUE	0.142976	1.00772	0.355464	0	0	0.00651799	0.119802	0.0145358	1.72329
1077_MAIP1_P1P2_ENSG00000162972	11436.3	274	263	0.338936	0.236696	-0.763304	FALSE	0.100684	0.983674	0.243376	1	1	0.153628	0.12027	0.0133927	-0.908415
10780_non-targeting_non-targeting_non-targeting	10801.8	271	264				TRUE	-0.0357847	1.00361	0.275972	0	0	-0.036493	0.122413	0.0141289	-0.437207
10781_non-targeting_non-targeting_non-targeting	11830.8	172	170				TRUE	-0.0269032	0.996823	0.560044	0	0	0.109607	0.118595	0.0136414	-0.234942
10782_non-targeting_non-targeting_non-targeting	11403.2	223	216				TRUE	-0.0340136	1.03065	0.00709929	0	0	-0.0356798	0.118228	0.0135983	-0.612191
10783_non-targeting_non-targeting_non-targeting	12435.2	256					FALSE	0.0447537	0.900396	0.0437956	0	0	0.211418	0.117768	0.0130761	-0.348914
10784_non-targeting_non-targeting_non-targeting	11694.6	140	139				TRUE	0.0603886	1.02682	0.408259	0	0	0.113694	0.120241	0.013331	-0.180529
10785_non-targeting_non-targeting_non-targeting	11221.1	181	176				TRUE	-0.04037	1.01394	0.484352	0	0	0.0338301	0.117599	0.0135329	-0.962458
10786_non-targeting_non-targeting_non-targeting	11356	241					FALSE	0.0673651	0.803183	0.375562	0	0	0.100124	0.118267	0.013101	-0.666046
10787_non-targeting_non-targeting_non-targeting	11374.7	143	142				TRUE	0.0213222	0.940628	0.153985	0	0	0.0139034	0.118991	0.0133141	-0.710093
10788_non-targeting_non-targeting_non-targeting	11565.8	61	60				TRUE	0.0525326	1.02743	0.634737	0	0	-0.0727272	0.122706	0.0137166	-1.0117
10789_non-targeting_non-targeting_non-targeting	11724.2	87	87				TRUE	0.121099	1.07201	0.607639	0	0	0.104238	0.122306	0.014652	-0.474503
1078_C2orf49_P1P2_ENSG00000135974	12140.3	203	201	0.319853	0.246077	-0.753923	FALSE	0.134734	0.833735	0.0216978	2	1	0.104768	0.120563	0.0134437	-0.446209
10790_non-targeting_non-targeting_non-targeting	10307.8	41	39				TRUE	0.585428	1.47471	0.0126987	0	0	-0.225474	0.121716	0.0144876	1.53501
10791_non-targeting_non-targeting_non-targeting	11861.9	83	81				TRUE	0.205311	1.13137	0.189381	0	0	0.0463019	0.116703	0.0135424	-0.501819
10792_non-targeting_non-targeting_non-targeting	11473.9	36	34				TRUE	-0.256777	0.611952	0.284072	0	0	0.1844	0.116058	0.0126373	-0.684281
10793_non-targeting_non-targeting_non-targeting	11704.9	128	125				TRUE	0.0370356	1.19925	0.273673	3	1	0.0830825	0.11854	0.013783	-0.882674
10794_non-targeting_non-targeting_non-targeting	12055.9	196					FALSE	0.108988	0.769039	0.0188981	0	0	0.149651	0.115421	0.0137891	0.560587
10795_non-targeting_non-targeting_non-targeting	10579.1	60					FALSE	-0.0516576	0.990888	0.767523	0	0	0.0504627	0.119161	0.0134039	-1.08551
10796_non-targeting_non-targeting_non-targeting	11345.8	176	173				TRUE	-0.125943	1.0274	0.09989	0	0	0.0335512	0.11944	0.0132534	0.0497556
10797_non-targeting_non-targeting_non-targeting	11283.5	112	108				TRUE	0.195941	0.940448	0.105689	0	0	0.0366439	0.120436	0.0132033	0.41282
10798_non-targeting_non-targeting_non-targeting	12294.3	142					FALSE	0.0459704	0.909011	0.274073	0	0	0.120507	0.118381	0.0135459	-0.783985
10799_non-targeting_non-targeting_non-targeting	11352.7	18	18				TRUE	-0.0291027	1.03541	0.624938	0	0	0.0466388	0.1241	0.0138401	-1.22734
1079_C2orf68_P1P2_ENSG00000168887	12280.3	24	24	0.247846	0.778094	-0.221906	FALSE	0.468913	1.10251	0.00849915	0	0	0.104665	0.111988	0.0154771	2.3646
107_ACTN1_P1P2_ENSG00000072110	10834	282	273	0.483481	0.154368	-0.845632	FALSE	0.22702	0.92923	0.00409959	13	11	-0.0882211	0.116046	0.014099	-0.046732
10800_non-targeting_non-targeting_non-targeting	11842.3	93	90				TRUE	-0.176137	0.881135	0.0935906	0	0	0.248516	0.118074	0.0133085	-0.275596
10801_non-targeting_non-targeting_non-targeting	10549.1	51	50				TRUE	-0.0297101	0.819075	0.482652	0	0	-0.0481978	0.121545	0.0139405	-0.215318
10802_non-targeting_non-targeting_non-targeting	11860.4	140	138				TRUE	-0.0346896	0.995757	0.576542	1	1	0.0466122	0.116434	0.0142383	-0.495961
10803_non-targeting_non-targeting_non-targeting	9178.75	20	17				TRUE	-0.0950506	0.727154	0.410059	0	0	-0.0790077	0.123762	0.0144696	0.0382553
10804_non-targeting_non-targeting_non-targeting	11545.2	105	102				TRUE	-0.184751	1.03621	0.00359964	0	0	0.0977681	0.120735	0.0136949	-0.188118
10805_non-targeting_non-targeting_non-targeting	10285.6	180					FALSE	0.367533	1.05759	9.999e-05	26	14	-0.22873	0.124578	0.0144673	1.24289
10806_non-targeting_non-targeting_non-targeting	11930	276					FALSE	0.0654636	0.873682	0.30027	0	0	0.149939	0.117519	0.013998	-0.628661
10807_non-targeting_non-targeting_non-targeting	10712.4	238	229				TRUE	0.116614	1.00834	0.00169983	4	4	0.0130913	0.115794	0.014205	-0.717228
10808_non-targeting_non-targeting_non-targeting	12286.2	178					FALSE	0.0643919	0.941806	0.378562	0	0	0.255572	0.118835	0.0132617	-0.977449
10809_non-targeting_non-targeting_non-targeting	10961.2	234	227				TRUE	0.0804182	1.05479	0.0356964	1	1	0.096077	0.120631	0.0130834	-0.525493
1080_C2orf69_P1P2_ENSG00000178074	11783.7	232	227	0.223007	0.168236	-0.831764	FALSE	0.239394	1.02358	0.0929907	0	0	0.0967163	0.117988	0.0133499	0.680811
10810_non-targeting_non-targeting_non-targeting	10196.4	210					FALSE	0.279541	1.15422	0.420158	0	0	-0.10153	0.117982	0.0137333	0.270149
10811_non-targeting_non-targeting_non-targeting	11189.3	89	88				TRUE	-0.0712169	1.03523	0.728927	0	0	0.00415929	0.123445	0.0142403	-0.00254893
10812_non-targeting_non-targeting_non-targeting	11244.6	252	244				TRUE	-0.0817258	0.956366	0.163384	0	0	0.051564	0.122933	0.0135837	-0.780381
10813_non-targeting_non-targeting_non-targeting	12181.7	74	73				TRUE	-0.0844641	0.983294	0.961204	1	1	0.167217	0.119912	0.0137121	-0.499682
10814_non-targeting_non-targeting_non-targeting	11912.6	232	224				TRUE	0.00974067	0.954837	0.0146985	1	1	0.099315	0.118653	0.013514	-0.157489
10815_non-targeting_non-targeting_non-targeting	11176.5	155	152				TRUE	0.201742	1.136	0.144286	2	2	-0.0771816	0.115976	0.0135846	0.0363388
10816_non-targeting_non-targeting_non-targeting	11693.4	97	96				TRUE	0.0297614	1.05916	0.160384	3	3	0.199251	0.115242	0.0149266	0.0133852
10817_non-targeting_non-targeting_non-targeting	11320.5	346	335				TRUE	0.065303	1.06746	0.594941	0	0	0.0905084	0.118386	0.0137755	-0.300661
10818_non-targeting_non-targeting_non-targeting	11801.7	432	425				TRUE	0.0683231	1.0797	0.172083	0	0	0.100417	0.117132	0.0137697	0.317134
10819_non-targeting_non-targeting_non-targeting	11118.7	49	49				TRUE	0.0608039	1.10645	0.661934	0	0	0.111549	0.120939	0.0137002	0.984329
1081_C2orf76_P1P2_ENSG00000186132	10788	216	207	0.0823665	0.0596795	-0.940321	FALSE	0.170305	0.934637	0.214779	2	2	0.017765	0.118649	0.0138808	-0.975459
10820_non-targeting_non-targeting_non-targeting	11015.6	265	255				TRUE	-0.00993311	0.897399	0.853715	0	0	0.0578422	0.120385	0.0133852	-0.293356
10821_non-targeting_non-targeting_non-targeting	11971.2	107					FALSE	-0.0217967	0.907862	0.0620938	1	0	0.214138	0.116638	0.0134459	0.29504
10822_non-targeting_non-targeting_non-targeting	11605	449	432				TRUE	-0.057944	0.967354	0.89921	0	0	0.0616131	0.119174	0.0137347	0.100205
10823_non-targeting_non-targeting_non-targeting	11565.3	282					FALSE	0.213342	1.01829	0.247575	0	0	0.0912055	0.118121	0.0136175	-0.0616455
10824_non-targeting_non-targeting_non-targeting	11618	232	226				TRUE	-0.0470384	0.889945	0.0154985	0	0	0.0955755	0.116428	0.0131715	-0.781378
10825_non-targeting_non-targeting_non-targeting	10659.7	226	217				TRUE	0.0484809	1.02478	0.540346	0	0	-0.0306314	0.119106	0.0135588	-0.175824
10826_non-targeting_non-targeting_non-targeting	11797.8	70	68				TRUE	0.15926	1.14844	0.0121988	0	0	0.0854131	0.116748	0.0138015	3.0665
10827_non-targeting_non-targeting_non-targeting	11992.1	156	155				TRUE	-0.1111	0.98039	0.512849	0	0	0.0890997	0.117939	0.0138142	-1.14073
10828_non-targeting_non-targeting_non-targeting	11695.5	48	48				TRUE	-0.0525725	0.986329	0.972203	0	0	-0.105085	0.117279	0.0142519	-0.524023
10829_non-targeting_non-targeting_non-targeting	12262.3	91	87				TRUE	-0.0699323	0.855796	0.0329967	0	0	0.168533	0.120054	0.012463	-1.00985
1082_C2orf88_P1P2_ENSG00000187699	11603.2	241	237	0.750884	0.0543249	-0.945675	FALSE	0.227704	0.939331	0.189481	1	1	0.0583702	0.118881	0.0134546	0.144189
10830_non-targeting_non-targeting_non-targeting	10150.2	114	111				TRUE	0.285672	1.13846	0.160084	0	0	-0.0186588	0.117767	0.0133936	0.849962
10831_non-targeting_non-targeting_non-targeting	11042.7	115	108				TRUE	0.0535079	0.861875	0.089991	0	0	0.0408736	0.116674	0.0138781	2.26606
10832_non-targeting_non-targeting_non-targeting	12597.7	108					FALSE	-0.0248658	0.85438	0.0719928	0	0	0.420553	0.120261	0.012826	-0.460626
10833_non-targeting_non-targeting_non-targeting	11144.4	126	124				TRUE	-0.159023	0.795823	0.0262974	0	0	0.0908854	0.118669	0.0129439	-0.730046
10834_non-targeting_non-targeting_non-targeting	12097.6	89	88				TRUE	0.044958	1.05128	0.335266	0	0	0.135358	0.119444	0.0139756	0.0838869
10835_non-targeting_non-targeting_non-targeting	11761.2	133	130				TRUE	0.00603771	1.03542	0.10349	2	2	0.0534538	0.118707	0.0137791	0.83507
10836_non-targeting_non-targeting_non-targeting	11395.1	145	144				TRUE	-0.101053	1.06749	0.508149	0	0	0.0621791	0.121948	0.0135499	-0.415672
10837_non-targeting_non-targeting_non-targeting	11714.2	40	39				TRUE	-0.140482	0.917733	0.806019	0	0	0.0530151	0.118835	0.0134891	0.188805
10838_non-targeting_non-targeting_non-targeting	11730.3	257	249				TRUE	-0.0325048	0.913674	0.540146	0	0	0.138219	0.119924	0.0136529	-0.217458
10839_non-targeting_non-targeting_non-targeting	11307.9	152	149				TRUE	0.0900727	1.15006	0.0107989	2	2	-0.0766958	0.116676	0.0137331	-0.405417
1083_NEPRO_P1P2_ENSG00000163608	9702.46	24	24	0.411395	0	-1	FALSE	1.80029	1.20276	9.999e-05	204	112	-0.421217	0.091847	0.0160479	3.32172
10840_non-targeting_non-targeting_non-targeting	11208.5	111	109				TRUE	-0.0841865	1.07329	0.308769	0	0	0.0180284	0.118867	0.0135319	2.0382
10841_non-targeting_non-targeting_non-targeting	11753	327	321				TRUE	-0.075081	0.956377	0.0964904	2	2	0.0786283	0.117236	0.0135977	-0.427431
10842_non-targeting_non-targeting_non-targeting	11440.3	116	116				TRUE	0.103266	1.07339	0.152185	0	0	0.100145	0.118583	0.0140664	0.76067
10843_non-targeting_non-targeting_non-targeting	10581.9	142	136				TRUE	0.110311	0.89709	0.262174	0	0	-0.0329973	0.119578	0.0138571	-0.0819954
10844_non-targeting_non-targeting_non-targeting	11820.8	127	122				TRUE	-0.0929085	0.968298	0.252075	0	0	0.106946	0.119948	0.0132473	-1.1333
10845_non-targeting_non-targeting_non-targeting	11558.9	333	325				TRUE	-0.066389	0.993343	0.514449	0	0	0.0642674	0.11917	0.0135921	-0.491893
10846_non-targeting_non-targeting_non-targeting	11385.5	327	323				TRUE	-0.0263296	0.914037	0.911609	0	0	0.0271174	0.119359	0.0136276	0.345345
10847_non-targeting_non-targeting_non-targeting	11248.7	274	270				TRUE	-0.0458854	1.01371	0.0251975	0	0	0.0218507	0.120435	0.0136344	-1.20724
10848_non-targeting_non-targeting_non-targeting	11567	273					FALSE	0.0698729	0.888747	0.0511949	0	0	0.0769116	0.118389	0.0135177	-0.335266
10849_non-targeting_non-targeting_non-targeting	11811.5	129	126				TRUE	-0.047022	0.97299	0.326567	0	0	0.109722	0.118084	0.0135435	0.105052
1084_C3orf33_P1P2_ENSG00000174928	11734.4	65	62	0.104457	0	-1	FALSE	0.265354	0.953543	0.531147	0	0	0.130088	0.116782	0.0137887	0.726907
10850_non-targeting_non-targeting_non-targeting	11616.5	113	111				TRUE	0.00223944	0.915039	0.262374	0	0	0.037711	0.116568	0.0130694	1.75503
10851_non-targeting_non-targeting_non-targeting	11599.8	111	110				TRUE	-0.0336094	1.24087	0.129087	0	0	0.031947	0.117171	0.0143146	0.361411
10852_non-targeting_non-targeting_non-targeting	10974.6	216	203				TRUE	0.0185582	0.954751	0.0447955	0	0	0.0078544	0.11701	0.0138956	0.842148
10853_non-targeting_non-targeting_non-targeting	11394.8	107	101				TRUE	-0.177499	0.999207	0.819218	0	0	0.0950396	0.118228	0.0130629	-0.611722
10854_non-targeting_non-targeting_non-targeting	11747.3	267					FALSE	0.0987333	0.952455	0.0887911	0	0	0.188497	0.120047	0.0137587	-0.897311
10855_non-targeting_non-targeting_non-targeting	11257	244	240				TRUE	-0.0748667	0.954649	0.158884	0	0	0.0152031	0.122133	0.0135474	0.020022
10856_non-targeting_non-targeting_non-targeting	11248.2	227	223				TRUE	0.0316728	1.05873	9.999e-05	25	24	0.0365424	0.118252	0.013612	0.929104
10857_non-targeting_non-targeting_non-targeting	11663.1	384					FALSE	0.485662	1.16429	9.999e-05	268	232	0.0118817	0.109275	0.0132634	1.2569
10858_non-targeting_non-targeting_non-targeting	12014.6	47	46				TRUE	-0.0496338	1.11111	0.916208	0	0	0.134764	0.115842	0.013176	0.274602
10859_non-targeting_non-targeting_non-targeting	11561.9	141	139				TRUE	0.00940072	0.88111	0.364064	0	0	0.0696609	0.115389	0.0137424	-0.962422
1085_C3orf38_P1P2_ENSG00000179021	11547.7	258	249	0.244824	0.281765	-0.718235	FALSE	0.0943116	1.01287	0.19978	1	1	0.12348	0.118978	0.0138603	0.0631655
10860_non-targeting_non-targeting_non-targeting	10945.1	157	153				TRUE	-0.0469233	0.966014	0.249675	0	0	-0.0101637	0.115299	0.0134917	0.456783
10861_non-targeting_non-targeting_non-targeting	11220.7	247	235				TRUE	0.0112765	1.0761	0.380962	0	0	0.113964	0.118784	0.0139226	0.896369
10862_non-targeting_non-targeting_non-targeting	11156.4	243	234				TRUE	0.0100568	1.10272	0.29507	0	0	0.0816533	0.118883	0.0139939	-0.35191
10863_non-targeting_non-targeting_non-targeting	11302.1	233	226				TRUE	0.0882852	0.99126	0.09979	0	0	0.034861	0.120719	0.012977	0.625176
10864_non-targeting_non-targeting_non-targeting	10588.4	157	148				TRUE	-0.114161	1.00458	0.0114989	0	0	-0.0296484	0.120902	0.0139358	-0.492043
10865_non-targeting_non-targeting_non-targeting	11836.9	266	257				TRUE	-0.0881162	1.02659	0.0929907	2	3	0.153197	0.12083	0.0141893	-1.01164
10866_non-targeting_non-targeting_non-targeting	12074.6	123	119				TRUE	0.227519	1.10844	0.0429957	0	0	0.217981	0.111982	0.0134719	4.39116
10867_non-targeting_non-targeting_non-targeting	12526.6	51	51				TRUE	-0.0319789	1.05403	0.460854	0	0	0.233962	0.11915	0.0135775	0.695117
10868_non-targeting_non-targeting_non-targeting	10963.7	235					FALSE	0.395892	1.10575	0.0809919	0	0	-0.0549205	0.119163	0.0139567	1.5828
10869_non-targeting_non-targeting_non-targeting	11699.4	139	136				TRUE	0.0668521	1.00544	0.392561	1	2	0.00192392	0.121482	0.0140841	0.752256
1086_DIPK2A_P1P2_ENSG00000181744	11502.1	208	201	0.189308	0.202761	-0.797239	FALSE	0.0899691	0.873477	0.0674933	0	0	0.0401405	0.118199	0.013741	-1.03509
10870_non-targeting_non-targeting_non-targeting	11322.5	214	212				TRUE	0.00769157	0.912831	0.843616	0	0	0.0458039	0.118006	0.0135416	0.108615
10871_non-targeting_non-targeting_non-targeting	11334.6	235	228				TRUE	-0.11194	0.953937	0.0678932	0	0	0.107876	0.118602	0.0137666	-0.805937
10872_non-targeting_non-targeting_non-targeting	12059	56	55				TRUE	-0.0781468	0.815472	0.206079	0	0	0.045446	0.108662	0.0142909	-0.633723
10873_non-targeting_non-targeting_non-targeting	10838.4	119	116				TRUE	0.198079	0.975157	0.863314	0	0	0.0425119	0.121427	0.0139747	-1.33123
10874_non-targeting_non-targeting_non-targeting	11602.9	76	72				TRUE	-0.0636763	0.741897	0.836616	0	0	0.162153	0.121001	0.013561	-0.801469
10875_non-targeting_non-targeting_non-targeting	12828.3	20	19				TRUE	0.211638	0.688484	0.454055	0	0	0.347731	0.113972	0.0140874	2.87122
10876_non-targeting_non-targeting_non-targeting	11630.4	87	86				TRUE	-0.0659074	0.929566	0.638736	0	0	0.000750717	0.122417	0.0138143	-0.0908233
10877_non-targeting_non-targeting_non-targeting	10786.4	131	126				TRUE	0.0409627	0.957137	0.149585	0	0	-0.0783583	0.112095	0.0142151	-0.937467
10878_non-targeting_non-targeting_non-targeting	11724.8	114	111				TRUE	-0.0878686	0.944785	0.117288	2	2	0.188609	0.115923	0.0132135	-0.488591
10879_non-targeting_non-targeting_non-targeting	10888.4	142	136				TRUE	0.0440677	1.19062	0.279072	0	0	-0.00108321	0.116061	0.0140069	-0.349102
1087_HPF1_P1P2_ENSG00000056050	11295.7	213	202	0.478637	0.069443	-0.930557	FALSE	0.163918	0.975157	0.039996	1	1	0.0239431	0.11741	0.0135948	-0.293309
10880_non-targeting_non-targeting_non-targeting	12004.8	224					FALSE	0.167607	0.942974	0.186681	0	0	0.160402	0.11915	0.013648	0.187517
10881_non-targeting_non-targeting_non-targeting	10607	126	122				TRUE	0.082781	0.947612	0.0126987	0	0	-0.0216646	0.116511	0.0137034	-0.281192
10882_non-targeting_non-targeting_non-targeting	11264.5	57	57				TRUE	-0.0580529	0.910858	0.305469	0	0	0.0152715	0.120137	0.0132039	-0.702639
10883_non-targeting_non-targeting_non-targeting	9781.97	60					FALSE	0.338016	1.00002	0.0291971	0	0	-0.23585	0.118889	0.0142327	-0.48228
10884_non-targeting_non-targeting_non-targeting	11237.3	302	292				TRUE	0.0476567	1.00653	0.371663	0	0	0.0537172	0.119565	0.0137552	-0.00426541
10885_non-targeting_non-targeting_non-targeting	11757.8	200	196				TRUE	-0.0247709	1.09127	0.312569	0	0	0.14619	0.115914	0.0130401	-0.754338
10886_non-targeting_non-targeting_non-targeting	12575	144					FALSE	0.278188	1.06756	0.0591941	2	2	0.301073	0.11525	0.0133899	1.89672
10887_non-targeting_non-targeting_non-targeting	11680.4	195	187				TRUE	-0.0331334	0.958593	0.255074	0	0	0.230268	0.115616	0.0135731	0.653664
10888_non-targeting_non-targeting_non-targeting	11689.7	191	185				TRUE	-0.11034	0.924678	0.394761	0	0	0.082749	0.120943	0.0134114	0.00971793
10889_non-targeting_non-targeting_non-targeting	11090.6	148	146				TRUE	0.135684	1.04804	0.509749	0	0	-0.115076	0.118648	0.0137792	1.05239
1088_FAM241A_P1P2_ENSG00000174749	11920.9	335	329	0.228094	0.0500157	-0.949984	FALSE	0.224097	0.953359	0.00329967	33	27	0.206007	0.115222	0.0136654	1.5785
10890_non-targeting_non-targeting_non-targeting	10662.7	117	113				TRUE	0.206266	1.00783	0.142586	0	0	0.0185816	0.120893	0.0139394	1.83701
10891_non-targeting_non-targeting_non-targeting	11150.3	82	78				TRUE	0.147216	0.957072	0.0279972	0	0	0.124283	0.112344	0.01287	1.54856
10892_non-targeting_non-targeting_non-targeting	11302.5	139	133				TRUE	0.0976543	0.972036	0.320868	0	0	0.0334613	0.120142	0.0132491	0.885624
10893_non-targeting_non-targeting_non-targeting	10893	196	185				TRUE	0.0171447	0.932017	0.0379962	0	0	0.0741259	0.120184	0.0133131	-0.359767
10894_non-targeting_non-targeting_non-targeting	11592.7	500					FALSE	0.256228	1.10189	0.144486	1	2	0.12401	0.116096	0.0137623	0.735055
10895_non-targeting_non-targeting_non-targeting	11985.6	85	84				TRUE	-0.0281146	0.942592	0.40276	1	0	0.158512	0.11909	0.0128741	-0.196353
10896_non-targeting_non-targeting_non-targeting	12160.3	160					FALSE	0.101548	0.979053	0.0352965	3	3	0.143845	0.120813	0.0133971	-0.0610684
10897_non-targeting_non-targeting_non-targeting	11063.3	125	123				TRUE	0.112633	1.07422	0.0418958	1	0	-0.132468	0.11983	0.0139197	-0.076642
10898_non-targeting_non-targeting_non-targeting	11480.2	157	152				TRUE	0.00113748	1.03508	0.681932	0	0	0.070018	0.119072	0.0135543	-0.103523
10899_non-targeting_non-targeting_non-targeting	11608.1	105	104				TRUE	-0.0310847	1.10971	0.289271	0	0	0.0728741	0.118301	0.0125789	-1.09881
1089_C4orf33_P1_ENSG00000151470	11420.7	137	134	0.179172	0.244295	-0.755705	FALSE	0.349219	1.28862	0.215978	0	0	-0.0945271	0.119261	0.0136969	0.860346
108_ACTN4_P1P2_ENSG00000130402	11390	314	305	1.52705	0.264988	-0.735012	FALSE	0.19524	0.936152	0.314769	5	3	0.0114283	0.118751	0.0139529	0.852812
10900_non-targeting_non-targeting_non-targeting	10995.4	221					FALSE	0.319812	1.12698	0.0126987	2	1	-0.0961694	0.116504	0.0141204	-0.633189
10901_non-targeting_non-targeting_non-targeting	11573.9	111					FALSE	0.287122	0.953428	0.0718928	0	0	0.217752	0.118431	0.0136092	0.745337
10902_non-targeting_non-targeting_non-targeting	10994.9	159	152				TRUE	-0.0273359	0.96157	0.205379	0	0	0.129761	0.115699	0.0137673	-0.0223636
10903_non-targeting_non-targeting_non-targeting	11677	193	190				TRUE	0.0246376	0.963531	0.609939	0	0	0.0955305	0.121455	0.0142538	0.653097
10904_non-targeting_non-targeting_non-targeting	11303	106	101				TRUE	0.106722	1.09534	0.119088	0	0	0.102711	0.119231	0.0144314	0.280439
10905_non-targeting_non-targeting_non-targeting	12330.1	109	109				TRUE	0.0384243	0.789276	0.0637936	8	6	0.0452273	0.125069	0.0131797	-0.272505
10906_non-targeting_non-targeting_non-targeting	11788.9	183	178				TRUE	-0.120482	1.01429	0.40256	0	0	0.140809	0.116937	0.0134872	-0.810794
10907_non-targeting_non-targeting_non-targeting	11320.5	90	86				TRUE	-0.0202295	0.987485	0.332067	0	0	0.169672	0.122887	0.0133633	1.95487
10908_non-targeting_non-targeting_non-targeting	11526.6	245	241				TRUE	0.00609503	1.05207	0.392661	0	0	0.0436773	0.117059	0.0134461	-0.573805
10909_non-targeting_non-targeting_non-targeting	10683.1	64	64				TRUE	0.406965	1.21447	0.281472	3	0	-0.258363	0.114269	0.0130598	0.095636
1090_C4orf33_P2_ENSG00000151470	12275.1	104	101	0.179172	0.0995778	-0.900422	FALSE	0.207182	0.956824	0.0982902	0	0	0.1509	0.11512	0.0137094	-0.0642865
10910_non-targeting_non-targeting_non-targeting	11556.5	147	141				TRUE	0.0550101	0.985595	0.0958904	0	0	0.0715544	0.120978	0.0140457	0.0326397
10911_non-targeting_non-targeting_non-targeting	15364	19					FALSE	-0.390535	0.517572	0.138086	0	0	0.709901	0.107884	0.0129315	-1.75058
10912_non-targeting_non-targeting_non-targeting	11789.4	194	189				TRUE	-0.0399101	0.982367	0.856214	0	0	0.0835002	0.118321	0.0135032	-0.345566
10913_non-targeting_non-targeting_non-targeting	11790.7	85	84				TRUE	-0.0244781	0.921692	0.39526	0	0	0.0766602	0.122751	0.01386	-0.512445
10914_non-targeting_non-targeting_non-targeting	11773.1	137	136				TRUE	-0.0116197	0.834921	0.29667	0	0	0.0652835	0.115107	0.01322	-0.647388
10915_non-targeting_non-targeting_non-targeting	12095.5	179					FALSE	0.017575	0.870058	0.165583	0	0	0.154695	0.121297	0.0133792	-0.518978
10916_non-targeting_non-targeting_non-targeting	10457	59	53				TRUE	-0.0342773	0.891803	0.264874	0	0	0.229447	0.119055	0.0133537	0.024502
10917_non-targeting_non-targeting_non-targeting	11545.2	37	37				TRUE	-0.0502648	0.987475	0.363164	0	0	-0.107705	0.126188	0.0131734	0.236906
10918_non-targeting_non-targeting_non-targeting	10912.2	45	45				TRUE	-0.214901	1.06572	0.382062	0	0	-0.0480323	0.122919	0.013041	-1.17038
10919_non-targeting_non-targeting_non-targeting	11538.4	180	177				TRUE	0.118522	1.04979	0.420858	1	0	0.0493131	0.116164	0.0135826	1.5119
1091_C4orf36_P1_ENSG00000163633	11563.6	99	94	0.00698288	0	-1	FALSE	0.108071	1.00865	0.20488	0	0	0.068849	0.117779	0.0128147	-0.632034
10920_non-targeting_non-targeting_non-targeting	11607.1	159	145				TRUE	-0.0354757	0.936956	0.0814919	0	0	0.109179	0.11869	0.0136623	0.116786
10921_non-targeting_non-targeting_non-targeting	11469	109	107				TRUE	-0.00239897	0.922707	0.294371	0	0	0.123575	0.120272	0.0135917	-0.821745
10922_non-targeting_non-targeting_non-targeting	10936.9	216					FALSE	0.389518	1.04048	9.999e-05	199	124	-0.158095	0.122694	0.0139879	-1.02772
10923_non-targeting_non-targeting_non-targeting	10727.1	70	66				TRUE	0.194195	1.11235	0.193081	0	0	0.0326834	0.116466	0.0139346	-0.357957
10924_non-targeting_non-targeting_non-targeting	9922.94	32	32				TRUE	0.268377	0.949188	0.349165	1	1	-0.253401	0.116385	0.0148241	0.740798
10925_non-targeting_non-targeting_non-targeting	11359.3	287					FALSE	0.0884981	0.913602	0.308669	0	0	0.122523	0.118558	0.013404	-0.332169
10926_non-targeting_non-targeting_non-targeting	11466.7	303	294				TRUE	0.0486883	0.926858	0.193981	0	0	0.132554	0.118719	0.0137211	-0.0234654
10927_non-targeting_non-targeting_non-targeting	11374.5	174	166				TRUE	0.0146426	1.01437	0.221478	0	0	0.135045	0.117815	0.0136396	-0.298244
10928_non-targeting_non-targeting_non-targeting	11543.6	29	29				TRUE	0.382954	1.44068	0.177282	0	0	0.00286431	0.119147	0.0139091	1.15586
10929_non-targeting_non-targeting_non-targeting	11001.3	193					FALSE	0.329341	1.20367	0.039996	0	0	-0.0969862	0.117117	0.0138474	1.26988
1092_C4orf36_P2_ENSG00000163633	11435.7	201	197	0.00698288	0	-1	FALSE	0.271507	1.14747	0.237676	0	0	0.0424774	0.11843	0.0138039	0.935768
10930_non-targeting_non-targeting_non-targeting	11303.6	58	58				TRUE	0.200474	1.09123	0.571043	0	0	0.116167	0.116862	0.0138135	1.06112
10931_non-targeting_non-targeting_non-targeting	11713.2	185	180				TRUE	-0.0948022	0.943611	0.0283972	0	0	0.1137	0.117939	0.0133645	0.365491
10932_non-targeting_non-targeting_non-targeting	11025.7	72	70				TRUE	-0.0460366	0.851215	0.0772923	0	0	-0.0776193	0.123976	0.0132782	-1.75406
10933_non-targeting_non-targeting_non-targeting	11949.7	256	243				TRUE	-0.00752009	0.988514	0.541746	1	0	0.150921	0.120406	0.0137246	0.653604
10934_non-targeting_non-targeting_non-targeting	10959.8	234	229				TRUE	-0.0758748	0.94	0.090291	0	0	0.0317825	0.117439	0.0136268	-0.281391
10935_non-targeting_non-targeting_non-targeting	12038.8	70	69				TRUE	0.115658	1.04029	0.353365	0	0	0.173937	0.118993	0.0129239	1.27052
10936_non-targeting_non-targeting_non-targeting	12243.1	86	85				TRUE	0.0973208	1.02749	0.029597	0	0	0.0716639	0.117808	0.013698	2.03191
10937_non-targeting_non-targeting_non-targeting	11651.6	139	137				TRUE	0.0146613	1.1176	0.169983	0	0	0.0282154	0.117117	0.0134379	-0.679784
10938_non-targeting_non-targeting_non-targeting	11805.1	170	163				TRUE	0.0371249	0.928571	0.39546	0	0	0.12946	0.117669	0.0141065	0.26193
10939_non-targeting_non-targeting_non-targeting	12468.1	98	95				TRUE	-0.121172	0.955866	0.0442956	0	0	0.282153	0.118925	0.0135489	-0.770383
1093_C4orf3_P1P2_ENSG00000164096	12054.9	155	151	1.35938	0.0179605	-0.98204	FALSE	0.0969777	0.870347	0.607339	2	2	0.0928824	0.120858	0.0134586	-0.198648
10940_non-targeting_non-targeting_non-targeting	11858.3	150	148				TRUE	-0.0126365	0.938711	0.0970903	0	0	0.0701392	0.118066	0.013044	-0.831724
10941_non-targeting_non-targeting_non-targeting	11565	116	112				TRUE	-0.0751592	1.06617	0.988401	0	0	0.153287	0.120657	0.0138088	1.40353
10942_non-targeting_non-targeting_non-targeting	10980.4	228	217				TRUE	0.00928503	1.10914	0.477052	2	2	0.02657	0.117067	0.0136554	-0.573078
10943_non-targeting_non-targeting_non-targeting	10934.7	126	124				TRUE	0.124404	1.00632	0.0848915	0	0	-0.0307546	0.120586	0.014284	-0.519071
10944_non-targeting_non-targeting_non-targeting	11358.8	226					FALSE	0.233907	0.907451	0.29617	0	0	0.153907	0.119608	0.0132754	0.478217
10945_non-targeting_non-targeting_non-targeting	11629.2	178	176				TRUE	-0.135579	0.967361	0.00859914	0	0	0.0305942	0.11821	0.0140277	-0.621272
10946_non-targeting_non-targeting_non-targeting	11170.1	81	80				TRUE	-0.057349	0.96513	0.00829917	1	0	0.0472234	0.123063	0.0139729	0.23882
10947_non-targeting_non-targeting_non-targeting	11838.7	71	70				TRUE	-0.103901	0.803211	0.370463	0	0	0.12915	0.11573	0.013446	0.524906
10948_non-targeting_non-targeting_non-targeting	11418.6	76	75				TRUE	-0.00221169	0.912942	0.665033	0	0	0.0874362	0.122164	0.0137025	-1.29831
10949_non-targeting_non-targeting_non-targeting	11797.8	257	250				TRUE	-0.0213986	0.880796	0.682132	0	0	0.13699	0.120366	0.0135061	0.0142405
1094_C4orf46_P1P2_ENSG00000205208	11576.4	156	151	0.11803	0.213885	-0.786115	FALSE	0.231774	1.06577	0.114289	0	0	0.0264355	0.116048	0.0136186	0.314267
10950_non-targeting_non-targeting_non-targeting	11609.6	117	112				TRUE	-0.188886	0.895998	0.217978	0	0	0.185231	0.119187	0.0138643	-0.407022
10951_non-targeting_non-targeting_non-targeting	10778.4	125					FALSE	0.348512	1.04225	0.0019998	14	11	-0.112656	0.114438	0.0138045	0.308152
10952_non-targeting_non-targeting_non-targeting	11123.9	157	153				TRUE	0.122577	1.04772	0.816818	0	0	-0.040871	0.120439	0.0134534	0.74167
10953_non-targeting_non-targeting_non-targeting	11993.2	131	129				TRUE	-0.0970173	1.01287	0.0112989	0	0	0.123893	0.116802	0.0130065	-1.17613
10954_non-targeting_non-targeting_non-targeting	11119.8	168	162				TRUE	0.0573294	1.0833	0.477552	0	0	0.00718768	0.119447	0.0137312	-1.36461
10955_non-targeting_non-targeting_non-targeting	11625.9	60	59				TRUE	0.10238	1.19564	0.168583	1	0	0.0414734	0.120034	0.0156493	-0.659121
10956_non-targeting_non-targeting_non-targeting	11725	117	114				TRUE	-0.0975308	0.945971	0.226977	0	0	0.0664363	0.118528	0.0137826	-0.857752
10957_non-targeting_non-targeting_non-targeting	12680.9	40	40				TRUE	-0.000562738	1.18885	0.354265	0	0	0.136778	0.123643	0.0135515	2.20704
10958_non-targeting_non-targeting_non-targeting	10980.8	87	83				TRUE	-0.053155	0.862651	0.356164	0	0	-0.0189279	0.123768	0.0136566	-0.408125
10959_non-targeting_non-targeting_non-targeting	12040.9	101	99				TRUE	0.0917348	1.01208	0.933207	0	0	0.214245	0.116353	0.0138153	0.65467
1095_C4orf48_P1P2_ENSG00000243449	12504.1	133	131	2.15056	0.0572638	-0.942736	FALSE	0.198926	0.965452	0.0288971	8	7	0.316746	0.116405	0.0134389	0.67608
10960_non-targeting_non-targeting_non-targeting	11111.7	112	108				TRUE	0.0478242	1.09395	0.710629	1	1	-0.00432326	0.118508	0.0134829	1.59152
10961_non-targeting_non-targeting_non-targeting	10473	68	67				TRUE	0.0852682	1.09688	0.0492951	9	8	-0.143355	0.117229	0.0153388	3.98551
10962_non-targeting_non-targeting_non-targeting	10549.2	178	171				TRUE	0.050983	1.0183	0.643836	0	0	-0.0635216	0.118488	0.0139841	-0.567459
10963_non-targeting_non-targeting_non-targeting	12155.9	160	159				TRUE	0.0752433	1.08173	0.335166	1	0	0.0241347	0.115632	0.0137407	0.267298
10964_non-targeting_non-targeting_non-targeting	12309.3	99	96				TRUE	0.0246569	0.904448	0.387661	0	0	0.0986188	0.117075	0.0137556	-0.000336266
10965_non-targeting_non-targeting_non-targeting	10411.7	94	89				TRUE	-0.0368639	0.97804	0.585241	0	0	-0.0118474	0.122171	0.0136108	0.259722
10966_non-targeting_non-targeting_non-targeting	11445.6	87	83				TRUE	-0.0675589	0.862337	0.59974	0	0	0.113739	0.122469	0.0138439	0.486804
10967_non-targeting_non-targeting_non-targeting	10983	222	214				TRUE	0.0901179	1.09586	0.706929	0	0	0.0515365	0.11998	0.0137175	0.494915
10968_non-targeting_non-targeting_non-targeting	11078.4	138	131				TRUE	-0.0112728	0.990349	0.967503	0	0	0.0563888	0.119028	0.0134397	0.649481
10969_non-targeting_non-targeting_non-targeting	11621.8	119	115				TRUE	-0.0861083	1.01646	0.449655	0	0	0.0315212	0.120489	0.0135571	-0.0340034
1096_C5orf15_P1P2_ENSG00000113583	11801	236	231	0.327736	0.125157	-0.874843	FALSE	0.146704	1.02506	0.0237976	1	1	0.103688	0.118727	0.0138455	-0.200258
10970_non-targeting_non-targeting_non-targeting	11331.5	154	149				TRUE	0.0151422	1.06146	0.222678	0	0	0.0132075	0.124018	0.0135362	1.29974
10971_non-targeting_non-targeting_non-targeting	11364.5	61	59				TRUE	0.0685301	1.19196	0.264474	0	0	0.0301713	0.122027	0.014351	-0.244792
10972_non-targeting_non-targeting_non-targeting	11674.7	223	217				TRUE	0.0414176	1.04231	0.242776	0	0	0.122158	0.116289	0.0135115	0.928268
10973_non-targeting_non-targeting_non-targeting	11916.3	452					FALSE	0.154153	0.957592	0.180682	0	0	0.160231	0.119359	0.0136555	0.039493
10974_non-targeting_non-targeting_non-targeting	11662.7	134	131				TRUE	0.0432511	0.86752	0.460454	0	0	-0.0102555	0.119579	0.0133404	0.346224
10975_non-targeting_non-targeting_non-targeting	11680	102	101				TRUE	-0.0217209	0.933533	0.010299	0	0	0.151263	0.116757	0.0131352	-0.319295
10976_non-targeting_non-targeting_non-targeting	11625.7	42	42				TRUE	0.350126	1.12349	0.115288	0	0	-0.103851	0.119238	0.0133799	1.63098
10977_non-targeting_non-targeting_non-targeting	11168.5	110	108				TRUE	-0.0391823	0.878501	0.159284	0	0	-0.02566	0.121941	0.0137093	-0.0992431
10978_non-targeting_non-targeting_non-targeting	11415.4	144	141				TRUE	0.0534991	1.0538	0.113989	1	1	0.0590549	0.118467	0.0140188	0.351828
10979_non-targeting_non-targeting_non-targeting	10531.5	67	65				TRUE	-0.0205773	0.985858	0.126887	0	0	-0.169096	0.124689	0.0146105	-0.443566
1097_C5orf22_P1P2_ENSG00000082213	11605	210	208	0.165832	0.0281462	-0.971854	FALSE	0.339512	1.08104	9.999e-05	114	89	0.0618815	0.116012	0.0133386	-0.0993054
10980_non-targeting_non-targeting_non-targeting	10911.6	159	157				TRUE	0.0623754	0.938779	0.608939	0	0	-0.0363334	0.118692	0.0137067	-1.68918
10981_non-targeting_non-targeting_non-targeting	12601	90					FALSE	0.0259972	0.861148	0.0442956	1	0	0.300672	0.116903	0.0130593	0.0416351
10982_non-targeting_non-targeting_non-targeting	11307.7	150	148				TRUE	0.0140233	1.07584	0.886411	0	0	0.019232	0.121019	0.0138191	-0.22217
10983_non-targeting_non-targeting_non-targeting	10086.8	87	82				TRUE	0.0569	1.05166	0.506249	0	0	-0.0695847	0.122184	0.0135084	0.34171
10984_non-targeting_non-targeting_non-targeting	10676.1	171	163				TRUE	-0.0372387	0.876991	0.856914	0	0	-0.0119421	0.121614	0.0133055	-0.36249
10985_non-targeting_non-targeting_non-targeting	12570.1	119	115				TRUE	0.00497989	0.912353	0.245375	0	0	0.159384	0.114371	0.0137752	1.21345
10986_non-targeting_non-targeting_non-targeting	10928.8	177	174				TRUE	-0.107678	0.914066	0.0910909	0	0	0.0322272	0.118527	0.0132539	-0.911724
10987_non-targeting_non-targeting_non-targeting	12015.6	60	60				TRUE	0.0652508	1.2164	0.729127	0	0	0.095264	0.117649	0.0123241	-0.634917
10988_non-targeting_non-targeting_non-targeting	11317.5	132	128				TRUE	-0.0680173	1.00572	0.187381	0	0	0.00781327	0.11767	0.0137854	0.16448
10989_non-targeting_non-targeting_non-targeting	11486.8	186	182				TRUE	0.0325047	1.02983	0.50485	0	0	0.0557266	0.115092	0.0136537	1.01678
1098_C5orf24_P1P2_ENSG00000181904	10978	114	112	0.726172	0.363257	-0.636743	FALSE	0.214768	0.906577	0.19698	4	2	0.0114891	0.121547	0.0137098	-0.256782
10990_non-targeting_non-targeting_non-targeting	10978.2	78	77				TRUE	0.00937846	1.10711	0.0239976	0	0	0.00179165	0.119613	0.0146157	-0.129247
10991_non-targeting_non-targeting_non-targeting	10868.1	161	156				TRUE	-0.0611845	0.891046	0.648135	0	0	-0.0225414	0.117996	0.013503	-0.714499
10992_non-targeting_non-targeting_non-targeting	11585.9	321					FALSE	0.19306	0.929952	0.0019998	0	0	0.12579	0.117664	0.0130762	-1.18259
10993_non-targeting_non-targeting_non-targeting	11467.2	178	175				TRUE	-0.075916	0.953165	0.0658934	0	0	0.0312004	0.124211	0.0135833	-1.47991
10994_non-targeting_non-targeting_non-targeting	11092.5	167					FALSE	0.37957	1.05366	0.00109989	7	6	-0.0153294	0.114508	0.0135982	0.597246
10995_non-targeting_non-targeting_non-targeting	10861.1	83					FALSE	0.758114	1.15361	9.999e-05	70	45	-0.157909	0.115562	0.0151851	3.08164
10996_non-targeting_non-targeting_non-targeting	11626.4	176	172				TRUE	-0.0487003	0.950666	0.0270973	0	0	0.0403064	0.117063	0.0132285	-0.975693
10997_non-targeting_non-targeting_non-targeting	11604.5	75	74				TRUE	0.0439101	1.26408	0.429757	0	0	0.0566894	0.121262	0.0139223	1.49671
10998_non-targeting_non-targeting_non-targeting	11441.8	145	140				TRUE	-0.0192245	1.0568	0.319268	0	0	0.0950572	0.117041	0.0141336	1.23404
10999_non-targeting_non-targeting_non-targeting	11797.1	56	54				TRUE	-0.202722	0.677895	0.69983	0	0	0.164879	0.119948	0.0122666	-0.59788
1099_TMEM267_P1P2_ENSG00000151881	10568.6	120	120	0.148099	0	-1	FALSE	0.352624	1.16581	0.0575942	2	2	0.042055	0.118975	0.0140514	2.1387
109_ACTR10_P1P2_ENSG00000131966	10793.8	109	99	0.300681	0.0324355	-0.967564	FALSE	1.20914	1.41372	9.999e-05	181	77	0.0344407	0.109949	0.0154646	20.3295
10_AARS2_P1P2_ENSG00000124608	12042.5	364	358	0.169205	0.154125	-0.845875	FALSE	0.228205	0.949575	9.999e-05	382	387	0.121643	0.13177	0.0133713	-0.39351
11000_non-targeting_non-targeting_non-targeting	11335.6	241	232				TRUE	0.0217519	1.05522	0.0755924	0	0	-0.0306054	0.118489	0.0129855	-0.403863
11001_non-targeting_non-targeting_non-targeting	11608.1	112	111				TRUE	0.0752829	0.953069	0.144186	0	0	0.110196	0.115467	0.013751	-0.49055
11002_non-targeting_non-targeting_non-targeting	11801.3	63	61				TRUE	0.250895	1.01885	0.0169983	5	0	-0.0525594	0.127178	0.0141988	-0.130373
11003_non-targeting_non-targeting_non-targeting	11894.4	66	64				TRUE	-0.1382	0.77077	0.0291971	3	3	0.101904	0.117485	0.0139575	-0.170229
11004_non-targeting_non-targeting_non-targeting	11859	143	140				TRUE	-0.0156178	0.950635	0.221878	1	1	0.137422	0.120763	0.0134315	-1.16949
11005_non-targeting_non-targeting_non-targeting	11599.2	132	129				TRUE	0.0911355	1.03706	0.0532947	0	0	0.0573635	0.116622	0.0133136	2.00314
11006_non-targeting_non-targeting_non-targeting	10794	150	145				TRUE	0.0411945	0.94712	0.606839	0	0	0.0257293	0.118317	0.0130187	0.935339
11007_non-targeting_non-targeting_non-targeting	11074.7	178	172				TRUE	-0.0930795	0.996592	0.532547	0	0	0.0359177	0.121861	0.0134683	0.114819
11008_non-targeting_non-targeting_non-targeting	10902	213					FALSE	0.624782	0.98143	9.999e-05	1182	1062	-0.188571	0.116167	0.0152292	0.393093
11009_non-targeting_non-targeting_non-targeting	11648.5	137	134				TRUE	-0.370974	0.751016	0.020198	0	0	0.117195	0.120059	0.0134118	-1.81806
1100_C5orf30_P1P2_ENSG00000181751	12864	286	279	0.130069	0.119189	-0.880811	FALSE	0.239888	1.00524	9.999e-05	188	142	0.245501	0.116796	0.013754	1.22694
11010_non-targeting_non-targeting_non-targeting	11018.7	119	113				TRUE	0.24409	1.02918	0.244376	0	0	0.00929868	0.118522	0.0134223	-0.967631
11011_non-targeting_non-targeting_non-targeting	11297.2	404	396				TRUE	-0.0314453	1.05883	0.226477	0	0	0.0882051	0.119029	0.0135473	0.564524
11012_non-targeting_non-targeting_non-targeting	11345.2	182	179				TRUE	0.165849	1.16674	0.648735	0	0	0.0382694	0.119015	0.0140462	0.8216
11013_non-targeting_non-targeting_non-targeting	11472.8	120	115				TRUE	0.10392	0.951588	0.485451	0	0	0.113934	0.123769	0.0134627	0.526326
11014_non-targeting_non-targeting_non-targeting	11059.3	234	224				TRUE	-0.0881798	0.961108	0.276872	0	0	0.149267	0.119761	0.0138145	0.194281
11015_non-targeting_non-targeting_non-targeting	12173.8	132	129				TRUE	-0.0205872	1.03849	0.962804	0	0	0.229328	0.116639	0.013319	0.837351
11016_non-targeting_non-targeting_non-targeting	12087.5	164	163				TRUE	-0.0784623	1.05194	0.192781	0	0	0.073479	0.121939	0.0136299	-0.204227
11017_non-targeting_non-targeting_non-targeting	11186.1	239	233				TRUE	-0.0336549	0.948026	0.060394	0	0	0.0785535	0.115913	0.0134154	-0.435295
11018_non-targeting_non-targeting_non-targeting	11056.7	183	178				TRUE	0.0219794	0.985647	0.39956	2	0	-0.0176989	0.12202	0.0137743	-0.629725
11019_non-targeting_non-targeting_non-targeting	11508.4	210					FALSE	0.0780185	0.90198	0.221678	1	1	0.169733	0.121155	0.0132169	0.482664
1101_C5orf34_P1P2_ENSG00000172244	11427.4	102	101	0.139535	0.419975	-0.580025	FALSE	-0.00905091	0.966185	0.156184	0	0	0.224298	0.1155	0.0131312	-1.15597
11020_non-targeting_non-targeting_non-targeting	11324.6	256	248				TRUE	0.0102754	1.1233	0.00189981	0	0	0.134243	0.117165	0.0132134	0.863353
11021_non-targeting_non-targeting_non-targeting	10879.2	208	204				TRUE	0.0182892	1.09393	0.309769	0	0	0.0459239	0.119567	0.0132937	-0.709999
11022_non-targeting_non-targeting_non-targeting	11456.9	312	306				TRUE	-0.114948	0.965984	0.159184	0	0	0.0179117	0.121313	0.0133433	-0.773094
11023_non-targeting_non-targeting_non-targeting	11579.1	358	348				TRUE	-0.103716	1.00934	0.0919908	0	0	0.0818824	0.120621	0.0137245	-0.0429579
11024_non-targeting_non-targeting_non-targeting	11853.7	153	150				TRUE	-0.0452299	1.01622	0.706929	0	0	0.069475	0.120094	0.0133034	0.246317
11025_non-targeting_non-targeting_non-targeting	11533	114	113				TRUE	-0.00086798	0.969857	0.622538	0	0	0.0526441	0.120465	0.0135043	-1.12227
11026_non-targeting_non-targeting_non-targeting	11852	217	211				TRUE	0.00728179	0.972161	0.716728	0	0	0.166582	0.122436	0.0133032	0.35922
11027_non-targeting_non-targeting_non-targeting	11445.2	226	222				TRUE	0.0401854	0.913131	0.0994901	0	0	-0.0632894	0.12124	0.0133395	1.13529
11028_non-targeting_non-targeting_non-targeting	12068.3	64	64				TRUE	-0.064299	0.750028	0.0470953	0	0	0.112474	0.115785	0.0133135	0.0207765
11029_non-targeting_non-targeting_non-targeting	10975.4	297	292				TRUE	-0.056316	1.01574	0.0142986	1	0	0.00602817	0.120915	0.0139054	-0.67636
1102_MRNIP_P1P2_ENSG00000161010	12138.1	127	122	0.134311	0.165938	-0.834062	FALSE	0.20943	0.964832	0.19518	1	1	0.128747	0.115786	0.0138694	0.981359
11030_non-targeting_non-targeting_non-targeting	11089	182	168				TRUE	-0.0907892	0.984178	0.954605	0	0	0.13233	0.122109	0.0139041	-0.293786
11031_non-targeting_non-targeting_non-targeting	11219.9	155	151				TRUE	0.128775	1.00892	0.145485	0	0	0.00648493	0.115229	0.0141162	2.03566
11032_non-targeting_non-targeting_non-targeting	11407	48	48				TRUE	-0.0452378	1.1597	0.276272	1	1	-0.0313189	0.120802	0.0135715	-0.386113
11033_non-targeting_non-targeting_non-targeting	11607.3	155	149				TRUE	0.0614449	1.04527	0.707229	0	0	0.165225	0.11961	0.0133839	0.816215
11034_non-targeting_non-targeting_non-targeting	11684.1	248	241				TRUE	0.00112192	0.934229	0.0417958	1	0	0.0874519	0.117338	0.0131962	0.506879
11035_non-targeting_non-targeting_non-targeting	11244.5	162	156				TRUE	-0.0635122	0.944029	0.778222	0	0	-0.00396509	0.11879	0.0133022	-0.984925
11036_non-targeting_non-targeting_non-targeting	11758.1	163	160				TRUE	-0.0248916	1.11739	0.341166	0	0	0.0942974	0.120369	0.013541	0.522479
11037_non-targeting_non-targeting_non-targeting	11936.3	161	157				TRUE	0.0425245	0.963567	0.513949	0	0	0.136885	0.121295	0.0134499	0.868027
11038_non-targeting_non-targeting_non-targeting	11795.2	167	158				TRUE	-0.0273879	0.910029	0.0750925	0	0	0.138886	0.120531	0.0135744	-0.6169
11039_non-targeting_non-targeting_non-targeting	11308	196	190				TRUE	-0.0250825	0.872476	0.480452	0	0	0.0791663	0.117193	0.0137055	0.339255
1103_C5orf51_P1P2_ENSG00000205765	11345.5	88	85	0.368971	0.155193	-0.844807	FALSE	0.329179	1.03886	0.00359964	2	1	0.0133932	0.110713	0.0127013	0.635682
11040_non-targeting_non-targeting_non-targeting	11446.7	171	168				TRUE	0.0898508	0.990091	0.90311	0	0	0.03028	0.12036	0.0139508	-0.687937
11041_non-targeting_non-targeting_non-targeting	11419.8	75	74				TRUE	-0.0562906	0.757537	0.0782922	0	0	0.072225	0.119084	0.0141298	-0.929565
11042_non-targeting_non-targeting_non-targeting	11141.2	224	215				TRUE	-0.0407646	0.928616	0.258974	0	0	0.0169009	0.120101	0.0136565	-0.395938
11043_non-targeting_non-targeting_non-targeting	11148.8	222	217				TRUE	-0.031747	0.896511	0.312669	0	0	0.01232	0.120909	0.0139868	-0.769336
11044_non-targeting_non-targeting_non-targeting	11259.8	211	201				TRUE	0.0547357	0.993105	0.215478	0	0	0.070988	0.119332	0.0140322	0.211335
11045_non-targeting_non-targeting_non-targeting	11560.7	226					FALSE	0.0981738	0.933813	0.0887911	0	0	0.176092	0.119368	0.0132252	-1.68333
11046_non-targeting_non-targeting_non-targeting	11419.1	159	156				TRUE	0.0836384	1.07757	0.0175982	0	0	-0.0261461	0.119721	0.0138717	2.77252
11047_non-targeting_non-targeting_non-targeting	11677.1	135					FALSE	0.463925	0.860096	9.999e-05	305	241	-0.0669859	0.111473	0.0140279	1.03068
11048_non-targeting_non-targeting_non-targeting	11422	133	130				TRUE	-0.0478455	1.04425	0.412059	0	0	-0.0251342	0.122115	0.0137186	-0.807943
11049_non-targeting_non-targeting_non-targeting	12015.6	257					FALSE	0.18649	1.09246	0.245475	0	0	0.194154	0.117336	0.0136937	0.672025
1104_ILRUN_P1P2_ENSG00000196821	11344.1	164	161	0.361658	0.575255	-0.424745	FALSE	0.221043	1.04877	0.0550945	1	1	0.0558172	0.117801	0.0140097	0.946235
11050_non-targeting_non-targeting_non-targeting	11206	298	287				TRUE	-0.0369917	1.08231	0.715228	0	0	0.0604208	0.117866	0.0134672	-1.36789
11051_non-targeting_non-targeting_non-targeting	11793.7	37	37				TRUE	0.15971	0.873686	0.319368	0	0	0.0317724	0.116536	0.013477	1.95465
11052_non-targeting_non-targeting_non-targeting	10727.6	82	82				TRUE	-0.0181971	0.950118	0.59714	0	0	-0.011492	0.120335	0.0138564	-1.48144
11053_non-targeting_non-targeting_non-targeting	11682.4	110	110				TRUE	0.0803649	0.967701	0.108989	0	0	-0.0261836	0.121618	0.0142157	0.907928
11054_non-targeting_non-targeting_non-targeting	11621.3	254	250				TRUE	-0.131688	0.813136	0.248975	0	0	0.10025	0.120702	0.0134821	-0.66228
11055_non-targeting_non-targeting_non-targeting	11234.8	490					FALSE	0.175723	1.00286	0.231677	0	0	0.0634268	0.117913	0.0133299	-0.663047
11056_non-targeting_non-targeting_non-targeting	11725.7	113	112				TRUE	0.00454321	0.874185	0.0327967	0	0	-0.0079128	0.122757	0.0139801	-1.54955
11057_non-targeting_non-targeting_non-targeting	11710.1	203	197				TRUE	0.00827557	1.0183	0.19998	1	1	0.212068	0.121774	0.0132037	-0.61395
11058_non-targeting_non-targeting_non-targeting	11813	99	97				TRUE	-0.0282003	0.888871	0.583942	0	0	0.136148	0.12176	0.0137307	-0.968325
11059_non-targeting_non-targeting_non-targeting	12057.4	378	368				TRUE	0.00926918	1.01259	0.0276972	11	3	0.0745453	0.118798	0.0134344	0.445162
1105_C6orf120_P1P2_ENSG00000185127	11196.3	221	213	0.358679	0.565057	-0.434943	FALSE	0.314535	1.05587	0.230177	17	16	-0.00231591	0.119921	0.0139402	0.361594
11060_non-targeting_non-targeting_non-targeting	10458.8	32	32				TRUE	-0.144026	0.95164	0.0625937	0	0	-0.259775	0.117617	0.0135927	-1.46326
11061_non-targeting_non-targeting_non-targeting	12496.5	111					FALSE	-0.0657804	0.730024	0.00839916	0	0	0.297854	0.118959	0.0129021	-0.667981
11062_non-targeting_non-targeting_non-targeting	11592.1	64	63				TRUE	-0.107354	0.997405	0.558344	1	1	0.0115769	0.11571	0.0130534	0.773617
11063_non-targeting_non-targeting_non-targeting	11716.3	172	169				TRUE	0.010322	1.08811	0.314669	0	0	0.0579967	0.116912	0.0139143	2.28601
11064_non-targeting_non-targeting_non-targeting	11789.9	151	147				TRUE	-0.0467231	0.926892	0.0256974	6	5	0.0866007	0.116172	0.0128229	-0.0532545
11065_non-targeting_non-targeting_non-targeting	12211.2	120	116				TRUE	-0.115554	0.857402	0.318168	0	0	0.13106	0.121286	0.0138766	0.621317
11066_non-targeting_non-targeting_non-targeting	11084.4	192	186				TRUE	-0.0922934	1.0664	0.263274	0	0	0.0689065	0.114951	0.0133969	-0.566092
11067_non-targeting_non-targeting_non-targeting	11292.8	295	284				TRUE	0.0255357	1.04106	0.451355	0	0	0.0659251	0.119169	0.0137736	0.00194756
11068_non-targeting_non-targeting_non-targeting	11907.1	49	48				TRUE	-0.167657	1.02679	0.0315968	0	0	0.17929	0.123927	0.0128125	-1.04378
11069_non-targeting_non-targeting_non-targeting	11611.5	159	156				TRUE	-0.189141	0.825967	0.135186	0	0	0.0825438	0.117749	0.0135052	-1.04747
1106_C6orf136_P1P2_ENSG00000204564	11802.7	247	242	0.228179	0.102796	-0.897204	FALSE	0.18257	1.09813	0.327267	5	5	0.134242	0.124108	0.0129248	-1.0034
11070_non-targeting_non-targeting_non-targeting	11471.5	274	262				TRUE	0.0555172	1.01917	0.580242	0	0	0.13444	0.119825	0.0139148	0.265464
11071_non-targeting_non-targeting_non-targeting	11585.1	78	73				TRUE	0.00645362	1.0576	0.359064	0	0	0.176845	0.114205	0.0134414	0.542778
11072_non-targeting_non-targeting_non-targeting	11570.7	156	153				TRUE	-0.0106618	1.03052	0.0514949	0	0	0.113832	0.116497	0.0133138	0.89189
11073_non-targeting_non-targeting_non-targeting	11479.2	100	100				TRUE	0.242836	0.889722	0.0562944	0	0	-0.128344	0.116014	0.014548	0.945881
11074_non-targeting_non-targeting_non-targeting	11367.1	163	158				TRUE	0.12544	1.17754	0.00579942	0	0	0.000634375	0.117414	0.0136366	0.239009
11075_non-targeting_non-targeting_non-targeting	11667.1	262	253				TRUE	-0.0139849	0.887088	0.915708	0	0	0.0891501	0.118628	0.0135217	-0.788405
11076_non-targeting_non-targeting_non-targeting	11663.1	195	194				TRUE	0.150421	1.16719	0.0627937	0	0	0.0189875	0.118318	0.0138483	-0.284149
11077_non-targeting_non-targeting_non-targeting	11502.2	154	147				TRUE	-0.10242	0.854005	0.00969903	0	0	0.165024	0.118098	0.0129041	-0.543829
11078_non-targeting_non-targeting_non-targeting	11301.4	37	35				TRUE	-0.12002	0.872889	0.360564	0	0	0.137585	0.120126	0.0137119	-1.43338
11079_non-targeting_non-targeting_non-targeting	11453.9	86	83				TRUE	-0.0533609	0.934467	0.519448	0	0	0.145146	0.117366	0.0131476	-0.521725
1107_C6orf15_P1P2_ENSG00000204542	11348.7	406	389	0			FALSE	0.177212	1.00356	0.392661	0	0	0.0458377	0.117678	0.0135911	0.528023
11080_non-targeting_non-targeting_non-targeting	11498.8	153	146				TRUE	0.0132605	1.01453	0.591341	0	0	-0.00201692	0.122451	0.0133711	2.11744
11081_non-targeting_non-targeting_non-targeting	13253	98					FALSE	0.218799	1.01767	0.561944	0	0	0.332957	0.119166	0.0139397	0.820637
11082_non-targeting_non-targeting_non-targeting	11839.8	116	113				TRUE	-0.0377891	0.987152	0.261174	0	0	0.0674206	0.115916	0.0134815	-0.538835
11083_non-targeting_non-targeting_non-targeting	11725.6	182	174				TRUE	-0.117071	0.886494	0.0170983	0	0	0.175238	0.117242	0.0131254	-0.220795
11084_non-targeting_non-targeting_non-targeting	11383.7	151	149				TRUE	-0.010227	0.930274	0.0116988	0	0	0.102539	0.11702	0.0134501	1.16397
11085_non-targeting_non-targeting_non-targeting	10770.6	78	73				TRUE	0.0794966	1.01684	0.0589941	0	0	0.0673789	0.124218	0.0143783	0.260574
11086_non-targeting_non-targeting_non-targeting	12030	215					FALSE	0.0634305	0.946751	0.139486	0	0	0.189954	0.119432	0.0128838	-0.442511
11087_non-targeting_non-targeting_non-targeting	11120.5	59	58				TRUE	0.199405	1.07792	0.209179	0	0	-0.0111439	0.124384	0.0133296	0.7841
11088_non-targeting_non-targeting_non-targeting	11532.8	180	172				TRUE	-0.12603	0.871818	0.558744	1	0	0.138454	0.118352	0.0137344	-0.840662
11089_non-targeting_non-targeting_non-targeting	11453.7	117	116				TRUE	-0.0156695	0.925771	0.258674	0	0	0.0908647	0.121833	0.0138078	1.1699
1108_SMIM29_P1P2_ENSG00000186577	10729.2	247	238	0.185422	0.139102	-0.860898	FALSE	0.767446	1.09064	9.999e-05	74	40	-0.132961	0.0865259	0.0149098	1.25446
11090_non-targeting_non-targeting_non-targeting	11715.4	45	45				TRUE	0.125761	1.02896	0.448955	1	0	-0.0829531	0.114748	0.0157732	1.71494
11091_non-targeting_non-targeting_non-targeting	11381.4	122	120				TRUE	0.0613894	1.01177	0.542946	0	0	-0.00996207	0.116458	0.0136961	-0.813439
11092_non-targeting_non-targeting_non-targeting	11005.9	80	78				TRUE	-0.0244482	1.16737	0.637736	0	0	-0.0341494	0.118851	0.0139092	0.79607
11093_non-targeting_non-targeting_non-targeting	10842.5	111	106				TRUE	-0.0155016	0.914795	0.273973	0	0	-0.0429379	0.120491	0.0137539	-0.979212
11094_non-targeting_non-targeting_non-targeting	11843.5	116					FALSE	0.166357	1.0174	0.165383	4	3	0.182659	0.119284	0.0134606	-0.491392
11095_non-targeting_non-targeting_non-targeting	10806.4	196					FALSE	0.314992	1.11423	0.49905	0	0	-0.0683727	0.116427	0.0135988	-0.647917
11096_non-targeting_non-targeting_non-targeting	11835	205	202				TRUE	-0.0252767	0.974247	0.278572	0	0	0.142835	0.12027	0.014059	0.880625
11097_non-targeting_non-targeting_non-targeting	11408	127	123				TRUE	0.061836	1.09612	0.0675932	0	0	-0.0036453	0.119751	0.0134751	0.703779
11098_non-targeting_non-targeting_non-targeting	11405.1	221	210				TRUE	-0.0622552	0.953558	0.592841	0	0	0.0663216	0.120424	0.0134466	-0.791201
11099_non-targeting_non-targeting_non-targeting	12081.7	166	164				TRUE	0.128878	1.11547	0.050195	0	0	0.0889948	0.116739	0.0135539	0.218422
1109_MTRES1_P1P2_ENSG00000130349	12596.5	184	181	0.184049	0.213624	-0.786376	FALSE	0.285509	1.08796	9.999e-05	81	77	0.327823	0.128359	0.0146446	0.284439
110_ACTR1A_P1P2_ENSG00000138107	11434.3	465	451	0.303903	0.76894	-0.23106	FALSE	0.229456	1.02326	0.447455	1	1	0.046979	0.118379	0.0140334	0.36141
11100_non-targeting_non-targeting_non-targeting	11782.1	243					FALSE	0.0251586	0.89385	0.0291971	0	0	0.105219	0.121187	0.013764	-0.64049
11101_non-targeting_non-targeting_non-targeting	12165.3	78	74				TRUE	-0.102728	0.79371	0.259974	0	0	0.247174	0.120533	0.0133564	-0.736343
11102_non-targeting_non-targeting_non-targeting	11258.8	184	183				TRUE	-0.0176068	1.02652	0.140986	2	1	-0.00623957	0.119042	0.0135786	0.920842
11103_non-targeting_non-targeting_non-targeting	11200.7	168	165				TRUE	-0.133596	0.880611	0.040096	0	0	0.00455332	0.120315	0.0135205	-1.0929
11104_non-targeting_non-targeting_non-targeting	11718.5	53	52				TRUE	-0.0497046	0.834438	0.114989	0	0	0.130343	0.131474	0.0134056	-1.44659
11105_non-targeting_non-targeting_non-targeting	11573.4	96	94				TRUE	0.045166	0.990216	0.369263	0	0	-0.0131392	0.119949	0.0138582	-0.145358
11106_non-targeting_non-targeting_non-targeting	11713.3	110	110				TRUE	-0.120647	1.0823	0.721228	0	0	0.0646556	0.118608	0.0141317	-1.33626
11107_non-targeting_non-targeting_non-targeting	11546.2	125	123				TRUE	-0.0181738	0.898367	0.451255	0	0	0.200806	0.117262	0.0134687	-0.378372
11108_non-targeting_non-targeting_non-targeting	11357.3	132	130				TRUE	0.0424489	1.00421	0.260474	0	0	0.0701649	0.120877	0.0137581	-0.0621703
11109_non-targeting_non-targeting_non-targeting	10445.8	45	45				TRUE	-0.148956	0.984196	0.269573	0	0	-0.0832807	0.118263	0.0138168	-2.00011
1110_MPIG6B_P1P2_ENSG00000204420	12189.3	159	155	0.380211	0.0927742	-0.907226	FALSE	0.219935	0.927067	0.721728	2	2	0.127823	0.117992	0.0135873	0.0849598
11110_non-targeting_non-targeting_non-targeting	12159.5	179					FALSE	0.0925885	0.854042	0.115588	0	0	0.174887	0.120708	0.0133018	0.156456
11111_non-targeting_non-targeting_non-targeting	12112.5	91	89				TRUE	-0.194335	0.817422	0.0135986	0	0	0.181687	0.119024	0.0132433	0.54912
11112_non-targeting_non-targeting_non-targeting	11761.1	40	39				TRUE	-0.250324	0.929131	0.566543	0	0	0.0652449	0.114606	0.0135037	-1.4917
11113_non-targeting_non-targeting_non-targeting	11600.8	164	159				TRUE	-0.00294773	1.02166	0.570343	0	0	0.134463	0.121334	0.0135953	1.15702
11114_non-targeting_non-targeting_non-targeting	12529.2	66	65				TRUE	-0.292603	1.00855	0.385561	3	0	0.0354611	0.119688	0.0145194	-1.48859
11115_non-targeting_non-targeting_non-targeting	11380.1	173	166				TRUE	0.0433779	1.08459	0.0393961	0	0	0.140197	0.117766	0.0133919	0.818135
11116_non-targeting_non-targeting_non-targeting	11418.3	117	115				TRUE	0.0640163	0.987454	0.284372	6	5	-0.0416794	0.117998	0.0140598	0.913912
11117_non-targeting_non-targeting_non-targeting	10714.6	126	122				TRUE	0.104965	1.04211	0.320668	0	0	-0.0633677	0.121208	0.013646	-0.0941737
11118_non-targeting_non-targeting_non-targeting	11753.1	94	93				TRUE	-0.0302667	0.99563	0.0868913	0	0	0.100823	0.118575	0.0137848	-0.744199
11119_non-targeting_non-targeting_non-targeting	10909.1	177	172				TRUE	0.101523	1.12246	0.260074	0	0	-0.017907	0.117841	0.0134729	-0.48693
1111_C6orf47_P1P2_ENSG00000204439	11293.9	121	118	0.185715	0.134676	-0.865324	FALSE	0.319779	0.897417	0.363564	0	0	-0.00333497	0.117716	0.0137599	0.188179
11120_non-targeting_non-targeting_non-targeting	11105.9	62	60				TRUE	-0.0988194	0.862499	0.433157	0	0	0.0476805	0.113389	0.0138436	-1.46405
11121_non-targeting_non-targeting_non-targeting	11921.2	97	95				TRUE	-0.0675557	0.993178	0.165283	0	0	0.163884	0.117315	0.0141546	-0.478417
11122_non-targeting_non-targeting_non-targeting	11209.8	157	150				TRUE	0.242854	1.04773	0.125787	0	0	0.00330783	0.116378	0.013248	0.0493357
11123_non-targeting_non-targeting_non-targeting	10986.7	102	97				TRUE	-0.0114043	0.983671	0.118988	1	1	0.0585577	0.116145	0.0140617	-0.667838
11124_non-targeting_non-targeting_non-targeting	11906.1	58	58				TRUE	0.17587	1.10677	0.00279972	0	0	-0.0407086	0.119528	0.0147619	-0.944132
11125_non-targeting_non-targeting_non-targeting	11404.5	101	99				TRUE	0.210765	0.978694	0.0114989	1	0	-0.0491695	0.11945	0.0144984	2.15833
11126_non-targeting_non-targeting_non-targeting	11359.4	241	233				TRUE	-0.11695	0.938589	0.122288	0	0	0.129021	0.119011	0.0136056	0.835753
11127_non-targeting_non-targeting_non-targeting	12414.1	148	139				TRUE	-0.0482418	1.0521	0.720728	1	1	0.277725	0.117708	0.0137115	0.671417
11128_non-targeting_non-targeting_non-targeting	11353.6	192	184				TRUE	-0.072604	0.887067	0.10389	2	1	0.11296	0.113558	0.013775	-0.931147
11129_non-targeting_non-targeting_non-targeting	11309.6	95	88				TRUE	0.0797104	0.875536	0.010499	9	8	0.103995	0.121184	0.0136988	0.978323
1112_SNHG32_P1P2_ENSG00000204387	11622	153	148	1.82309	0.193628	-0.806372	FALSE	0.125878	0.933321	0.105589	2	2	0.215597	0.120728	0.0138161	1.06978
11130_non-targeting_non-targeting_non-targeting	11596.1	198	195				TRUE	0.0962186	1.07104	0.738126	0	0	0.135932	0.118352	0.013589	-0.209326
11131_non-targeting_non-targeting_non-targeting	11809.8	151	148				TRUE	0.112216	1.17259	0.0419958	0	0	0.0377545	0.118936	0.0139228	0.475418
11132_non-targeting_non-targeting_non-targeting	10975	43	40				TRUE	0.192411	0.980645	0.610839	0	0	0.0352251	0.116674	0.013751	0.887397
11133_non-targeting_non-targeting_non-targeting	10921.8	112	108				TRUE	-0.0858352	0.947681	0.527647	0	0	0.0904214	0.123716	0.0140425	-0.613007
11134_non-targeting_non-targeting_non-targeting	10183.4	109	105				TRUE	0.0692985	1.08128	0.837516	0	0	-0.0973843	0.122356	0.0134141	0.0380942
11135_non-targeting_non-targeting_non-targeting	11237.3	105	104				TRUE	0.0687998	1.04882	0.19958	0	0	-0.0429053	0.113976	0.0134789	-1.27817
11136_non-targeting_non-targeting_non-targeting	10934.1	161	157				TRUE	-0.0546578	0.819412	0.0133987	0	0	0.00456618	0.12172	0.0138425	-0.484631
11137_non-targeting_non-targeting_non-targeting	11557.2	197	192				TRUE	0.00928573	1.01624	0.685731	0	0	0.110466	0.117337	0.0140696	0.554495
11138_non-targeting_non-targeting_non-targeting	10947.8	241	226				TRUE	0.0521793	1.11623	0.173183	1	1	0.0307059	0.120946	0.0141727	-0.712164
11139_non-targeting_non-targeting_non-targeting	11775.6	173	168				TRUE	-0.00734547	0.956892	0.149085	0	0	0.110352	0.120899	0.0133359	0.409178
1113_C6orf52_P1P2_ENSG00000137434	11895.2	235	232	0.126986	0.288703	-0.711297	FALSE	0.27965	0.997228	0.153285	1	1	0.076135	0.120561	0.0139893	1.13745
11140_non-targeting_non-targeting_non-targeting	10543.8	88	87				TRUE	0.00884255	0.959289	0.659534	0	0	-0.120807	0.113765	0.0132687	-0.896724
11141_non-targeting_non-targeting_non-targeting	12172.1	184					FALSE	0.144495	0.961198	0.258774	1	1	0.140806	0.11846	0.0138331	0.230197
11142_non-targeting_non-targeting_non-targeting	11513.4	44	44				TRUE	-0.38285	0.842093	0.241476	0	0	0.0781331	0.121582	0.013397	-1.85761
11143_non-targeting_non-targeting_non-targeting	11963.6	29	29				TRUE	0.0855425	0.747422	0.810919	0	0	0.263188	0.120297	0.0148847	-0.204446
11144_non-targeting_non-targeting_non-targeting	11222.1	209	204				TRUE	0.0180605	1.10782	0.785221	0	0	0.0777154	0.118867	0.014061	0.667222
11145_non-targeting_non-targeting_non-targeting	11591.8	96	93				TRUE	-0.0381647	1.11747	0.0835916	0	0	0.0619324	0.115265	0.0127546	-1.68928
11146_non-targeting_non-targeting_non-targeting	11198.6	331	322				TRUE	-0.04559	1.03798	0.0119988	0	0	0.073211	0.120712	0.0138979	0.306651
11147_non-targeting_non-targeting_non-targeting	11134.8	257	248				TRUE	0.0788889	1.14416	0.428857	0	0	-0.0361029	0.119746	0.0138937	-0.373542
11148_non-targeting_non-targeting_non-targeting	11285.5	168	163				TRUE	-0.0935385	0.924913	0.0193981	0	0	0.0913378	0.116659	0.0139785	-0.960729
11149_non-targeting_non-targeting_non-targeting	11937.5	267					FALSE	0.162942	1.02059	0.957304	1	1	0.136016	0.118218	0.0139165	-0.461759
1114_C6orf62_P2_ENSG00000112308	10796.8	194	193	0.837689	0.453855	-0.546145	FALSE	0.255478	0.95582	0.157484	4	5	-0.100404	0.121574	0.0136987	0.429157
11150_non-targeting_non-targeting_non-targeting	11476.3	409	402				TRUE	-0.01807	0.983191	0.534147	0	0	0.0584187	0.1181	0.0138514	-0.357875
11151_non-targeting_non-targeting_non-targeting	11019.8	152	144				TRUE	0.0409569	1.07072	0.387661	0	0	0.0488144	0.120701	0.0139409	-0.153191
11152_non-targeting_non-targeting_non-targeting	8598.27	15	13				TRUE	0.386155	1.13302	0.741126	0	0	0.0425225	0.113776	0.0144011	0.558801
11153_non-targeting_non-targeting_non-targeting	11660.5	239	233				TRUE	0.0644188	1.14044	0.29677	1	0	0.124496	0.119245	0.0138513	-0.1039
11154_non-targeting_non-targeting_non-targeting	11848.8	110	107				TRUE	0.0113514	0.712277	0.305369	0	0	0.115588	0.119422	0.0138687	-0.259775
11155_non-targeting_non-targeting_non-targeting	11477.2	165	163				TRUE	0.0906506	0.897384	0.155884	0	0	0.00572016	0.11875	0.0135666	1.47308
11156_non-targeting_non-targeting_non-targeting	11588.6	130	127				TRUE	0.0586002	1.03819	0.142786	0	0	0.0207344	0.11597	0.013997	0.840066
11157_non-targeting_non-targeting_non-targeting	10712.8	146	143				TRUE	-0.0274173	0.883219	0.384662	0	0	-0.0268976	0.121482	0.0136048	-0.949468
11158_non-targeting_non-targeting_non-targeting	11518	308					FALSE	0.234499	0.893837	0.00329967	21	15	0.176095	0.123047	0.0133477	0.345676
11159_non-targeting_non-targeting_non-targeting	11701.3	176	169				TRUE	-0.0905257	0.981076	0.363064	0	0	0.0743686	0.118141	0.0131014	-0.285803
1115_C6orf62_P1_ENSG00000112308	11440.3	152	147	0.837689	0.66627	-0.33373	FALSE	0.145196	0.888014	0.382862	0	0	0.027081	0.119231	0.0136793	0.118325
11160_non-targeting_non-targeting_non-targeting	11530.3	137	136				TRUE	-0.01889	1.09933	0.140286	4	4	0.0327805	0.118344	0.014323	0.423408
11161_non-targeting_non-targeting_non-targeting	11308.7	136	129				TRUE	-0.144837	0.868512	0.0326967	1	1	0.0828431	0.117863	0.0134783	-0.454718
11162_non-targeting_non-targeting_non-targeting	11663.7	119	116				TRUE	0.157817	1.06317	0.147385	0	0	-0.00394614	0.122427	0.0137402	1.08292
11163_non-targeting_non-targeting_non-targeting	11996.9	190	184				TRUE	0.118499	1.04831	0.786621	0	0	0.108637	0.120389	0.0136489	1.57812
11164_non-targeting_non-targeting_non-targeting	11068.6	129	125				TRUE	0.045821	0.935143	0.512649	0	0	0.0957909	0.117664	0.0134702	-0.886929
11165_non-targeting_non-targeting_non-targeting	11772.5	147	144				TRUE	0.124645	0.900749	0.00279972	3	3	0.0788002	0.11715	0.0138412	-0.0029684
11166_non-targeting_non-targeting_non-targeting	11234.3	95	91				TRUE	-0.012747	0.941369	0.130487	0	0	0.148328	0.11513	0.0135352	-0.454324
11167_non-targeting_non-targeting_non-targeting	11684	220	212				TRUE	0.0588575	0.981686	0.255374	0	0	0.0951264	0.118207	0.0137901	-0.102408
11168_non-targeting_non-targeting_non-targeting	11207.7	178	171				TRUE	-0.0875524	0.925299	0.40006	0	0	-0.0178995	0.115547	0.0134138	-0.464361
11169_non-targeting_non-targeting_non-targeting	11485.1	284	278				TRUE	-0.0545388	0.959758	0.466553	3	3	0.0305319	0.117366	0.0135973	0.231154
1116_C6orf89_P1P2_ENSG00000198663	11679.8	258	253	0.62613	0.0724558	-0.927544	FALSE	0.0802173	0.882044	0.010399	4	4	0.189976	0.114812	0.0138576	-0.273944
11170_non-targeting_non-targeting_non-targeting	11283	371	356				TRUE	0.071858	1.05005	0.030397	0	0	0.0683697	0.119285	0.0134632	-0.194427
11171_non-targeting_non-targeting_non-targeting	11236.8	342	333				TRUE	0.0554997	0.974928	0.562744	0	0	0.0184692	0.119017	0.0138912	0.306362
11172_non-targeting_non-targeting_non-targeting	11703.7	231	227				TRUE	0.0704902	0.891004	0.241376	2	2	0.0923166	0.114173	0.0140504	0.953439
11173_non-targeting_non-targeting_non-targeting	10999.6	126	122				TRUE	-0.128765	0.957535	0.635336	0	0	-0.013536	0.121477	0.0139615	0.16585
11174_non-targeting_non-targeting_non-targeting	8389.33	79					FALSE	1.23094	1.46777	9.999e-05	992	433	-0.709056	0.122825	0.0173706	-0.0181432
11175_non-targeting_non-targeting_non-targeting	10554.5	76	72				TRUE	0.123297	0.83664	0.19948	0	0	-0.00971811	0.117339	0.0134162	1.61493
11176_non-targeting_non-targeting_non-targeting	11202.1	138	134				TRUE	0.119415	1.18837	0.465253	2	2	-0.053658	0.122041	0.0141769	2.5226
11177_non-targeting_non-targeting_non-targeting	11408.1	204	199				TRUE	-0.0668624	0.937069	0.0542946	1	1	0.0567962	0.117423	0.0133069	-0.634795
11178_non-targeting_non-targeting_non-targeting	11996.5	320	312				TRUE	-0.0476818	0.992152	0.0347965	0	0	0.143204	0.114641	0.013593	0.0390843
11179_non-targeting_non-targeting_non-targeting	11648.5	77	75				TRUE	-0.0156104	0.885148	0.661334	6	2	0.113949	0.12278	0.0142491	-0.290738
11180_non-targeting_non-targeting_non-targeting	11474.2	142	141				TRUE	-0.0788122	0.8822	0.305469	0	0	0.0306301	0.122197	0.0134039	-2.20102
11181_non-targeting_non-targeting_non-targeting	12783.3	41	41				TRUE	0.307729	1.09378	0.020198	1	1	0.174752	0.12385	0.0146164	2.46152
11182_non-targeting_non-targeting_non-targeting	11503.4	95	93				TRUE	-0.0782795	0.767957	0.154385	0	0	0.074423	0.119969	0.0134452	-1.36397
11183_non-targeting_non-targeting_non-targeting	11908.7	222	219				TRUE	0.0614215	1.0325	0.240476	1	1	0.0395065	0.11961	0.0135158	-0.186381
11184_non-targeting_non-targeting_non-targeting	11313.5	161	157				TRUE	-0.128174	0.88248	0.0918908	0	0	0.0801918	0.117961	0.0134327	-0.0459808
11185_non-targeting_non-targeting_non-targeting	10844.1	179	172				TRUE	-0.127035	0.942175	0.0308969	4	5	0.151185	0.118858	0.0128249	-0.106127
11186_non-targeting_non-targeting_non-targeting	11569.6	122	122				TRUE	0.14115	0.895981	0.0273973	0	0	0.0454245	0.119014	0.0137196	-0.518879
11187_non-targeting_non-targeting_non-targeting	11757.9	182	179				TRUE	-0.114587	0.934371	0.187481	0	0	0.0413437	0.11741	0.0133466	0.0825992
11188_non-targeting_non-targeting_non-targeting	12004.7	127	121				TRUE	-0.172242	0.843117	0.219478	1	0	0.195544	0.115796	0.0137395	-0.615847
11189_non-targeting_non-targeting_non-targeting	11321.8	65	64				TRUE	-0.216816	0.790678	0.40406	0	0	0.093079	0.118914	0.0133801	-0.275818
1118_C7orf26_P1P2_ENSG00000146576	9901.34	216	205	0.119357	0.134694	-0.865306	FALSE	0.396641	1.0116	9.999e-05	479	384	-0.245169	0.124184	0.0166759	1.85303
11190_non-targeting_non-targeting_non-targeting	11591.9	155	151				TRUE	-0.0574009	0.881764	0.924008	0	0	0.0555831	0.121248	0.013283	-0.541355
11191_non-targeting_non-targeting_non-targeting	10157.6	78	76				TRUE	-0.114794	0.767818	0.49865	0	0	-0.0775132	0.122165	0.0132049	-1.63689
11192_non-targeting_non-targeting_non-targeting	13293.5	64					FALSE	0.054747	0.986567	0.0361964	1	0	0.257276	0.115299	0.0128227	-1.06513
11193_non-targeting_non-targeting_non-targeting	11983.9	307	297				TRUE	0.104616	1.04698	0.173383	0	0	0.0968457	0.117392	0.0135836	0.483431
11194_non-targeting_non-targeting_non-targeting	11508.1	63	61				TRUE	0.134131	0.98229	0.30287	2	2	0.135627	0.113697	0.0134872	0.12221
11195_non-targeting_non-targeting_non-targeting	11304.4	93	93				TRUE	-0.011013	0.883201	0.249775	2	2	0.0443022	0.120515	0.0137524	0.509154
11196_non-targeting_non-targeting_non-targeting	11532	122	115				TRUE	-0.0826929	0.926308	0.642136	0	0	0.169399	0.118634	0.0131345	0.323327
11197_non-targeting_non-targeting_non-targeting	11901.4	114	110				TRUE	-0.06727	0.936837	0.0362964	0	0	0.0992237	0.120118	0.0132106	0.655399
11198_non-targeting_non-targeting_non-targeting	11834	117	116				TRUE	-0.0785372	1.16611	0.319968	0	0	0.105994	0.119876	0.0142588	2.4271
11199_non-targeting_non-targeting_non-targeting	11355.4	411	399				TRUE	-0.0199267	0.981472	0.059994	1	1	0.0895261	0.11698	0.0134476	0.581426
111_ACTR1B_P1P2_ENSG00000115073	11241.2	527	517	0.20986	0.0825959	-0.917404	FALSE	0.121039	0.913934	0.0723928	5	5	0.0790315	0.119534	0.0135915	-0.402797
11200_non-targeting_non-targeting_non-targeting	10803.7	96	96				TRUE	0.0227116	1.01559	0.342166	1	0	-0.0794375	0.120343	0.0140501	1.07078
11201_non-targeting_non-targeting_non-targeting	11760.3	293	287				TRUE	0.0397963	0.963257	0.49755	0	0	0.0480803	0.116717	0.0131739	0.285166
11202_non-targeting_non-targeting_non-targeting	11466.4	210	204				TRUE	-0.125114	0.926764	0.464154	0	0	0.0795495	0.121013	0.0137331	-1.10486
11203_non-targeting_non-targeting_non-targeting	10707.3	95	88				TRUE	0.0266231	1.12127	0.817918	0	0	0.0603064	0.117966	0.0145029	0.470707
11204_non-targeting_non-targeting_non-targeting	11511.5	126	122				TRUE	-0.126777	1.02573	0.667633	0	0	0.110497	0.117155	0.0131305	-0.433425
11205_non-targeting_non-targeting_non-targeting	11006.3	98	94				TRUE	0.0808407	1.116	0.0557944	0	0	-0.108353	0.113791	0.0149134	-0.96425
11206_non-targeting_non-targeting_non-targeting	11446.8	59	59				TRUE	-0.034006	0.935361	0.212279	0	0	0.00291958	0.122783	0.0136031	-0.186498
11207_non-targeting_non-targeting_non-targeting	10421	47	46				TRUE	-0.0848069	0.993938	0.315568	0	0	-0.148017	0.117994	0.0141027	-1.90339
11208_non-targeting_non-targeting_non-targeting	12113.3	119					FALSE	0.0412273	0.764745	0.125087	0	0	0.261908	0.120118	0.0135883	-0.548812
11209_non-targeting_non-targeting_non-targeting	11192.6	136	132				TRUE	0.0564251	1.00183	0.69813	0	0	0.147631	0.122165	0.0141491	-0.917508
1120_CYREN_P1P2_ENSG00000122783	10489.5	201	196	0.579104	0.270539	-0.729461	FALSE	0.358392	1.03786	9.999e-05	482	334	-0.24372	0.126501	0.0153093	-0.0862869
11210_non-targeting_non-targeting_non-targeting	11033.4	192	185				TRUE	0.207894	1.06108	0.0326967	1	1	-0.0308941	0.119894	0.0139263	0.569425
11211_non-targeting_non-targeting_non-targeting	12239.1	122					FALSE	0.138773	0.975515	0.439856	1	1	0.29576	0.117781	0.0135551	0.0293208
11212_non-targeting_non-targeting_non-targeting	12779.8	174					FALSE	0.0658525	0.961446	0.212879	0	0	0.19874	0.121035	0.0136271	0.74745
11213_non-targeting_non-targeting_non-targeting	11723.6	190	185				TRUE	-0.0534111	0.960369	0.393561	0	0	0.0872314	0.119821	0.0135455	-0.140831
11214_non-targeting_non-targeting_non-targeting	10921.3	106	100				TRUE	0.0863189	0.937124	0.452055	0	0	-0.038671	0.117458	0.0136119	-0.16228
11215_non-targeting_non-targeting_non-targeting	11593.8	188	184				TRUE	0.0284063	1.00059	0.453755	1	0	0.0187726	0.114612	0.0134628	-0.0972727
11216_non-targeting_non-targeting_non-targeting	12268.8	150					FALSE	0.0320586	0.984573	0.00159984	1	1	0.168769	0.117584	0.0139339	-0.801392
11217_non-targeting_non-targeting_non-targeting	11310.6	281	268				TRUE	-0.0582741	0.98563	0.130187	0	0	0.0327635	0.117448	0.0136578	-1.21373
11218_non-targeting_non-targeting_non-targeting	11428.9	391	381				TRUE	-0.00942784	0.973692	0.315368	2	2	0.117533	0.117869	0.0134805	0.219104
11219_non-targeting_non-targeting_non-targeting	11746	235	231				TRUE	0.0192271	0.959057	0.517948	0	0	0.0117825	0.119847	0.0133976	0.71127
1121_C7orf50_ENST00000357429.6,ENST00000397098.3,ENST00000397100.2_ENSG00000146540	11259.6	198	194	0.58175	0.649793	-0.350207	FALSE	0.340256	1.16499	0.0952905	0	0	-0.0178896	0.117623	0.0141424	-0.0894231
11220_non-targeting_non-targeting_non-targeting	10676.8	37	37				TRUE	0.288577	1.17442	0.0109989	0	0	-0.0738965	0.112424	0.0148302	1.49441
11221_non-targeting_non-targeting_non-targeting	11158.2	137	133				TRUE	-0.0622087	0.93124	0.0213979	1	0	0.102441	0.117796	0.0131458	-0.279567
11222_non-targeting_non-targeting_non-targeting	11704.7	132	126				TRUE	0.0045145	1.18201	0.121188	0	0	0.108435	0.116383	0.0137547	-0.896561
11223_non-targeting_non-targeting_non-targeting	11202.7	121	116				TRUE	-0.0124436	1.00516	0.418858	0	0	0.0821974	0.117311	0.0137246	-1.403
11224_non-targeting_non-targeting_non-targeting	11755.3	108	105				TRUE	0.0206405	0.931031	0.226277	0	0	0.213039	0.117286	0.0134536	-0.156261
11225_non-targeting_non-targeting_non-targeting	11205	333	323				TRUE	-0.0729619	1.03006	0.273073	0	0	0.0428717	0.119822	0.0137461	0.391277
11226_non-targeting_non-targeting_non-targeting	10837	148	142				TRUE	-0.0855641	0.984178	0.140386	0	0	-0.0388018	0.120791	0.0130754	-1.11366
11227_non-targeting_non-targeting_non-targeting	10375.7	24	24				TRUE	-0.146281	0.796363	0.29967	1	0	-0.265567	0.119581	0.0135938	-2.80947
11228_non-targeting_non-targeting_non-targeting	11390.9	211	203				TRUE	0.00725936	1.01895	0.271873	0	0	0.164234	0.119473	0.0135144	0.5932
11229_non-targeting_non-targeting_non-targeting	11974.1	69	68				TRUE	0.0648138	1.05983	0.678732	0	0	0.102746	0.11821	0.0137401	-1.11268
1122_FMC1_P1P2_ENSG00000164898	11999.7	170	166	0.424544	0.658628	-0.341372	FALSE	0.00690441	0.910602	0.164284	0	0	0.17867	0.118546	0.0135443	1.34733
11230_non-targeting_non-targeting_non-targeting	11034.6	179	172				TRUE	0.0021264	1.02046	0.173783	0	0	0.0743202	0.118344	0.0135044	-0.607671
11231_non-targeting_non-targeting_non-targeting	11776.3	321	312				TRUE	0.163769	1.09937	0.0906909	1	1	0.0974992	0.115701	0.0137855	0.370868
11232_non-targeting_non-targeting_non-targeting	11575	315	306				TRUE	0.0301114	0.989344	0.178382	0	0	0.0449497	0.118992	0.0138255	0.334972
11233_non-targeting_non-targeting_non-targeting	11638.9	136	133				TRUE	0.126968	0.97772	0.0568943	0	0	0.00959425	0.114751	0.0137053	0.589158
11234_non-targeting_non-targeting_non-targeting	11837.1	101	99				TRUE	-0.00524611	0.981521	0.275872	0	0	0.204089	0.119763	0.0142557	0.748422
11235_non-targeting_non-targeting_non-targeting	12594.8	29	29				TRUE	-0.366474	0.684574	0.257774	0	0	0.342648	0.111582	0.0130605	-1.35575
11236_non-targeting_non-targeting_non-targeting	13292.7	46	45				TRUE	-0.0571535	1.26046	0.227877	0	0	0.272575	0.11482	0.0131854	4.49602
11237_non-targeting_non-targeting_non-targeting	11579.8	195	192				TRUE	-0.068659	0.949214	0.00779922	0	0	0.0681757	0.118647	0.013869	-0.141588
11238_non-targeting_non-targeting_non-targeting	11282.1	177	170				TRUE	0.0399318	1.08857	0.138386	0	0	0.0249136	0.117474	0.0133171	-0.059093
11239_non-targeting_non-targeting_non-targeting	10574.2	197	189				TRUE	-0.0248792	0.948875	0.211479	0	0	0.0339435	0.117438	0.0133737	-0.433163
1123_STMP1_P1P2_ENSG00000243317	10915.2	168	161	1.45862	0.0469756	-0.953024	FALSE	0.346058	1.19883	0.059894	3	3	0.016354	0.120632	0.0138404	0.232524
11240_non-targeting_non-targeting_non-targeting	11539.5	115	113				TRUE	0.0148764	1.03269	0.430057	0	0	0.0772274	0.116365	0.0135257	-0.442164
11241_non-targeting_non-targeting_non-targeting	11589.6	63	63				TRUE	0.00652749	1.09319	0.154685	0	0	-0.00413456	0.115965	0.0134666	-0.243902
11242_non-targeting_non-targeting_non-targeting	11674.5	146	140				TRUE	-0.0466367	0.9746	0.357764	0	0	0.024695	0.115555	0.0134451	-0.766515
11243_non-targeting_non-targeting_non-targeting	11494.9	130	126				TRUE	0.0291758	1.03018	0.189481	0	0	-0.0260661	0.115742	0.0133079	-0.820709
11244_non-targeting_non-targeting_non-targeting	11296.9	176	173				TRUE	-0.0412688	1.12927	0.0487951	0	0	-0.0556159	0.118022	0.0140512	0.986039
11245_non-targeting_non-targeting_non-targeting	11386.4	171	170				TRUE	0.0926707	1.16332	0.336266	0	0	0.0261874	0.115266	0.0134471	-0.208589
11246_non-targeting_non-targeting_non-targeting	11976.4	108	105				TRUE	0.0356778	0.875282	0.643436	0	0	0.180533	0.117623	0.0137638	-0.127004
11247_non-targeting_non-targeting_non-targeting	11031.2	134	131				TRUE	0.0397579	1.07843	0.807119	0	0	0.000916027	0.117363	0.0138179	-0.0638255
11248_non-targeting_non-targeting_non-targeting	11569.3	420	408				TRUE	-0.0282095	0.981256	0.580342	0	0	0.12873	0.119608	0.0135992	0.874244
11249_non-targeting_non-targeting_non-targeting	11248.1	167	158				TRUE	-0.120883	0.866576	0.090291	2	2	0.099492	0.120438	0.0132131	-1.23703
1124_C8orf33_P1P2_ENSG00000182307	11187.3	226	225	0.902345	0.0747964	-0.925204	FALSE	0.109224	0.904203	0.322168	2	2	0.0343302	0.119906	0.0139058	0.0942461
11250_non-targeting_non-targeting_non-targeting	12093.5	133	131				TRUE	-0.148425	0.828454	0.221078	0	0	0.177588	0.117991	0.0136261	-0.619109
11251_non-targeting_non-targeting_non-targeting	12099	238					FALSE	0.152795	0.831618	0.0677932	0	0	0.153752	0.122274	0.0134047	-0.31625
11252_non-targeting_non-targeting_non-targeting	12500.2	100	99				TRUE	-0.10743	1.0181	0.009999	0	0	0.180915	0.120027	0.0138255	0.0794585
11253_non-targeting_non-targeting_non-targeting	11571.3	172	168				TRUE	-0.0310939	0.880681	0.491051	1	1	0.00972283	0.120782	0.0137161	-0.229762
11254_non-targeting_non-targeting_non-targeting	11235.4	137	135				TRUE	0.0659587	0.911969	0.225177	0	0	-0.0666888	0.120091	0.0131016	0.0898314
11255_non-targeting_non-targeting_non-targeting	10754.7	47	47				TRUE	-0.0550915	0.906825	0.0165983	0	0	-0.0670919	0.124036	0.0142682	-2.34117
11256_non-targeting_non-targeting_non-targeting	11166	169	166				TRUE	0.0316618	1.11005	0.123588	2	2	-0.0225642	0.121473	0.0140958	-1.21093
11257_non-targeting_non-targeting_non-targeting	11530.5	193	187				TRUE	0.0292139	0.982483	0.855914	0	0	0.0426873	0.118915	0.0139101	0.00498611
11258_non-targeting_non-targeting_non-targeting	11164.6	181	177				TRUE	-0.0507307	1.04855	0.146185	0	0	0.078484	0.123008	0.0134545	-0.585731
11259_non-targeting_non-targeting_non-targeting	11103.5	202	197				TRUE	0.0336413	0.898638	0.354865	0	0	0.00721728	0.122149	0.0135936	0.0847569
1125_C8orf44_P1P2_nan	10610.2	132	128				FALSE	0.202091	1.10447	0.0309969	1	0	0.0215831	0.121784	0.0140943	-1.03175
11260_non-targeting_non-targeting_non-targeting	11200.3	109	106				TRUE	-0.240344	0.922547	0.366963	0	0	0.0379498	0.119511	0.0134842	-0.937096
11261_non-targeting_non-targeting_non-targeting	11533	95	92				TRUE	-0.0208978	0.797786	0.0964904	0	0	0.0743736	0.123975	0.0141794	-0.705664
11262_non-targeting_non-targeting_non-targeting	11463.7	116	114				TRUE	-0.0224523	0.839663	0.126187	0	0	-0.00522922	0.12103	0.0142946	1.11095
11263_non-targeting_non-targeting_non-targeting	11036.6	211	202				TRUE	-0.0228825	1.05472	0.070293	2	2	-0.0257052	0.1199	0.013643	-0.246148
11264_non-targeting_non-targeting_non-targeting	12626.7	34	33				TRUE	0.0168513	0.870532	0.868913	0	0	0.562186	0.117367	0.0128446	-1.06959
11265_non-targeting_non-targeting_non-targeting	11269.5	189	182				TRUE	0.0489337	1.13113	0.343166	0	0	0.040106	0.122942	0.0138848	-0.456424
11266_non-targeting_non-targeting_non-targeting	11361.1	112	110				TRUE	0.0950427	0.977612	0.427357	0	0	0.0622832	0.117457	0.0129603	1.77321
11267_non-targeting_non-targeting_non-targeting	11552	286	282				TRUE	-0.00958829	1.10469	0.239576	0	0	0.0651044	0.121004	0.0139225	-0.312939
11268_non-targeting_non-targeting_non-targeting	11723.7	236	233				TRUE	0.130139	1.04833	0.437656	0	0	0.0511363	0.118893	0.0134143	-0.0660535
11269_non-targeting_non-targeting_non-targeting	10585.6	59	58				TRUE	0.0657888	1.10841	0.907709	0	0	-0.124239	0.116975	0.0132191	-1.52649
1126_RBIS_P1P2_ENSG00000176731	11370.3	152	145	1.28711	0.11316	-0.88684	FALSE	0.211163	0.872189	0.0482952	1	1	0.0605899	0.121978	0.0137877	-1.04148
11270_non-targeting_non-targeting_non-targeting	11712.5	194	194				TRUE	-0.13406	0.965855	0.280172	0	0	-0.00851995	0.120997	0.0133717	-0.836901
11271_non-targeting_non-targeting_non-targeting	11858.8	284	273				TRUE	0.0541633	1.09031	0.59664	2	2	0.163608	0.116019	0.0133645	-0.0489139
11272_non-targeting_non-targeting_non-targeting	11503.4	118	117				TRUE	-0.119594	1.01394	0.676932	0	0	0.0746074	0.121733	0.0125773	-0.907209
11273_non-targeting_non-targeting_non-targeting	12303.6	108	105				TRUE	0.176154	1.02239	0.10329	2	2	0.074975	0.117922	0.0135876	2.37479
11274_non-targeting_non-targeting_non-targeting	11719.5	221	212				TRUE	0.0262336	0.81086	0.0237976	0	0	0.180483	0.119123	0.0137407	0.81951
11275_non-targeting_non-targeting_non-targeting	10906.7	61	60				TRUE	0.0141497	1.15558	0.511049	1	0	0.166593	0.11776	0.0136154	0.305073
11276_non-targeting_non-targeting_non-targeting	11466.9	80					FALSE	-0.0420697	0.717923	0.207879	3	3	0.282496	0.119749	0.0132368	-1.55681
11277_non-targeting_non-targeting_non-targeting	11219.3	155	151				TRUE	0.0605604	1.11246	0.160184	0	0	0.00690534	0.118467	0.0145704	-0.533818
11278_non-targeting_non-targeting_non-targeting	11252.7	81	79				TRUE	-0.0967936	0.946662	0.289971	2	2	0.0476877	0.119705	0.0132979	-0.219419
11279_non-targeting_non-targeting_non-targeting	11070.1	82	80				TRUE	-0.102515	0.904263	0.115588	0	0	-0.0406982	0.124935	0.0133613	-1.01515
1127_C8orf76_P1P2_ENSG00000189376	11934.6	117	115	0.398185	0.102423	-0.897577	FALSE	0.0829892	0.960555	0.309069	1	1	0.0499485	0.120346	0.0140306	0.456944
11280_non-targeting_non-targeting_non-targeting	11560.5	183	179				TRUE	-0.000971796	1.05924	0.117188	0	0	0.113735	0.118742	0.0132858	-0.442005
11281_non-targeting_non-targeting_non-targeting	11383.4	215	207				TRUE	0.182827	1.18388	0.0258974	0	0	0.00342316	0.115674	0.0133153	0.803682
11282_non-targeting_non-targeting_non-targeting	11389.6	204	195				TRUE	-0.00940484	1.02439	0.0281972	1	1	0.16896	0.118331	0.0126855	0.132121
11283_non-targeting_non-targeting_non-targeting	10975	75	71				TRUE	-0.341364	0.873637	0.0287971	0	0	0.0269496	0.116011	0.0131348	-1.86631
11284_non-targeting_non-targeting_non-targeting	11990.2	65	65				TRUE	-0.101439	0.82103	0.134687	0	0	0.165604	0.119266	0.0133514	0.586421
11285_non-targeting_non-targeting_non-targeting	11038.4	285					FALSE	0.241183	1.03213	0.225577	0	0	-0.0908325	0.121154	0.0136507	0.474547
11286_non-targeting_non-targeting_non-targeting	11657.9	122	116				TRUE	0.100919	0.878238	0.0160984	2	2	0.10435	0.118797	0.0141538	-0.310776
11287_non-targeting_non-targeting_non-targeting	11057.1	142	138				TRUE	-0.121245	0.866736	0.427657	2	2	0.0506133	0.120607	0.0132732	-0.038596
11288_non-targeting_non-targeting_non-targeting	11337.8	152	147				TRUE	-0.0722684	0.742044	0.129887	0	0	0.0289662	0.121479	0.0128899	-1.01177
11289_non-targeting_non-targeting_non-targeting	10874.6	145	138				TRUE	0.11887	1.0615	0.343366	0	0	0.0487254	0.118662	0.0144827	1.30827
1128_C8orf82_P1P2_ENSG00000213563	12164.6	238	232	0.343856	0.0801644	-0.919836	FALSE	0.222358	0.977049	0.0905909	6	5	0.151893	0.11593	0.0137878	-0.444481
11290_non-targeting_non-targeting_non-targeting	11796.3	580	561				TRUE	-0.0383512	0.918532	0.141486	3	4	0.0976424	0.120654	0.0136574	-0.260323
11291_non-targeting_non-targeting_non-targeting	11579.2	337	332				TRUE	-0.0201597	0.930849	0.184482	1	1	0.00266662	0.118454	0.0135853	1.11149
11292_non-targeting_non-targeting_non-targeting	11099.4	129	125				TRUE	-0.0227757	1.10386	0.233977	0	0	-0.00483103	0.119084	0.0138196	-0.870867
11293_non-targeting_non-targeting_non-targeting	10321.1	70	62				TRUE	0.0337518	1.25111	0.908509	0	0	0.0435941	0.118741	0.0135238	-2.40706
11294_non-targeting_non-targeting_non-targeting	10298.9	22	21				TRUE	0.118791	0.873984	0.0353965	0	0	-0.198794	0.111013	0.0136289	-1.41301
11295_non-targeting_non-targeting_non-targeting	11441.9	106	105				TRUE	-0.0190107	1.03912	0.671433	0	0	0.0812262	0.119294	0.0137144	-1.55454
11296_non-targeting_non-targeting_non-targeting	11327.1	130	127				TRUE	-0.0329464	1.00711	0.418558	0	0	0.0534662	0.121669	0.0144018	-0.129038
11297_non-targeting_non-targeting_non-targeting	11349.4	78	77				TRUE	0.0507021	0.829141	0.790921	0	0	-0.00455544	0.120946	0.0136692	0.951735
11298_non-targeting_non-targeting_non-targeting	10990.5	49	47				TRUE	0.154251	0.81573	0.338566	0	0	-0.074073	0.117424	0.0139546	-0.796018
11299_non-targeting_non-targeting_non-targeting	11505.8	111	107				TRUE	0.0259872	1.03109	0.176782	0	0	0.0876404	0.114417	0.0136881	-0.313816
1129_SPOUT1_P1P2_ENSG00000198917	10978.3	78	73	0.261175	0.0513173	-0.948683	FALSE	1.2922	1.12479	9.999e-05	458	334	0.00780924	0.0881434	0.0146373	2.73364
112_ACTR2_P1P2_ENSG00000138071	11111.1	514	498	2.42291	0.0833118	-0.916688	FALSE	0.148857	0.912924	0.00449955	11	9	0.0186956	0.1172	0.0137723	0.474707
11300_non-targeting_non-targeting_non-targeting	11548.6	183	179				TRUE	0.0279277	0.929472	0.0536946	3	2	0.0320183	0.118429	0.0134414	-0.926995
11301_non-targeting_non-targeting_non-targeting	11548.1	52	49				TRUE	-0.085547	1.09801	0.625037	0	0	-0.0509681	0.119849	0.0129775	-2.31231
11302_non-targeting_non-targeting_non-targeting	10506.3	121					FALSE	0.232251	0.90916	0.0759924	0	0	-0.0876855	0.120214	0.0141686	2.20026
11303_non-targeting_non-targeting_non-targeting	11757.2	66	64				TRUE	0.0494394	0.965949	0.19558	0	0	-0.0511231	0.117813	0.0135368	-0.137738
11304_non-targeting_non-targeting_non-targeting	11882.8	49	47				TRUE	-0.0404273	0.925735	0.313769	0	0	0.275013	0.119211	0.0126477	1.72685
11305_non-targeting_non-targeting_non-targeting	11016.6	154	149				TRUE	0.0556206	1.06336	0.246575	0	0	-0.00449044	0.113812	0.0135628	0.905456
11306_non-targeting_non-targeting_non-targeting	12172.4	167					FALSE	0.193125	0.95577	0.0865913	0	0	0.150012	0.117954	0.0135398	-1.39227
11307_non-targeting_non-targeting_non-targeting	12089.7	65	64				TRUE	0.00467641	0.957282	0.241476	0	0	0.0910677	0.125151	0.0141804	2.61799
11308_non-targeting_non-targeting_non-targeting	11414.2	295	280				TRUE	-0.0494691	0.909738	0.216478	0	0	0.0742792	0.117443	0.0131585	-0.450054
11309_non-targeting_non-targeting_non-targeting	11302.5	196	191				TRUE	0.049548	1.00157	0.668533	0	0	0.10577	0.117516	0.0139247	0.437737
1130_PAXX_P1P2_ENSG00000148362	11204	355	343	0.858991	0.107157	-0.892843	FALSE	0.157632	1.02133	0.0817918	1	1	0.0306315	0.118271	0.0131045	-0.866967
11310_non-targeting_non-targeting_non-targeting	11626.3	507	494				TRUE	0.0388448	1.05061	0.643236	0	0	0.0853584	0.118284	0.0134417	0.301866
11311_non-targeting_non-targeting_non-targeting	11515	181	176				TRUE	0.0697641	0.99664	0.175682	0	0	0.121175	0.119796	0.0138023	0.978673
11312_non-targeting_non-targeting_non-targeting	11251.6	144	137				TRUE	0.22379	1.22824	0.0270973	0	0	0.00806327	0.1195	0.0144132	1.13268
11313_non-targeting_non-targeting_non-targeting	11367	239	228				TRUE	0.0625917	1.11555	0.176882	0	0	0.0675128	0.118215	0.0135407	0.448641
11314_non-targeting_non-targeting_non-targeting	11913.4	211	204				TRUE	-0.0275674	0.982852	0.461254	0	0	0.0867931	0.116594	0.0135098	0.127544
11315_non-targeting_non-targeting_non-targeting	10961.5	170	166				TRUE	0.0193588	1.03003	0.861914	0	0	0.0297671	0.119268	0.0137054	0.0739068
11316_non-targeting_non-targeting_non-targeting	12144.6	168	164				TRUE	-0.055491	1.03025	0.230677	0	0	0.128284	0.118297	0.0133295	-0.797976
11317_non-targeting_non-targeting_non-targeting	11957.7	144					FALSE	0.168939	1.0067	0.422058	0	0	0.177514	0.116242	0.0127862	-0.506101
11318_non-targeting_non-targeting_non-targeting	11471.6	254	249				TRUE	0.0355866	1.14676	0.0689931	0	0	-0.019757	0.119701	0.0136323	0.0798892
11319_non-targeting_non-targeting_non-targeting	11863.9	175	170				TRUE	0.0635188	1.09394	0.464554	0	0	0.0811306	0.11538	0.0138936	0.513808
1131_C9orf16_P1P2_ENSG00000171159	10802.2	568	561	3.92481	0.104493	-0.895507	FALSE	0.299585	1.04169	9.999e-05	18	11	-0.0718286	0.119751	0.0142427	-0.112515
11320_non-targeting_non-targeting_non-targeting	11035.7	101	98				TRUE	-0.0850677	0.995003	0.39936	0	0	0.0876273	0.113857	0.0132549	0.652712
11321_non-targeting_non-targeting_non-targeting	11759.2	218					FALSE	0.162345	0.996763	0.070093	0	0	0.181893	0.113653	0.0133244	-0.751014
11322_non-targeting_non-targeting_non-targeting	11066.3	51	51				TRUE	-0.125571	0.796542	0.653735	0	0	0.114526	0.119871	0.0135471	0.977781
11323_non-targeting_non-targeting_non-targeting	11554.9	223	217				TRUE	0.0232675	1.05161	0.117888	1	1	0.126506	0.115943	0.0135844	-0.201372
11324_non-targeting_non-targeting_non-targeting	12005.6	125	121				TRUE	0.0976773	1.03448	0.537946	0	0	0.0651025	0.121292	0.0137443	1.58364
11325_non-targeting_non-targeting_non-targeting	11636.8	217	213				TRUE	-0.0946645	0.950456	0.260774	0	0	0.0773438	0.114692	0.0138146	-0.295115
11326_non-targeting_non-targeting_non-targeting	12108.5	248	246				TRUE	-0.0111159	1.05009	0.806619	0	0	0.119763	0.118403	0.0137294	0.890806
11327_non-targeting_non-targeting_non-targeting	12236.1	101	99				TRUE	-0.0689694	0.969106	0.590141	0	0	0.102964	0.11765	0.0136877	-0.124102
11328_non-targeting_non-targeting_non-targeting	9853.59	113					FALSE	0.847399	1.32053	9.999e-05	414	224	-0.355325	0.117653	0.015005	1.26659
11329_non-targeting_non-targeting_non-targeting	12562.1	163	158				TRUE	-0.0731281	0.852673	0.0354965	0	0	0.142489	0.115431	0.013403	-0.286899
1132_AOPEP_ENST00000375315.2_ENSG00000148120	12024	141	140	0.0845777	1.03213	0.0321331	FALSE	0.262665	0.822235	0.0880912	0	0	0.139159	0.118554	0.0131896	-1.04196
11330_non-targeting_non-targeting_non-targeting	10510.3	219	208				TRUE	-0.0245267	0.995411	0.010299	1	1	-0.00243392	0.115199	0.013554	-0.020849
11331_non-targeting_non-targeting_non-targeting	11530.8	68	67				TRUE	0.223518	1.09825	0.0929907	0	0	0.0354255	0.11344	0.0136722	2.32725
1133_C9orf40_P1P2_ENSG00000135045	10768	152	144	0.271429	0.180184	-0.819816	FALSE	0.311605	0.953662	0.928907	1	1	0.0437041	0.120355	0.0140653	-0.504375
1134_C9orf64_P1P2_ENSG00000165118	11293.1	192	188	0.201747	0.18274	-0.81726	FALSE	0.275185	1.04181	0.0207979	0	0	0.0180153	0.118916	0.0135215	0.980011
1135_TMEM250_P1P2_ENSG00000238227	11363.4	178	173	0.248024	0.0455182	-0.954482	FALSE	0.263321	1.02267	0.0507949	0	0	-0.0286408	0.120359	0.0137408	-0.425657
1136_C9orf78_P1P2_ENSG00000136819	11669.3	438	424	2.78347	0.222636	-0.777364	FALSE	0.171944	0.966699	0.0174983	1	1	0.17076	0.116126	0.0136754	0.550055
1137_C9orf85_P1P2_ENSG00000155621	11336.3	252	243	0.16388	0.121873	-0.878127	FALSE	0.106264	0.877584	0.254375	1	1	0.0647308	0.118616	0.0139209	-1.03817
1138_CA11_P1P2_ENSG00000063180	11794.3	378	376	0.104709	0.463004	-0.536996	FALSE	0.213884	1.03737	0.106789	1	1	0.134021	0.119027	0.0133674	-0.2643
1139_CA5A_P1P2_ENSG00000174990	11267	493	482	6.42801e-05	0	-1	FALSE	0.188799	0.987345	0.656634	1	1	0.0149072	0.117846	0.0138286	-0.292717
113_ACTR3B_P1P2_ENSG00000133627	11206.3	121	117	0.190049	0.265342	-0.734658	FALSE	0.439692	1.13583	0.290171	1	1	-0.0345966	0.121078	0.0138336	0.157886
1140_CA8_P1P2_ENSG00000178538	11868.3	240	238	0.596005	0.0870943	-0.912906	FALSE	0.14985	1.08044	0.616638	1	1	0.0840696	0.120021	0.0140443	-1.06493
1141_CAAP1_P1P2_ENSG00000120159	12234.1	15	15	0.187165	0	-1	FALSE	0.191567	1.09829	0.224278	0	0	0.282655	0.118478	0.0147271	-0.273074
1142_CAB39L_P2_ENSG00000102547	12786.1	82	78	0.0966001	0.113027	-0.886973	FALSE	0.162351	1.06897	0.349365	3	3	0.454535	0.119502	0.0143017	2.0991
1143_CAB39L_P1_ENSG00000102547	11523	255	249	0.0966001	0.523231	-0.476769	FALSE	0.250979	0.93592	0.293971	0	0	0.12166	0.119877	0.0135104	1.33596
1144_CAB39_P1P2_ENSG00000135932	11535.8	358	349	1.05214	0.821916	-0.178084	FALSE	0.257314	0.992172	0.242976	1	1	0.048194	0.121435	0.0134762	1.33773
1145_CABIN1_P1P2_ENSG00000099991	11956.4	281	276	0.279629	0.230933	-0.769067	FALSE	0.382293	0.948548	9.999e-05	306	241	0.0763867	0.121114	0.0138693	-0.0697555
1146_CACNB3_P2_ENSG00000167535	11475.4	556	547	0.0328203	0.380591	-0.619409	FALSE	0.202194	1.01489	0.0857914	1	1	0.105446	0.117498	0.0135543	0.852303
1147_CACNB3_P1_ENSG00000167535	11504.4	375	364	0.0328203	0.403286	-0.596714	FALSE	0.150526	0.985714	0.463854	0	0	0.102319	0.119665	0.0138184	-0.543947
1148_CACTIN_P1P2_ENSG00000105298	11647.5	47	46	0.184671	0.788775	-0.211225	FALSE	0.315045	1.14994	0.0189981	0	0	0.189595	0.111486	0.0125146	0.148762
1149_CACUL1_P1P2_ENSG00000151893	11043.2	232	228	0.372485	0.119507	-0.880493	FALSE	0.24038	0.984466	0.156984	6	6	-0.00219237	0.118135	0.0137774	-0.435172
114_ACTR3C_P1P2_ENSG00000106526	12141.3	126	122	0.0462707	0	-1	FALSE	0.0693577	0.989215	0.847815	1	1	0.210948	0.117178	0.0133671	0.510239
1150_CACYBP_P1P2_ENSG00000116161	11904.8	250	246	4.81197	0.155871	-0.844129	FALSE	0.0603159	0.904747	0.0877912	1	1	0.142668	0.118967	0.0135563	-0.538642
1151_CADM4_P1P2_ENSG00000105767	11982.2	865	845	0.0135381	0.162645	-0.837355	FALSE	0.130759	0.916745	0.138486	2	1	0.184767	0.118543	0.0136671	-0.126754
1152_CAD_P1P2_ENSG00000084774	11546.9	59	58	0.408271	0.246224	-0.753776	FALSE	1.21505	1.00944	9.999e-05	258	205	-0.0497837	0.10543	0.0161342	2.92504
1153_CALB1_P1P2_ENSG00000104327	11015.5	162	159	0.00334206	0	-1	FALSE	0.174245	0.994441	0.832417	0	0	0.00646033	0.118767	0.0138251	-0.535691
1154_CALCOCO1_P1P2_ENSG00000012822	11709.4	51	50	0.0578419	0	-1	FALSE	-0.0372694	0.759797	0.0621938	0	0	0.106835	0.116565	0.0129483	-1.15898
1155_CALCOCO2_P1_ENSG00000136436	11904.3	305	301	0.747088	0.0629575	-0.937042	FALSE	0.147373	0.968822	0.162284	2	2	0.135777	0.118957	0.0134771	0.454922
1156_CALCOCO2_P2_ENSG00000136436	10489	140	133	0.747088	0.698332	-0.301668	FALSE	0.367006	1.15509	0.089891	0	0	-0.107247	0.117476	0.0138759	-0.183515
1157_CALM1_P1P2_ENSG00000198668	11922.5	323	317	2.5873	0.198011	-0.801989	FALSE	0.164197	0.978812	0.0236976	1	1	0.0791055	0.118066	0.0137921	0.690715
1158_CALM2_P1P2_ENSG00000143933	11229.6	215	212	5.87789	0.305059	-0.694941	FALSE	0.200016	1.0397	0.010499	21	23	-0.0151853	0.120504	0.0140651	0.171796
1159_CALM3_ENST00000291295.9_ENSG00000160014	11379.1	76	74	1.48765	0.186176	-0.813824	FALSE	-0.0284873	0.847408	0.566243	1	1	0.102851	0.118159	0.0136199	-1.51752
115_ACTR3_P1P2_ENSG00000115091	10557.7	269	261	2.10627	0.261406	-0.738594	FALSE	0.325967	1.04822	0.00209979	10	8	-0.153045	0.11606	0.0144498	1.1423
1160_CALML4_P1P2_ENSG00000129007	11169	221	213	0.116843	0.435834	-0.564166	FALSE	0.0470172	0.845502	0.337066	0	0	0.104513	0.121681	0.013713	0.233469
1161_CALR_P1P2_ENSG00000179218	12133.1	195	190	6.35864	0.134065	-0.865935	FALSE	0.513525	1.10675	9.999e-05	148	139	0.269079	0.11427	0.0140696	0.632657
1162_CALU_P1P2_ENSG00000128595	11557.7	169	163	1.19657	0.210272	-0.789728	FALSE	0.0877946	0.809335	0.249375	1	2	0.137204	0.119088	0.0132349	-1.42118
1163_CAMK1_P1P2_ENSG00000134072	12331.6	262	253	0.0514557	0.0687008	-0.931299	FALSE	0.284948	1.06719	9.999e-05	9	8	0.285446	0.120773	0.0139347	0.734423
1164_CAMK2G_P1P2_ENSG00000148660	11827.1	261	254	0.177793	0.166467	-0.833533	FALSE	0.217029	1.10254	0.370163	0	0	0.0647388	0.120691	0.0136481	1.70991
1165_CAMKK2_P1P2_ENSG00000110931	10820.9	17	16	0.31506	0	-1	FALSE	0.21475	0.643126	0.0464954	0	0	0.0674433	0.118237	0.0135638	0.119205
1166_CAMKMT_P1P2_ENSG00000143919	11413.9	307	298	0.145262	0.112113	-0.887887	FALSE	0.250771	1.10173	0.0769923	1	1	0.0828705	0.119295	0.0138244	0.078256
1167_CAMLG_P1P2_ENSG00000164615	10860.2	167	155	0.607976	0.146245	-0.853755	FALSE	0.540189	1.09698	9.999e-05	245	211	0.0564301	0.122934	0.0150944	1.14233
1168_CAMSAP1_P1P2_ENSG00000130559	11731.3	138	133	0.261443	0.296317	-0.703683	FALSE	0.27136	1.15532	0.00149985	5	5	0.0568436	0.114926	0.0134788	-0.688645
1169_CAMTA1_P1P2_ENSG00000171735	11237.8	175	173	0.96804	0.113586	-0.886414	FALSE	0.323221	1.247	0.10089	1	1	0.051316	0.118019	0.0131569	-0.00395018
116_ACTR5_P1P2_ENSG00000101442	10835.2	51	50	0.0818414	0.755599	-0.244401	FALSE	0.525297	0.818621	9.999e-05	167	130	-0.210791	0.138296	0.0137819	0.976914
1170_CAMTA2_P1P2_ENSG00000108509	10655.3	168	166	0.0778785	0.570823	-0.429177	FALSE	0.331457	0.896867	9.999e-05	77	69	0.0307817	0.118529	0.0171974	-0.274714
1171_CAND1_P1P2_ENSG00000111530	11789.4	60	59	1.01922	0.0157817	-0.984218	FALSE	0.3694	1.14585	0.00329967	9	5	0.0294419	0.1177	0.0143142	0.121065
1172_CANT1_P1P2_ENSG00000171302	10590.4	66	62	0.221107	0.148044	-0.851956	FALSE	0.14885	1.03923	0.621438	0	0	0.0987556	0.116318	0.0135444	-0.847901
1173_CANX_P1_ENSG00000127022	10522.5	133	130	4.45939	0.13887	-0.86113	FALSE	0.286237	0.976235	0.115888	3	3	-0.0988172	0.119533	0.0143905	0.318819
1174_CANX_P2_ENSG00000127022	11547.4	256	247	4.45939	0.905256	-0.0947443	FALSE	0.112564	1.03822	0.255274	1	1	0.178971	0.117922	0.013592	-0.985671
1175_CAP1_P1P2_ENSG00000131236	11793.8	69	69	3.4756	0.172845	-0.827155	FALSE	0.307699	1.09511	0.324868	4	3	0.0766455	0.11923	0.0136361	1.50663
1176_CAPG_P2_ENSG00000042493	10747.4	251	237	0.499862	0.661906	-0.338094	FALSE	0.172581	0.960769	0.345765	0	0	-0.0803337	0.119735	0.0137787	-0.448424
1177_CAPG_P1_ENSG00000042493	12158.7	45	44	0.499862	0.0416287	-0.958371	FALSE	-0.0278828	1.00743	0.421558	1	1	0.124069	0.113992	0.0141484	0.348387
1178_CAPN10_P1P2_ENSG00000142330	11260.3	250	241	0.112135	0.0723042	-0.927696	FALSE	0.0359275	0.894749	0.00139986	8	7	0.236259	0.120032	0.0131413	-1.01801
1179_CAPN15_P1P2_ENSG00000103326	10482.3	89	86	0.177751	0.0688707	-0.931129	FALSE	0.147319	0.926998	0.179482	0	0	0.0120571	0.118715	0.0128971	-0.812183
117_ACTR6_P1P2_ENSG00000075089	10211.1	191	184	0.370909	0.0792103	-0.92079	FALSE	0.591945	0.916502	9.999e-05	1185	1016	-0.232832	0.121967	0.0140341	-0.665889
1180_CAPN1_P1P2_ENSG00000014216	12280.7	29	29	0.633691	0.0503965	-0.949603	FALSE	0.188755	1.16902	0.00429957	1	1	0.0478768	0.123873	0.0137984	-1.56219
1181_CAPN2_P1P2_ENSG00000162909	11396.3	150	148	0.367309	0.0728216	-0.927178	FALSE	0.250171	1.00777	0.127387	1	1	-0.0486661	0.121714	0.0137048	-0.479892
1182_CAPN7_P1P2_ENSG00000131375	11997.2	275	267	0.397804	0.156585	-0.843415	FALSE	0.0309393	0.85772	0.00019998	2	2	0.222142	0.114224	0.0134549	-0.60109
1183_CAPNS1_P1P2_ENSG00000126247	12541.6	237	235	1.12247	0.0750735	-0.924926	FALSE	0.125396	0.861374	0.00039996	2	2	0.209187	0.118781	0.0131596	0.0429569
1184_CAPRIN1_P1P2_ENSG00000135387	9945.52	46	44	2.06496	0.845932	-0.154068	FALSE	0.522588	1.33662	0.0232977	2	2	-0.375219	0.114856	0.0149406	1.03836
1185_CAPZA1_P1P2_ENSG00000116489	11175.9	232	226	1.67696	0.0629733	-0.937027	FALSE	0.178008	1.04811	0.165483	4	4	0.10943	0.120481	0.013788	0.00229958
1186_CAPZA2_P1P2_ENSG00000198898	11828.7	91	88	0.937679	0.192424	-0.807576	FALSE	0.0808347	0.873147	0.549845	1	1	0.152831	0.117872	0.0139327	-0.985221
1187_CAPZB_P1P2_ENSG00000077549	11258.9	77	65	1.40761	0.267966	-0.732034	FALSE	0.76061	1.37886	9.999e-05	34	18	0.375754	0.115729	0.0155856	11.8576
1188_CARD11_P1P2_ENSG00000198286	11225	289	282	0.0834283	0.0843753	-0.915625	FALSE	0.198621	0.919953	0.00129987	8	8	-0.0625745	0.121468	0.0146387	-0.204807
1189_CARD8_P1_ENSG00000105483	11102.3	203	196	0.116944	1.21468	0.214683	FALSE	0.320092	1.05378	0.0919908	0	0	-0.112457	0.115952	0.0138784	-0.559447
118_ACTR8_P1P2_ENSG00000113812	10370.9	411	408	0.224769	0.0474199	-0.95258	FALSE	0.458551	0.955404	9.999e-05	1576	1133	-0.206244	0.115663	0.0145735	0.261092
1190_CARD8_P2_ENSG00000105483	11172	145	143	0.116944	0.0601169	-0.939883	FALSE	0.156547	1.01953	0.0790921	0	0	0.058094	0.116487	0.0132465	-0.00853897
1191_CARD9_P1P2_ENSG00000187796	11638.5	140	136	0.0221893	0.314987	-0.685013	FALSE	0.371948	1.01305	0.228777	0	0	0.099276	0.118711	0.0137447	-0.145695
1192_CARF_P1P2_ENSG00000138380	11282.3	88	85	0.0402455	0.568677	-0.431323	FALSE	1.32769	1.09392	9.999e-05	623	453	-0.0496677	0.0843522	0.0151981	5.09931
1193_CARHSP1_P1P2_ENSG00000153048	11707.7	88	86	0.695415	0.17488	-0.82512	FALSE	0.167015	0.989175	0.807219	1	1	0.0703365	0.117877	0.0137962	-0.166778
1194_NAXD_P1P2_ENSG00000213995	12400	179	176	0.258229	0.198741	-0.801259	FALSE	0.0671139	1.03537	0.172083	1	1	0.168119	0.116568	0.0131069	0.632699
1195_CARM1_P1P2_ENSG00000142453	10291.3	159	156	0.449107	0.139493	-0.860507	FALSE	0.669601	1.1768	9.999e-05	74	51	-0.202194	0.107598	0.0145146	2.01209
1196_CARS2_P1P2_ENSG00000134905	11588.3	205	197	0.553466	0.183279	-0.816721	FALSE	0.336916	1.20506	9.999e-05	45	35	0.107451	0.117689	0.0140885	-0.313132
1197_CARS_P1P2_ENSG00000110619	8519.59	29	28	0.512575	0.358577	-0.641423	FALSE	1.60199	1.09028	9.999e-05	1923	828	-0.89357	0.0978409	0.018832	0.542007
1198_CASC3_P1P2_ENSG00000108349	12278.5	252	244	0.422845	0.0871321	-0.912868	FALSE	0.374906	0.982725	9.999e-05	361	331	0.269274	0.114111	0.014333	1.1571
1199_CASC4_P1P2_ENSG00000166734	10741.5	53	53	0.160563	0.248646	-0.751354	FALSE	0.119944	0.732053	0.136586	0	0	0.000677639	0.122609	0.0144978	-0.765045
119_ACVR1B_P1P2_ENSG00000135503	11332.4	216	212	0.127968	0.109054	-0.890946	FALSE	0.184054	0.948312	0.50165	1	1	0.0965402	0.119292	0.0133045	-0.354985
11_AARSD1_P2_ENSG00000266967	12095.6	222	220	0.694713	0.909125	-0.0908749	FALSE	0.222483	0.92701	0.263874	0	0	0.23121	0.118076	0.013495	0.887566
1200_KNL1_P1P2_ENSG00000137812	9563.38	16	15	0.764547	0	-1	FALSE	1.19629	1.70693	0.00509949	0	0	-0.329949	0.116128	0.0186215	11.6486
1201_CASP10_P1P2_ENSG00000003400	11309.9	63	63	0.147412	0.216463	-0.783537	FALSE	0.327694	0.95056	0.650035	0	0	0.127384	0.122536	0.0132378	0.460648
1202_CASP2_P1P2_ENSG00000106144	11906.2	161	156	0.271862	0.109635	-0.890365	FALSE	-0.0172999	0.883479	0.194981	1	1	0.171135	0.118871	0.0134818	-0.651985
1203_CASP3_P1P2_ENSG00000164305	11592.8	243	234	0.406124	0.109753	-0.890247	FALSE	0.255707	1.09095	0.00049995	5	5	0.0712793	0.11663	0.0131327	-0.562695
1204_CASP6_P1P2_ENSG00000138794	11291.8	382	372	0.434068	0.127946	-0.872054	FALSE	0.167311	1.03655	0.0105989	14	15	0.112404	0.115144	0.0136923	0.333845
1205_CASP7_P1P2_ENSG00000165806	11771.4	320	308	0.0106741	0	-1	FALSE	0.251423	0.92949	0.271073	1	0	0.0748521	0.119467	0.0134439	0.135777
1206_CASP8AP2_P1P2_ENSG00000118412	14212.4	216	211	0.641299	0.277629	-0.722371	FALSE	1.05521	1.02279	9.999e-05	1545	1098	0.814655	0.127156	0.0156181	1.73662
1207_CASP8_P2_ENSG00000064012	11970.9	80	77	0.211285	0.225519	-0.774481	FALSE	0.124366	0.872631	0.115688	0	0	0.147189	0.12159	0.0136563	-1.14432
1208_CASP8_P1_ENSG00000064012	11453.8	103	101	0.211285	0.73116	-0.26884	FALSE	0.145613	0.963248	0.826517	0	0	0.0790974	0.123712	0.0138052	0.488423
1209_CASP9_P1P2_ENSG00000132906	10991.4	76	71	0.0858566	0	-1	FALSE	0.40128	1.11379	0.0532947	0	0	-0.029638	0.123722	0.013377	6.0347
120_ACVR2B_P1P2_ENSG00000114739	10772.4	120	115	0.343557	0.102814	-0.897186	FALSE	0.315388	0.905094	0.0357964	1	1	-0.0113499	0.117404	0.0131608	2.79736
1210_CASS4_P1P2_ENSG00000087589	12104.7	191	185	0.081103	0	-1	FALSE	0.23841	0.863379	0.113189	1	1	0.208155	0.119534	0.0135967	0.804777
1211_CAST_P2_ENSG00000153113	11052.5	103	103	0.371734	0.751129	-0.248871	FALSE	1.15147	1.07449	9.999e-05	278	207	-0.236889	0.0418351	0.0150949	-0.0659083
1212_CAST_P1_ENSG00000153113	10170.5	35	34	0.371734	0	-1	FALSE	0.282277	1.04376	0.846615	0	0	0.0189792	0.11733	0.0152099	-0.717438
1213_CASZ1_ENST00000377022.3_ENSG00000130940	11750.6	149	146	0.000252563	0	-1	FALSE	0.125247	1.02252	0.20018	0	0	0.219227	0.118608	0.0132246	-0.803822
1214_CAT_P1_ENSG00000121691	11371.5	190	185	0.183772	0.0287437	-0.971256	FALSE	0.29405	1.22237	0.253775	0	0	-0.00016025	0.121822	0.0139848	0.0198321
1215_CAT_P2_ENSG00000121691	11717.8	35	35	0.183772	0.452819	-0.547181	FALSE	0.0672963	0.745059	0.458754	0	0	0.180105	0.118509	0.0141847	-0.0744383
1216_CAV2_P1P2_ENSG00000105971	12298.3	285	283	0.000233883	0	-1	FALSE	0.190889	1.00384	0.565943	0	0	0.138574	0.118188	0.0139134	0.698155
1217_CBFA2T2_P1P2_ENSG00000078699	13368.1	121	120	0.130622	0.107692	-0.892308	FALSE	0.100799	0.855307	0.0356964	0	0	0.355509	0.11603	0.0136003	-0.626481
1218_CBFA2T3_P1_ENSG00000129993	10547.8	124	119	0.661715	1.00559	0.00558619	FALSE	0.306657	0.97845	0.370063	0	0	-0.067604	0.116668	0.0136476	2.57761
1219_CBFA2T3_P2_ENSG00000129993	12879.6	189	186	0.661715	0.304191	-0.695809	FALSE	0.57359	1.1534	9.999e-05	332	313	0.373289	0.114876	0.0124005	0.295928
121_ACY1_P1P2_ENSG00000243989	11426.2	74	70	0.632428	0.0646056	-0.935394	FALSE	0.0266643	0.852524	0.0207979	4	4	0.0700897	0.118647	0.0137679	0.413523
1220_CBFB_P1P2_ENSG00000067955	11836.9	157	153	0.460361	0.505764	-0.494236	FALSE	0.186379	1.04939	0.00139986	18	15	0.0777891	0.120815	0.0138558	1.20704
1221_CBLL1_P1P2_ENSG00000105879	10765.8	245	236	0.297914	0.247529	-0.752471	FALSE	0.520248	1.12848	9.999e-05	550	484	-0.0406747	0.124503	0.0144355	0.612438
1222_CBLN1_P1P2_ENSG00000102924	10981.2	376	352	2.14727e-05	0	-1	FALSE	0.298343	0.938523	9.999e-05	41	33	0.0349108	0.118982	0.0141312	0.322475
1223_CBL_P1P2_ENSG00000110395	11374.1	213	206	0.352864	0.160123	-0.839877	FALSE	0.416401	1.02037	9.999e-05	79	64	0.0198563	0.119113	0.0132511	-0.509568
1224_CBR1_P1P2_ENSG00000159228	11762.4	220	216	8.30503e-05	0	-1	FALSE	0.0122893	0.929753	0.010199	0	0	0.0945039	0.120309	0.0135561	-0.789485
1225_CBR4_P1P2_ENSG00000145439	11058.9	214	206	0.308626	0.0627839	-0.937216	FALSE	-0.0144932	0.881175	0.0136986	1	1	0.0378614	0.119543	0.0138451	-1.19224
1226_CBS_P1P2_ENSG00000160200	11168	239	229	0.106357	0.080507	-0.919493	FALSE	0.115165	0.89538	0.0521948	0	0	0.10066	0.115838	0.0129088	-0.395824
1227_CBWD1_ENST00000356521.4_ENSG00000172785	11842.6	203	195	0.11654	0.775968	-0.224032	FALSE	0.192933	0.956479	0.740526	0	0	0.157043	0.121909	0.013769	0.40309
1228_CBX1_P1P2_ENSG00000108468	11978.1	318	309	0.752306	0.0597125	-0.940287	FALSE	0.0810462	0.888562	0.00259974	11	10	0.193263	0.116916	0.0135381	-0.9696
1229_CBX2_P1P2_ENSG00000173894	11286.4	195	188	0.110351	0.235997	-0.764003	FALSE	0.25211	1.00392	0.0481952	2	0	-0.00735808	0.118929	0.0141025	-0.522719
122_ACYP1_P1_ENSG00000119640	11173.4	63	62	0.270581	0.119591	-0.880409	FALSE	0.246545	1.09805	0.624138	0	0	0.0462782	0.12373	0.013742	-1.62992
1230_CBX3_P1P2_ENSG00000122565	11506.6	32	32	3.44164	0.197344	-0.802656	FALSE	0.325601	0.812903	0.0953905	3	3	-0.0678192	0.113407	0.0137634	-1.0939
1231_CBX4_P1P2_ENSG00000141582	11440.1	296	285	0.217471	0.465224	-0.534776	FALSE	0.191232	0.959963	0.835316	1	0	0.0678552	0.120323	0.0134634	-0.691379
1232_CBX5_P1P2_ENSG00000094916	11304.3	179	171	1.81405	0.557801	-0.442199	FALSE	0.145368	0.899714	0.00059994	6	8	0.177625	0.116578	0.0132502	0.267261
1233_CBX6_P1P2_ENSG00000183741	11850.2	104	102	0.196992	0.140678	-0.859322	FALSE	0.116395	1.02827	0.159484	0	0	0.0764409	0.117458	0.0131464	-0.0823153
1234_CBX8_P1P2_ENSG00000141570	11385.8	162	159	0.0945077	0.130649	-0.869351	FALSE	0.296285	1.03104	0.183082	0	0	-0.029282	0.119097	0.0134557	-0.132891
1235_CBY1_P1P2_ENSG00000100211	11436.6	298	294	0.105771	0.0631793	-0.936821	FALSE	0.101538	0.916315	0.0392961	0	0	0.0238751	0.119363	0.0134948	-0.581603
1236_CC2D1A_P1P2_ENSG00000132024	11392.2	223	220	0.222592	0.161257	-0.838743	FALSE	0.0767953	0.841781	0.178982	0	0	0.114822	0.122973	0.013545	-0.159753
1237_CC2D1B_P1P2_ENSG00000154222	11592.4	228	223	0.0902012	0.0955774	-0.904423	FALSE	0.162202	1.03244	0.486851	0	0	0.110771	0.120111	0.0137259	-0.222097
1238_CCAR1_P1P2_ENSG00000060339	10470.9	172	167	2.04546	0.105165	-0.894835	FALSE	0.249828	1.01534	9.999e-05	131	113	-0.124797	0.119163	0.0147471	0.519451
1239_CCAR2_P1P2_ENSG00000158941	12035.3	402	392	0.240439	0.13727	-0.86273	FALSE	0.0953773	0.916885	0.00049995	13	12	0.220076	0.118227	0.0131586	0.244169
123_ACYP1_P2_ENSG00000119640	12092.4	175	174	0.270581	0.595759	-0.404241	FALSE	0.119286	0.996935	0.0773923	0	0	0.16262	0.118581	0.0142097	-0.0209894
1240_KYAT3_P1P2_ENSG00000137944	11806.6	313	306	0.368871	0.0669333	-0.933067	FALSE	0.183658	1.09386	0.0606939	4	4	0.102137	0.11679	0.0135561	0.157948
1241_CCDC106_P1P2_ENSG00000173581	11866.8	371	366	0.257145	0.100753	-0.899247	FALSE	0.102172	0.95978	0.605139	3	3	0.130579	0.119011	0.0136171	0.0208443
1242_CCDC107_P1P2_ENSG00000159884	11194.4	207	203	0.215487	0.227974	-0.772026	FALSE	0.279794	1.0663	0.0110989	1	0	0.040231	0.12432	0.013774	0.64831
1243_MCUB_P1P2_ENSG00000005059	11213.2	259	256	0.337464	0.139724	-0.860276	FALSE	0.204673	1.00648	0.721128	1	2	0.0560827	0.117213	0.0137848	-1.13014
1244_CCDC112_P1P2_ENSG00000164221	10332.3	93	91	0.1915	0	-1	FALSE	0.414686	1.00447	0.00029997	10	8	-0.160796	0.120799	0.0135319	1.54707
1245_CCDC115_P1P2_ENSG00000136710	11090.6	362	346	0.244964	0.0464593	-0.953541	FALSE	0.45033	1.07092	9.999e-05	82	74	0.0598483	0.122208	0.0140243	0.913886
1246_CCDC116_P1P2_ENSG00000161180	10871.7	169	167	0.0399763	0	-1	FALSE	0.260357	1.08822	0.0313969	2	1	0.0536596	0.115859	0.0134502	-0.617746
1247_CCDC117_P1P2_ENSG00000159873	11030.2	189	186	0.313636	0.209156	-0.790844	FALSE	0.186956	0.995365	0.0663934	7	4	0.0505323	0.12077	0.0137636	-0.699462
1248_CCDC124_P1_ENSG00000007080	11057.9	268	258	1.24208	0.108839	-0.891161	FALSE	0.163499	0.98228	0.00649935	11	8	0.0150927	0.118891	0.0139919	-0.619391
1249_CCDC124_P2_ENSG00000007080	11119.4	303	296	1.24208	0.875414	-0.124586	FALSE	0.191243	0.92617	0.290171	1	2	0.00653659	0.118441	0.0135376	-0.84824
124_ACYP2_P1P2_ENSG00000170634	11123.7	86	85	0.122918	0.483834	-0.516166	FALSE	0.229254	0.942302	0.214979	0	0	0.0361957	0.120193	0.0141348	-0.884084
1250_CCDC125_P1P2_ENSG00000183323	11580.1	219	215	0.168661	0.159501	-0.840499	FALSE	0.414472	1.10929	9.999e-05	142	111	0.027473	0.104105	0.0143604	-0.374633
1251_CCDC127_P1P2_ENSG00000164366	10130.6	85	83	0.286346	0.0462685	-0.953731	FALSE	0.298984	0.78862	0.00249975	3	2	-0.192683	0.117188	0.0130174	0.0450227
1252_CCDC12_P1_ENSG00000160799	12081	140	138	1.57539	0.222316	-0.777684	FALSE	-0.012727	0.80305	0.00019998	12	11	0.225279	0.120396	0.0133133	-0.858605
1253_CCDC12_P2_ENSG00000160799	11978.9	176	173	1.57539	1.04197	0.0419732	FALSE	0.178964	1.04658	0.793321	3	3	0.184235	0.116445	0.0132488	0.43853
1254_CCDC130_P2_ENSG00000104957	10489.5	81	78	0.168205	0.480271	-0.519729	FALSE	0.348164	1.0442	0.00919908	1	1	-0.0938727	0.122308	0.0149439	0.160174
1255_CCDC130_P1_ENSG00000104957	11122.2	202	198	0.168205	0.392335	-0.607665	FALSE	0.265242	1.0269	0.00179982	70	69	0.133907	0.11661	0.0143633	0.429125
1256_CCDC136_P1P2_ENSG00000128596	11978.4	305	290	0.224939	0.125489	-0.874511	FALSE	0.235191	0.878553	0.126387	0	0	0.210879	0.117638	0.0136312	-0.180264
1257_CCDC137_P1P2_ENSG00000185298	11216	289	280	0.847945	0.0913969	-0.908603	FALSE	0.305021	1.00601	9.999e-05	38	33	-0.0157968	0.114826	0.0130349	0.197365
1258_CCDC138_P1P2_ENSG00000163006	11936.8	294	287	0.361171	0.0540228	-0.945977	FALSE	0.100834	0.965144	0.364964	1	1	0.161975	0.11995	0.0131148	-0.0636371
1259_CCDC142_P1P2_ENSG00000135637	11795.9	209	204	0.0777136	0.238264	-0.761736	FALSE	0.0216149	0.8309	0.0666933	0	0	0.0856314	0.119562	0.0137119	0.516085
125_ADAL_P1P2_ENSG00000168803	10187.8	126	119	0.261719	0.102353	-0.897647	FALSE	0.219404	0.969507	0.00529947	4	2	-0.204495	0.118958	0.0141889	0.662823
1260_CCDC144A_P1P2_ENSG00000170160	10880.8	306	294	0.00131782	0	-1	FALSE	0.236573	0.858624	0.207879	0	0	-0.0097672	0.118399	0.013499	-0.856149
1261_CCDC144NL_P1_ENSG00000205212	10816.6	87	84	8.19403e-06	0	-1	FALSE	0.0231549	0.941454	0.434957	0	0	0.071373	0.1224	0.0131977	-1.68625
1262_CCDC144NL_P2_ENSG00000205212	11250.3	68	64	8.19403e-06	0	-1	FALSE	0.0905346	0.775585	0.440756	0	0	-0.113281	0.12038	0.0134934	-1.07809
1263_CCDC14_P1P2_ENSG00000175455	11862.8	190	185	0.543607	0.111804	-0.888196	FALSE	0.226947	1.00371	0.020298	1	1	0.100751	0.117804	0.0135229	0.492947
1264_CCDC150_P1P2_ENSG00000144395	12073.8	172	168	0.116544	0.141687	-0.858313	FALSE	0.402219	0.99564	0.00329967	2	2	0.155191	0.115434	0.0132982	1.28407
1265_CCDC167_P1P2_ENSG00000198937	12235.6	160	155	0.79112	0.0736167	-0.926383	FALSE	0.289816	1.08322	0.00609939	1	1	0.209314	0.117137	0.0132416	1.05591
1266_CCDC169-SOHLH2_P1P2_nan	11756.9	242	229				FALSE	0.169202	1.03402	0.660234	0	0	0.184387	0.1192	0.013332	-0.146596
1267_CCDC169_P1P2_ENSG00000242715	12141.4	220	218	0.0964153	0.0884181	-0.911582	FALSE	0.131734	1.02864	0.0640936	3	3	0.166759	0.116825	0.013421	-0.273541
1268_CCDC174_P1P2_ENSG00000154781	10406.2	101	98	0.368771	0.117319	-0.882681	FALSE	0.698339	1.0686	9.999e-05	285	260	-0.153132	0.116786	0.0184964	0.176542
1269_CCDC17_P1P2_ENSG00000159588	9682	42	42	0.0130755	0	-1	FALSE	0.910805	1.53539	9.999e-05	19	16	-0.404856	0.107739	0.0156102	2.88073
1270_CCDC18_P1P2_ENSG00000122483	12066.7	158	154	0.348315	0.0343869	-0.965613	FALSE	0.383916	1.09786	0.268673	3	3	0.143562	0.116602	0.0129532	2.15502
1271_CCDC22_P1P2_ENSG00000101997	10841.6	127	124	0.149168	0.38891	-0.61109	FALSE	0.361938	1.00857	0.00129987	14	13	-0.0766075	0.118205	0.0140193	0.956342
1272_CCDC25_P1P2_ENSG00000147419	12131.7	160	158	0.818797	0.0860515	-0.913948	FALSE	0.270359	0.990008	0.0249975	5	5	0.132998	0.115182	0.0137433	1.20636
1273_CCDC28A_P1P2_ENSG00000024862	11568.9	304	296	0.176192	0.0368602	-0.96314	FALSE	0.169489	0.959882	0.456554	1	1	0.0445046	0.118063	0.0133981	-1.15703
1274_CCDC28B_P2_ENSG00000160050	12590.8	65	64	0.666682	0.145983	-0.854017	FALSE	0.0972327	0.922921	0.145185	1	1	0.245936	0.116395	0.0134971	-0.580064
1275_CCDC28B_P1_ENSG00000160050	11825.4	203	199	0.666682	0.064093	-0.935907	FALSE	0.148197	1.06565	0.448155	10	9	0.0600257	0.122835	0.0138339	-0.536786
1276_CCDC34_P1P2_ENSG00000109881	11851.8	139	136	0.920685	0.0376595	-0.96234	FALSE	0.174265	1.00039	0.137886	1	1	0.0902489	0.122538	0.0138546	0.168372
1277_CCDC43_P1P2_ENSG00000180329	11228.7	82	79	0.625142	0.0595667	-0.940433	FALSE	0.212133	0.91392	0.390361	2	2	0.0239727	0.120063	0.0137469	0.810394
1278_CCDC47_P1P2_ENSG00000108588	12253.9	175	173	1.76517	0.300608	-0.699392	FALSE	0.143394	0.725308	0.155784	1	1	0.0293845	0.120158	0.0136715	-0.969735
1279_CCDC50_P1P2_ENSG00000152492	11910.4	170	168	0.637182	0.0441283	-0.955872	FALSE	0.219276	0.886067	0.0009999	33	32	0.0910145	0.125061	0.0135387	0.369228
127_ADAM10_P1P2_ENSG00000137845	8471.67	86	84	0.385118	0.7286	-0.2714	FALSE	1.56293	1.7897	9.999e-05	1441	609	-0.700508	0.117841	0.0168304	1.74086
1280_CCDC51_P1P2_ENSG00000164051	11345.8	175	171	0.312556	0.110287	-0.889713	FALSE	0.218315	0.942583	0.0361964	2	2	0.100965	0.114418	0.0140496	-0.782744
1281_WASHC3_P1P2_ENSG00000120860	11446.8	234	229	0.260392	0.261548	-0.738452	FALSE	0.243554	1.03074	0.0208979	12	8	0.0453202	0.118886	0.0133697	-0.236474
1282_CCDC57_P1P2_ENSG00000176155	11423.3	308	302	0.129256	0.5013	-0.4987	FALSE	0.182995	0.965023	0.468553	0	0	0.0100409	0.11645	0.0136443	0.0881127
1283_CCDC58_P1P2_ENSG00000160124	11186.8	78	73	0.844721	0.233699	-0.766301	FALSE	0.298069	1.28731	0.223478	2	2	0.0137138	0.116245	0.0137867	1.42913
1284_CCDC59_P1P2_ENSG00000133773	10508.5	200	186	0.992571	0.208273	-0.791727	FALSE	0.804299	1.07587	9.999e-05	278	191	-0.150933	0.119469	0.0148196	1.42189
1285_CCDC61_P1P2_ENSG00000104983	11259.6	215	208	0.109847	0.0429473	-0.957053	FALSE	0.195859	1.00938	0.0841916	0	0	0.0589537	0.118801	0.0142928	-0.356878
1286_CCDC66_P1P2_ENSG00000180376	11364.2	213	205	0.376261	0.226859	-0.773141	FALSE	0.154147	1.05572	0.116388	1	1	0.0438811	0.117566	0.0133828	-0.569839
1287_CCDC69_P1P2_ENSG00000198624	11352.9	47	46	0.395062	0.108539	-0.891461	FALSE	0.394305	1.21524	0.0306969	4	4	0.0812953	0.116664	0.0127826	0.675138
1289_CCDC6_P1P2_ENSG00000108091	11109.1	259	252	0.454629	0.1049	-0.8951	FALSE	0.450442	0.98945	9.999e-05	1199	920	-0.130466	0.118714	0.0155851	3.08673
1291_CCDC71L_P1P2_ENSG00000253276	11270.7	214	211	0.457013	0.154965	-0.845035	FALSE	0.278599	1.018	0.0257974	4	6	0.0700311	0.119581	0.0144851	1.13752
1292_CCDC71_P1P2_ENSG00000177352	11499.3	163	157	0.102043	0.179613	-0.820387	FALSE	0.313011	1.21577	0.406159	0	0	0.0498621	0.116375	0.0136613	1.15328
1293_CCDC74A_P1P2_ENSG00000163040	11594.2	248	237	0.0100547	0	-1	FALSE	0.174511	0.937073	0.00059994	2	0	0.131937	0.117739	0.0130998	-0.851543
1294_CCDC77_P2_ENSG00000120647	11822	173	167	0.171314	0.754675	-0.245325	FALSE	0.146784	1.0042	0.337766	1	1	0.182618	0.117635	0.0135967	-0.24605
1295_CCDC77_P1_ENSG00000120647	11442.5	155	153	0.171314	0.262142	-0.737858	FALSE	0.400175	1.1748	0.0862914	0	0	-0.0282785	0.11718	0.0140245	2.50648
1296_CCDC78_P1P2_ENSG00000162004	10976.4	215	212	0.0153357	0.628974	-0.371026	FALSE	0.461873	1.00955	9.999e-05	162	110	-0.139474	0.119912	0.0147556	0.117085
1297_CCDC82_P1P2_ENSG00000149231	11258.6	232	225	0.251794	0.121355	-0.878645	FALSE	0.0345999	0.869894	0.0719928	1	1	0.0656394	0.119769	0.0136256	-0.874031
1298_CCDC84_P1P2_ENSG00000186166	10413.2	52	48	0.124546	0.168841	-0.831159	FALSE	1.29988	1.5257	9.999e-05	729	533	-0.196087	0.106034	0.0189807	1.23944
1299_CCDC85B_P1P2_ENSG00000175602	11437.2	140	137	1.70192	0.142758	-0.857242	FALSE	0.235059	1.06396	0.178282	1	1	0.100712	0.118072	0.0132549	-0.229365
129_ADAM15_P1P2_ENSG00000143537	11377.8	118	117	0.126742	0.334034	-0.665966	FALSE	0.454365	1.03554	0.0241976	1	1	-0.0837812	0.116182	0.0143049	6.37911
12_AARSD1_P1_ENSG00000266967	10957.9	152	147	0.694713	0.0886944	-0.911306	FALSE	0.259255	0.905284	0.773923	1	1	-0.0232599	0.119378	0.0137928	-0.804209
1300_CCDC85C_P1P2_ENSG00000205476	11476.1	174	169	0.0656361	0.261696	-0.738304	FALSE	0.217416	1.03204	0.457554	0	0	0.0993785	0.118796	0.0132139	0.509532
1301_CCDC86_P1P2_ENSG00000110104	12367.1	133	132	0.482098	0.200248	-0.799752	FALSE	1.35532	1.17152	9.999e-05	1147	1098	0.266575	0.0788739	0.0141175	1.38612
1302_CCDC88A_P1P2_ENSG00000115355	11742.6	164	163	1.05486	0.100814	-0.899186	FALSE	0.192755	1.11772	0.794021	2	1	0.0601156	0.11729	0.013472	-0.22462
1303_CCDC88B_P1P2_ENSG00000168071	10412.5	159	157	0.144468	0.855728	-0.144272	FALSE	0.466631	1.09183	9.999e-05	19	17	-0.226119	0.117466	0.0147001	0.0963571
1304_CCDC88C_P1P2_ENSG00000015133	11838.8	234	226	0.140427	0.176202	-0.823798	FALSE	0.0772418	0.896245	0.00279972	0	0	0.177803	0.116592	0.0132163	0.0905239
1305_CCDC8_P1P2_ENSG00000169515	11247.8	182	179	0.221262	0.0754042	-0.924596	FALSE	0.177818	0.933054	0.755524	1	1	0.013938	0.120891	0.0140148	-0.871778
1306_CCDC90B_P1P2_ENSG00000137500	12021.8	42	41	0.448058	0	-1	FALSE	-0.165239	0.644508	0.266773	2	2	-0.0369309	0.123795	0.0133088	-1.12226
1307_CCDC91_P1P2_ENSG00000123106	11687.5	219	210	0.406843	0.0658889	-0.934111	FALSE	0.224248	1.0423	0.0164984	10	10	0.216246	0.116339	0.0127684	-1.12988
1308_CCDC92_P1P2_ENSG00000119242	11547.3	271	265	0.187341	0.214173	-0.785827	FALSE	0.097043	0.902452	0.010199	0	0	0.129044	0.119275	0.0139206	-0.542084
1309_CCDC93_P1P2_ENSG00000125633	10834.9	203	196	0.209593	0.173283	-0.826717	FALSE	0.243048	0.872069	9.999e-05	40	35	-0.0494884	0.111091	0.0140405	-0.516926
130_ADAM17_P1P2_ENSG00000151694	11841	262	258	0.339534	0.119	-0.881	FALSE	0.0555323	0.839311	0.315568	1	1	0.102012	0.121545	0.0133311	-1.03267
1310_YJU2_P1P2_ENSG00000105248	11467.9	145	139	0.252515	0.274231	-0.725769	FALSE	0.551435	1.21296	9.999e-05	16	9	0.0527542	0.115947	0.0147298	0.998282
1311_CCDC97_P1P2_ENSG00000142039	11511.9	117	116	0.119888	0.0703889	-0.929611	FALSE	0.494656	1.16135	0.0114989	0	0	-0.0385341	0.112875	0.0135029	2.2289
1312_CCDC9_P1P2_ENSG00000105321	12272.2	184	182	0.120816	0.125065	-0.874935	FALSE	0.337786	1.11289	9.999e-05	129	101	0.231185	0.111971	0.0141141	2.07549
1313_CCHCR1_P1P2_ENSG00000204536	11725.6	139	132	0.295604	0.0237064	-0.976294	FALSE	0.2663	0.936864	0.389161	2	2	0.09066	0.120585	0.0137924	2.56532
1314_CCM2_P1P2_ENSG00000136280	11594.1	248	243	0.299481	0.569194	-0.430806	FALSE	0.339904	1.08856	0.165283	0	0	0.0796521	0.120581	0.0137242	0.984811
1315_CCNA2_P1P2_ENSG00000145386	12470.1	57	54	1.89206	0.326029	-0.673971	FALSE	0.15868	0.95734	0.0069993	11	9	0.388305	0.116883	0.0142974	0.586792
1316_CCNB1IP1_P1P2_ENSG00000100814	10985.2	190	183	2.00477	0.101054	-0.898946	FALSE	0.300893	1.18871	0.0855914	2	2	0.0766339	0.118502	0.0130461	-0.650875
1317_CCNB1_P1P2_ENSG00000134057	11463.1	463	445	2.00763	0.110608	-0.889392	FALSE	0.26306	1.10832	0.00119988	3	3	0.129667	0.120665	0.0137884	1.87754
1318_CCNB2_P1P2_ENSG00000157456	11037.6	66	65	1.18171	0.145516	-0.854484	FALSE	0.268123	1.1029	0.00389961	7	5	-0.0134943	0.109232	0.0141373	-0.114836
1319_CCNC_P1P2_ENSG00000112237	11070.2	245	237	1.07195	0.066588	-0.933412	FALSE	0.42003	1.01873	9.999e-05	564	435	-0.0969857	0.129105	0.0156276	1.18719
131_ADAM9_P1P2_ENSG00000168615	12080.3	221	214	0.193757	0.264637	-0.735363	FALSE	0.101308	1.02843	0.0433957	1	1	0.254797	0.119538	0.0137955	0.518066
1320_CCND1_P1_ENSG00000110092	11989.3	179	173	0.0009199	0	-1	FALSE	0.0742547	0.83755	0.69983	0	0	0.239275	0.118425	0.0130303	-1.45939
1321_CCND1_P2_ENSG00000110092	12245.2	140	139	0.0009199	0	-1	FALSE	0.156245	1.03141	0.00639936	0	0	0.342167	0.118043	0.0134219	0.537576
1322_CCND2_P1P2_ENSG00000118971	11999.2	165	162	0.871623	0.0990129	-0.900987	FALSE	0.286338	1.06065	0.488951	1	1	0.23237	0.114463	0.0141053	0.785052
1323_CCND3_P1P2_ENSG00000112576	13794	141	138	1.10873	0.163613	-0.836387	FALSE	0.357914	1.00173	9.999e-05	162	157	0.498499	0.129432	0.0146305	1.35062
1324_CCNDBP1_P1P2_ENSG00000166946	11347.3	66	62	0.337083	0.13591	-0.86409	FALSE	0.186045	0.939093	0.833617	0	0	0.128735	0.122948	0.0140507	1.11243
1325_CCNE1_P1P2_ENSG00000105173	11927	185	181	0.314712	0.213447	-0.786553	FALSE	0.255976	0.996654	9.999e-05	99	89	0.256843	0.123929	0.0139444	-0.819414
1326_CCNE2_P1P2_ENSG00000175305	11519	84	81	0.0934824	0	-1	FALSE	0.159143	0.967272	0.289371	2	2	0.287145	0.115298	0.0137247	-0.467252
1327_CCNF_P1P2_ENSG00000162063	9747.3	321	309	0.420477	0.0695729	-0.930427	FALSE	0.538228	1.16898	9.999e-05	178	83	-0.28871	0.112339	0.0138923	0.666288
1328_CCNG1_P1P2_ENSG00000113328	11814.2	142	139	0.953539	0.0640847	-0.935915	FALSE	0.273492	1.04185	9.999e-05	89	85	0.174908	0.124445	0.0145829	-0.15419
1329_CCNH_P1P2_ENSG00000134480	9230.84	99	96	0.77568	0.0968421	-0.903158	FALSE	0.832577	1.03918	9.999e-05	648	462	-0.420934	0.143048	0.0185008	2.14696
132_ADAMTS14_P1P2_ENSG00000138316	10997.6	144	140	0.0339769	0.84854	-0.15146	FALSE	0.282636	1.09468	0.537646	0	0	0.0160692	0.119907	0.013673	0.614155
1330_CCNI_P1P2_ENSG00000118816	11178.8	71	69	4.98125	0.0407003	-0.9593	FALSE	0.211731	0.988281	0.089891	1	1	-0.0674401	0.116955	0.0128707	-0.828823
1331_CCNJ_P1P2_ENSG00000107443	8755.16	44	44	0.108659	0.270682	-0.729318	FALSE	1.33556	1.30558	9.999e-05	131	71	-0.617449	0.11504	0.0164828	3.75506
1332_CCNK_P2_ENSG00000090061	11831.3	451	442	0.399933	0.662148	-0.337852	FALSE	0.257372	1.07649	9.999e-05	104	89	0.15093	0.122385	0.0136689	1.39511
1333_CCNK_P1_ENSG00000090061	11250.8	313	304	0.399933	0.42325	-0.57675	FALSE	0.410657	0.938014	9.999e-05	733	687	0.030846	0.13615	0.0149966	0.103998
1334_CCNL1_P1P2_ENSG00000163660	11314	435	427	0.598756	0.193429	-0.806571	FALSE	0.249136	1.03876	9.999e-05	73	63	-0.00307581	0.111285	0.0135032	-0.786219
1335_CCNL2_P1P2_ENSG00000221978	10112	171	168	0.658228	0.550631	-0.449369	FALSE	0.589034	1.30479	9.999e-05	21	17	-0.289718	0.116411	0.0144608	0.373786
1336_CCNO_P1P2_ENSG00000152669	11556.6	182	176	0.0805515	0.404897	-0.595103	FALSE	0.266589	1.00147	0.491751	0	0	0.135638	0.1157	0.0135494	0.315113
1337_CCNT1_P1P2_ENSG00000129315	11527.8	170	168	0.411693	0.197645	-0.802355	FALSE	0.185038	0.933009	0.559144	1	1	0.0723817	0.119259	0.0134824	-0.336573
1338_CCNT2_P1P2_ENSG00000082258	11206.6	327	310	0.346351	0.279217	-0.720783	FALSE	0.165246	0.976423	0.50245	8	6	0.04011	0.120849	0.013414	-0.186188
1339_CCNY_P1P2_ENSG00000108100	11579.8	334	329	0.625903	0.437598	-0.562402	FALSE	0.18818	1.0603	0.373163	1	1	0.0987119	0.11912	0.0136382	-0.258554
133_ADAMTS3_P1P2_ENSG00000156140	11978.7	140	135	0.0572445	0.11914	-0.88086	FALSE	0.0951411	0.968384	0.729727	0	0	0.16076	0.120393	0.0132616	-0.313242
1340_CCP110_P1P2_ENSG00000103540	12521.2	68	66	0.234425	0.114439	-0.885561	FALSE	0.335624	1.06616	0.608939	0	0	0.231362	0.11473	0.0135495	3.10579
1341_CCPG1_P1P2_ENSG00000260916	11439.6	311	302	0.710843	0.113289	-0.886711	FALSE	0.0970873	0.917446	0.0351965	5	4	0.136356	0.118351	0.0133259	0.281488
1342_CCR10_P1P2_ENSG00000184451	11931.5	221	214	0.154314	0.309029	-0.690971	FALSE	0.137367	0.983006	0.658034	0	0	0.145708	0.118473	0.0136506	0.619145
1343_CCSAP_P1P2_ENSG00000154429	11865.1	196	187	0.126154	0.0389905	-0.961009	FALSE	0.14181	0.840398	0.590541	1	0	0.0832348	0.118441	0.0130289	-0.492645
1344_CCSER2_P1P2_ENSG00000107771	12077	167	163	0.15325	0.0368272	-0.963173	FALSE	0.405033	1.05365	0.0257974	0	0	0.233514	0.118081	0.0138266	2.18944
1345_CCS_P1P2_ENSG00000173992	11448.7	142	137	0.362903	0.174243	-0.825757	FALSE	0.158911	0.957224	0.909009	2	2	0.0446709	0.120611	0.0135584	0.689412
1346_CCT2_P1P2_ENSG00000166226	10431.3	66	60	4.8859	0.336264	-0.663736	FALSE	1.02586	1.41749	9.999e-05	446	281	-0.0964293	0.115784	0.0163458	0.756112
1347_CCT3_P1P2_ENSG00000163468	8963.21	94	82	8.10169	0.260426	-0.739574	FALSE	1.13694	1.54326	9.999e-05	260	112	-0.234794	0.112348	0.0155016	0.664432
1348_CCT4_P1P2_ENSG00000115484	10416.8	128	115	4.11349	0.242217	-0.757783	FALSE	0.837588	1.11579	9.999e-05	820	679	0.00204458	0.124563	0.0160487	2.50467
1349_CCT5_P1P2_ENSG00000150753	11735.6	53	50	8.26448	0.144285	-0.855715	FALSE	1.15051	1.26184	9.999e-05	365	295	0.179504	0.117224	0.0145106	4.87227
134_ADAMTSL4_P1P2_ENSG00000143382	12112	104	101	0.444462	0.18346	-0.81654	FALSE	0.156857	0.864521	0.0314969	1	1	0.110463	0.117424	0.0130899	1.05532
1350_CCT6A_P1P2_ENSG00000146731	11096.6	107	96	6.11961	0.770678	-0.229322	FALSE	0.331505	1.10249	0.00059994	3	0	0.147609	0.116941	0.0138184	1.34424
1351_CCT7_P1P2_ENSG00000135624	9672.02	54	49	3.72967	0.317643	-0.682357	FALSE	1.47919	1.66645	9.999e-05	496	323	-0.20326	0.110297	0.0165733	1.50611
1352_CCT8_P1P2_ENSG00000156261	10274.3	88	79	7.75919	0.282057	-0.717943	FALSE	0.548959	1.15697	9.999e-05	238	184	0.0939926	0.119497	0.0154884	1.83425
1353_CCZ1B_ENST00000316731.8_ENSG00000146574	11594.1	171	164	0.0326261	0.177635	-0.822365	FALSE	0.235929	1.01414	0.566643	1	1	0.111176	0.11843	0.0132631	0.563454
1354_CCZ1_P1P2_ENSG00000122674	11807.9	276	269	0.347251	0.222024	-0.777976	FALSE	0.262692	1.00536	0.0408959	5	5	0.0569558	0.118388	0.012975	-0.166981
1355_CD151_P1P2_ENSG00000177697	11941.6	238	232	0.437283	0.146635	-0.853365	FALSE	0.125407	0.9849	0.515748	1	1	0.0847138	0.117526	0.0132624	-0.43123
1356_CD164_P1P2_ENSG00000135535	11126.1	309	295	1.47446	0.164738	-0.835262	FALSE	0.193685	0.942169	0.089991	1	1	0.0830344	0.120187	0.0133967	-1.08502
1357_CD226_P1P2_ENSG00000150637	11365.5	80	80	0.18998	0.658415	-0.341585	FALSE	0.112593	0.903998	0.89651	0	0	-0.0704805	0.121098	0.0136174	-0.865658
1358_CD24_P1P2_ENSG00000272398	11577.6	257	253	0.0196229	0.976361	-0.0236385	FALSE	0.161339	0.870875	0.775222	0	0	0.0641146	0.120786	0.0136909	0.154202
1359_CD276_P1P2_ENSG00000103855	11307.3	186	183	0.125484	0.0863139	-0.913686	FALSE	0.173996	0.894455	0.670233	0	0	0.0549609	0.11908	0.0129086	-0.518681
135_ADARB1_P1P2_ENSG00000197381	11955.8	381	374	0.108822	0.897409	-0.102591	FALSE	0.097936	0.900414	0.0368963	0	0	0.138851	0.117008	0.0134764	-0.590228
1360_CD2AP_P1P2_ENSG00000198087	11805	136	133	0.783748	0.642453	-0.357547	FALSE	0.383581	1.09885	0.0338966	2	1	0.103999	0.113031	0.0144315	1.85308
1361_CD2BP2_P1P2_ENSG00000169217	11806.9	380	371	0.362963	0.181928	-0.818072	FALSE	0.121342	0.919887	9.999e-05	89	74	0.127885	0.115836	0.014209	-0.516514
1362_CD320_P1P2_ENSG00000167775	11772	151	148	1.21711	0.0368572	-0.963143	FALSE	0.379984	1.25145	0.0258974	5	5	0.139326	0.119224	0.0141687	1.07706
1363_CD33_P1P2_ENSG00000105383	11702.8	305	298	0.382559	0.108591	-0.891409	FALSE	0.173266	0.892685	0.00969903	11	9	0.0438486	0.122883	0.0132486	-0.125538
1364_CD3D_P1P2_ENSG00000167286	11810.4	204	200	0.0216489	0	-1	FALSE	0.0545855	0.855663	0.00189981	1	0	0.19971	0.11454	0.0130842	-0.707944
1365_CD3EAP_P1P2_ENSG00000117877	9965.93	124	119	0.724473	0.0127629	-0.987237	FALSE	1.34543	1.01322	9.999e-05	805	609	-0.282732	0.0972303	0.0146488	3.43163
1366_CD46_P1P2_ENSG00000117335	11305	89	88	1.11207	0.142478	-0.857522	FALSE	0.110856	0.777569	0.110189	2	2	-0.0128961	0.121259	0.0134405	-0.742852
1367_CD47_P1P2_ENSG00000196776	10731.2	199	189	1.55222	0.0659507	-0.934049	FALSE	0.314292	1.08142	0.333667	1	1	-0.0525646	0.117913	0.0135114	0.153554
1368_CD52_P1P2_ENSG00000169442	10679.5	130	128	0.0743002	0	-1	FALSE	0.165234	0.96704	0.0614939	0	0	-0.105038	0.116332	0.0133868	-1.0073
1369_CD53_P1P2_ENSG00000143119	10431.4	103	99	0.677587	0.0469808	-0.953019	FALSE	0.258741	0.963299	0.813719	1	1	-0.0444314	0.120086	0.0135616	-0.746488
136_ADAR_P1_ENSG00000160710	11849.1	181	180	0.800642	0.542963	-0.457037	FALSE	0.248746	1.04549	0.257174	1	1	0.133357	0.118039	0.013672	-0.00237549
1370_CD55_P1P2_ENSG00000196352	10926.4	295	284	0.750952	0.070639	-0.929361	FALSE	0.211584	0.87312	0.175182	1	1	0.05466	0.123325	0.0139375	-0.145898
1371_CD58_P1P2_ENSG00000116815	11861.7	224	220	0.151235	0	-1	FALSE	0.122322	0.910778	0.230977	0	0	0.0396365	0.118655	0.0133001	0.70639
1372_CD59_P2_ENSG00000085063	11759.9	161	155	0.468035	0.890853	-0.109147	FALSE	0.237169	1.04264	0.00019998	12	10	0.0756774	0.114345	0.0133366	0.0526991
1373_CD59_P1_ENSG00000085063	11606.8	169	166	0.468035	0.0746341	-0.925366	FALSE	0.128332	0.950799	0.20108	1	1	0.00247929	0.121125	0.0138274	-0.8436
1374_CD63_P1P2_ENSG00000135404	11436.4	258	256	6.52239	0.237709	-0.762291	FALSE	0.29945	1.09339	0.171283	3	3	-0.0399404	0.11667	0.0137501	0.87828
1375_CD68_P1P2_ENSG00000129226	11672.6	180	174	0.0197752	0	-1	FALSE	0.266695	1.05914	0.359764	0	0	0.141103	0.117609	0.0137422	0.553887
1376_CD69_P1P2_ENSG00000110848	12067.9	124	122	0.0122784	0	-1	FALSE	0.24694	1.01338	0.050395	0	0	0.10036	0.116999	0.0141137	-0.194884
1377_CD7_P1P2_ENSG00000173762	12712.3	111	110	0.372049	0	-1	FALSE	0.0285215	0.882862	0.40306	1	0	0.220369	0.116983	0.013745	0.17579
1378_CD81_P2_ENSG00000110651	11168.6	108	104	1.72665	1.02557	0.0255659	FALSE	0.353068	1.03046	0.0116988	3	0	-0.150591	0.124914	0.0142185	-1.06917
1379_CD81_P1_ENSG00000110651	11356.9	177	171	1.72665	0.174633	-0.825367	FALSE	0.260887	0.932198	0.575242	1	1	0.0270052	0.120436	0.0136053	0.579903
137_ADAR_P2_ENSG00000160710	11259.7	227	214	0.800642	0.728115	-0.271885	FALSE	0.196094	1.11628	0.719228	1	1	0.0469699	0.119454	0.0136511	0.0390568
1380_CD8B_P1P2_ENSG00000172116	11339.4	213	209	0			FALSE	0.255215	0.947918	0.60084	0	0	0.045579	0.117376	0.0136667	0.0485215
1381_CD99L2_P1P2_ENSG00000102181	9643.79	19	18	0.0263287	2.36955	1.36955	FALSE	0.241453	0.859811	0.170583	0	0	-0.0139793	0.119841	0.0111523	-1.71942
1382_CD99_P1P2_ENSG00000002586	11161.3	118	115	1.42365	0.15847	-0.84153	FALSE	0.312358	0.899918	9.999e-05	125	117	-0.00174388	0.108726	0.0134896	0.661728
1383_CD9_P1P2_ENSG00000010278	11460	170	167	0.107323	0.108968	-0.891032	FALSE	0.127418	1.02116	0.265973	0	0	0.0930298	0.11984	0.0133474	-0.813233
1384_CDADC1_P1P2_ENSG00000102543	12404.7	180	177	0.131747	0.233687	-0.766313	FALSE	0.169811	0.886071	0.236876	0	0	0.24902	0.119103	0.0132375	-0.639938
1385_CDAN1_P1P2_ENSG00000140326	9779.16	180	167	0.0424803	0.306657	-0.693343	FALSE	0.65461	0.970391	9.999e-05	97	45	-0.184887	0.118559	0.0146238	4.60362
1386_CDC123_P1P2_ENSG00000151465	10839.5	255	249	1.75384	0.150659	-0.849341	FALSE	0.390157	1.04027	9.999e-05	102	65	-0.086029	0.113923	0.0140872	-0.0285352
1387_CDC14A_P1P2_ENSG00000079335	11508.9	223	219	0.229065	0.562578	-0.437422	FALSE	0.188685	0.912961	0.0683932	0	0	0.00530944	0.120632	0.013843	-0.320058
1388_CDC14B_P1P2_ENSG00000081377	12671	272	266	0.181903	0.0545891	-0.945411	FALSE	0.26396	1.08382	0.00059994	56	39	0.340718	0.116884	0.013995	0.939007
1389_CDC16_P1P2_ENSG00000130177	9877.63	96	80	1.09143	0.370049	-0.629951	FALSE	0.381983	1.16767	0.10469	1	1	0.0648516	0.118519	0.0137271	-0.0580423
138_ADAT1_P1P2_ENSG00000065457	11699.6	197	192	0.166372	0.0596003	-0.9404	FALSE	0.307823	1.11979	0.0175982	5	5	0.0537342	0.115141	0.0130887	0.470828
1390_CDC20_P1P2_ENSG00000117399	11799.5	128	126	0.912906	0.891886	-0.108114	FALSE	0.401225	1.3237	0.0132987	0	0	0.224762	0.113178	0.0129883	2.56509
1391_CDC23_P1P2_ENSG00000094880	10620.8	38	31	0.39087	0.22184	-0.77816	FALSE	0.556804	1.27552	0.0232977	0	0	0.279646	0.112526	0.0136731	2.47683
1392_CDC25A_P1P2_ENSG00000164045	12409	219	215	0.340508	0.320187	-0.679813	FALSE	0.155049	0.809593	0.00029997	13	10	0.32581	0.115925	0.0138278	0.136349
1393_CDC25B_P1P2_ENSG00000101224	10726.7	119	112	0.142566	0	-1	FALSE	0.539077	1.11891	9.999e-05	242	173	-0.163184	0.11704	0.0154211	-0.641795
1394_CDC25C_P1P2_ENSG00000158402	11423	144	143	0.178307	0.155115	-0.844885	FALSE	0.115765	0.870958	0.069793	1	0	0.15763	0.119264	0.0141412	0.620334
1395_CDC26_P1P2_ENSG00000176386	12618.9	14	13	0.532545	0.850241	-0.149759	FALSE	0.40218	1.20916	0.168983	0	0	0.391884	0.111811	0.013644	1.80283
1396_CDC27_P1P2_ENSG00000004897	11605.6	352	340	0.72579	0.61598	-0.38402	FALSE	0.118047	1.0034	0.134887	1	1	0.128445	0.118256	0.0136175	0.11945
1397_CDC34_P1P2_ENSG00000099804	11803.4	246	242	1.36729	0.0602642	-0.939736	FALSE	0.348625	1.10025	0.00019998	11	9	0.177908	0.117268	0.0134391	0.121685
1398_CDC37_P1P2_ENSG00000105401	11482.3	382	373	1.96099	0.945127	-0.0548729	FALSE	0.176677	1.03377	0.273273	0	0	0.137031	0.115965	0.0131437	-0.41507
1399_CDC40_P1P2_ENSG00000168438	10313	67	58	0.575526	0.319111	-0.680889	FALSE	0.446501	1.37185	0.329467	0	0	0.0677387	0.118291	0.0140176	2.74198
139_ADAT2_P1P2_ENSG00000189007	12033.7	183	175	0.223036	0.0699423	-0.930058	FALSE	0.119016	0.920017	0.089791	0	0	0.207614	0.115564	0.0132248	1.09578
13_AARS_P1P2_ENSG00000090861	7813.65	46	46	0.690684	0.227373	-0.772627	FALSE	2.08282	1.00637	9.999e-05	2310	1360	-1.03771	0.0740223	0.0189978	-0.841144
1400_CDC42BPA_P1P2_ENSG00000143776	12193.1	238	235	0.657109	0.358488	-0.641512	FALSE	0.151184	0.864067	0.640236	2	2	0.162115	0.119223	0.0130804	0.0976865
1401_CDC42BPB_P1P2_ENSG00000198752	11213.4	107	102	0.108932	0.174692	-0.825308	FALSE	0.152852	0.798592	0.150485	0	0	0.0187317	0.114776	0.0133371	-0.180725
1402_CDC42EP1_P1P2_ENSG00000128283	11098.1	259	244	0.900289	0.128485	-0.871515	FALSE	0.0926362	1.01019	0.229077	2	4	0.0332559	0.119104	0.0133992	0.219846
1403_CDC42EP4_P1P2_ENSG00000179604	11408.5	161	158	0.122036	0.457941	-0.542059	FALSE	0.165508	1.06767	0.0589941	2	2	-0.0020911	0.118551	0.0137776	1.31743
1404_CDC42SE1_P1P2_ENSG00000197622	11692.5	131	130	0.540894	0.0824117	-0.917588	FALSE	0.283516	0.981442	0.0157984	2	2	0.000207483	0.118453	0.0131856	-0.292009
1405_CDC42SE2_P1P2_ENSG00000158985	11171.9	147	143	0.363862	0.114736	-0.885264	FALSE	0.248484	1.14147	0.00989901	6	5	0.028019	0.117943	0.0130851	-1.11692
1406_CDC42_P1P2_ENSG00000070831	12154.3	127	124	2.45601	0.210349	-0.789651	FALSE	0.28917	1.16229	9.999e-05	34	29	0.154734	0.127827	0.0132555	-0.128329
1407_CDC45_P1P2_ENSG00000093009	12043.2	168	164	2.26734	0.116682	-0.883318	FALSE	0.100895	0.85002	0.0150985	1	1	0.242787	0.120097	0.0136597	1.1734
1408_CDC5L_P1P2_ENSG00000096401	11369.7	37	33	1.10054	0.173568	-0.826432	FALSE	0.968334	1.34634	9.999e-05	64	31	0.405028	0.0841802	0.0177541	6.94566
1409_CDC6_P1P2_ENSG00000094804	10899	129	117	0.772931	0.412381	-0.587619	FALSE	0.562913	1.32763	9.999e-05	3	2	0.0747564	0.115441	0.015359	4.55414
140_ADAT3_P2_ENSG00000213638	10924.1	238	228	0.0383966	0.458797	-0.541203	FALSE	0.584332	1.04993	9.999e-05	214	198	0.0886572	0.117813	0.0142665	0.667021
1410_CDC73_P1P2_ENSG00000134371	10113.8	110	102	0.77252	0.319721	-0.680279	FALSE	0.683131	1.22408	9.999e-05	141	36	-0.279383	0.11632	0.0147663	0.476485
1411_CDC7_P1P2_ENSG00000097046	12829	243	235	0.229474	0.143894	-0.856106	FALSE	0.176582	1.12641	9.999e-05	56	50	0.474656	0.1167	0.0134609	1.02298
1412_CDCA2_P1P2_ENSG00000184661	11050.4	132	128	0.486045	0.0807942	-0.919206	FALSE	0.186392	0.838176	0.156184	1	1	-0.00605426	0.122853	0.0132783	1.37041
1413_CDCA3_P1P2_ENSG00000111665	11025.8	92	91	0.333304	0.0336391	-0.966361	FALSE	0.239332	1.03241	0.176682	1	1	-0.105298	0.119765	0.0145981	0.990043
1414_CDCA4_P1P2_ENSG00000170779	10447.2	129	122	0.380291	0.0671478	-0.932852	FALSE	0.291163	1.23108	0.0838916	1	1	-0.109233	0.12049	0.0143119	0.0229932
1415_CDCA5_P1P2_ENSG00000146670	11297.6	135	123	0.563182	0.590256	-0.409744	FALSE	0.314104	1.01575	0.249275	0	0	0.165875	0.121085	0.0137373	2.21084
1416_CDCA7L_P1P2_ENSG00000164649	12055.1	104	101	0.464403	0.0391727	-0.960827	FALSE	0.126263	0.882154	0.0385961	3	3	0.230525	0.118871	0.0130426	-0.365911
1417_CDCA7_P1P2_ENSG00000144354	11645.4	259	250	0.936706	0.174388	-0.825612	FALSE	0.213111	1.00368	0.50125	1	1	0.133823	0.11995	0.0136513	0.164321
1418_CDCA8_P1P2_ENSG00000134690	12411.2	98	96	0.947774	0.51361	-0.48639	FALSE	0.250444	1.07491	0.30237	0	0	0.185274	0.113677	0.0135841	1.49583
1419_CDIPT_P1P2_ENSG00000103502	11158.2	490	470	0.163335	0.102422	-0.897578	FALSE	0.584527	1.18283	9.999e-05	704	580	0.0500599	0.122279	0.0139128	-0.223734
141_ADAT3_P1_ENSG00000213638	12906.1	92	90	0.0383966	0	-1	FALSE	0.0847595	1.03036	0.211479	1	1	0.172295	0.117661	0.013207	-1.06204
1420_CDK10_P1P2_ENSG00000185324	11222.1	107	105	0.152063	0.125189	-0.874811	FALSE	0.291681	1.09191	0.00879912	1	1	-0.0427722	0.118121	0.0144548	-0.765641
1421_CDK11A_P1P2_ENSG00000008128	11655.4	444	432	0.26505	0.449722	-0.550278	FALSE	0.184418	1.01477	0.0818918	1	3	0.0502193	0.120538	0.0139125	0.865265
1422_CDK11B_ENST00000317673.7,ENST00000340677.5,ENST00000407249.3_ENSG00000248333	10670.8	55	52	0.260432	0.823664	-0.176336	FALSE	0.664337	1.38414	0.0480952	0	0	-0.0651841	0.11819	0.0140686	1.14615
1423_CDK11B_ENST00000341832.6_ENSG00000248333	10810.2	42	42	0.260432	0.76953	-0.23047	FALSE	0.2843	1.48781	0.213579	0	0	-0.0430138	0.114435	0.0129297	-1.80191
1424_CDK12_P1P2_ENSG00000167258	10404.2	62	58	1.23807	0.302128	-0.697872	FALSE	0.912784	1.07775	9.999e-05	257	209	-0.0681124	0.142857	0.0157418	2.424
1425_CDK13_P1P2_ENSG00000065883	11885.3	213	209	0.57245	0.620666	-0.379334	FALSE	0.296691	1.00792	9.999e-05	76	63	0.0990095	0.121168	0.0139918	0.27484
1426_CDK16_P1P2_ENSG00000102225	11087.1	198	189	0.324944	0.272396	-0.727604	FALSE	0.143517	0.868656	0.10209	1	1	0.0821767	0.118532	0.0135113	-0.587747
1427_CDK17_P1P2_ENSG00000059758	11422.3	105	104	0.190635	0.398068	-0.601932	FALSE	0.0626852	1.06792	0.107089	0	0	-0.0208195	0.12424	0.0139747	0.146452
1428_CDK19_P1P2_ENSG00000155111	11925.7	117	115	0.107423	0.76611	-0.23389	FALSE	0.0514423	0.938729	0.391661	1	1	0.0596497	0.120227	0.0142255	-0.484977
1429_CDK1_P1P2_ENSG00000170312	11610.6	264	244	1.40296	0.641377	-0.358623	FALSE	0.475191	1.3165	9.999e-05	47	13	0.253884	0.119523	0.0147705	8.55975
142_ADA_P1P2_ENSG00000196839	11569.1	175	173	0.452153	0.124348	-0.875652	FALSE	0.0722117	0.862662	0.506349	1	1	0.0766499	0.118837	0.0130542	-1.1671
1430_CDK2AP1_P1P2_ENSG00000111328	11464.8	378	364	0.64789	0.366086	-0.633914	FALSE	0.184363	0.984268	0.49505	1	1	0.0237997	0.119773	0.0136648	0.0414729
1431_CDK2AP2_P1P2_ENSG00000167797	11557.9	146	142	0.402445	0.151134	-0.848866	FALSE	0.251471	1.0473	0.00139986	25	21	-0.0231635	0.118994	0.0137109	-0.0682111
1432_CDK2_P1P2_ENSG00000123374	12230.3	242	235	0.234145	0.0657671	-0.934233	FALSE	0.149884	0.803103	9.999e-05	55	41	0.223035	0.123428	0.0141795	0.305933
1433_CDK4_P1P2_ENSG00000135446	10730.7	109	105	2.207	0.0485974	-0.951403	FALSE	0.355088	1.05299	0.0620938	2	1	-0.0166552	0.12198	0.0130466	0.317476
1434_CDK5RAP1_P2_ENSG00000101391	12128.1	54	54	0.434383	1.07908	0.0790848	FALSE	0.0193683	0.933223	0.288171	0	0	0.00587323	0.120946	0.0133879	-1.05064
1435_CDK5RAP1_P1_ENSG00000101391	12718.3	90	89	0.434383	0.297968	-0.702032	FALSE	0.107125	1.08064	0.189981	2	2	0.268746	0.112413	0.0138164	-0.210364
1436_CDK5RAP2_P1P2_ENSG00000136861	10880.9	117	113	0.6493	0.0138713	-0.986129	FALSE	0.34844	1.01677	0.0670933	2	3	0.0484045	0.116613	0.0135617	0.196911
1437_CDK5RAP3_P1P2_ENSG00000108465	11096.6	252	243	0.259442	0.110134	-0.889866	FALSE	0.283198	0.94571	0.00219978	11	11	0.013376	0.115135	0.0130795	-0.752157
1438_CDK5_P1P2_ENSG00000164885	11771.5	205	204	0.277752	0.0848244	-0.915176	FALSE	0.181019	0.944686	0.00019998	17	17	0.0687963	0.117571	0.013676	1.18169
1439_CDK6_P2_ENSG00000105810	11817.7	256	253	1.20622	0.845285	-0.154715	FALSE	0.286674	1.00466	0.139386	0	0	0.104838	0.119858	0.0136149	1.03135
143_ADCK2_P1P2_ENSG00000133597	12166.8	315	309	0.0830331	0.035998	-0.964002	FALSE	0.182498	0.995182	0.0372963	0	0	0.16091	0.114709	0.0134624	-0.110371
1440_CDK6_P1_ENSG00000105810	12298.1	101	96	1.20622	0.0152735	-0.984727	FALSE	0.457066	1.00344	9.999e-05	182	176	0.366415	0.139949	0.0145316	2.35855
1441_CDK7_P1P2_ENSG00000134058	10249.6	34	30	0.289505	0.455542	-0.544458	FALSE	0.427878	0.961466	0.00069993	14	9	0.0102675	0.139387	0.0153775	-0.90404
1442_CDK8_P1P2_ENSG00000132964	12286.3	188	181	0.194912	0.202614	-0.797386	FALSE	0.0972636	1.00397	0.0487951	3	3	0.217989	0.118521	0.013729	-0.0314271
1443_CDK9_P1P2_ENSG00000136807	10900	349	337	0.259351	0.208878	-0.791122	FALSE	0.388007	1.06105	9.999e-05	775	643	-0.0685888	0.14285	0.01342	-0.426509
1444_CDKAL1_P1P2_ENSG00000145996	11950.2	230	227	0.374568	0.0884527	-0.911547	FALSE	0.287138	1.04022	0.0122988	1	1	0.139153	0.117628	0.0137119	1.2378
1445_CDKL1_P1P2_ENSG00000100490	10971.3	156	152	0.031535	0	-1	FALSE	0.138048	0.966874	0.172183	1	1	0.0402975	0.12232	0.0139344	-0.0434865
1446_CDKN1B_P1P2_ENSG00000111276	10756.8	230	222	0.244244	0.170114	-0.829886	FALSE	0.246283	0.947566	0.0374963	0	0	-0.0614261	0.118116	0.0137915	-1.08453
1447_CDKN1C_P1P2_ENSG00000129757	11882.9	156	153	0.31066	0.0793413	-0.920659	FALSE	0.240236	1.09047	0.00279972	1	1	0.0319381	0.113856	0.0134272	0.493989
1448_CDKN2AIPNL_P1P2_ENSG00000237190	11740	154	149	0.484881	0.104195	-0.895805	FALSE	0.272298	1.01528	0.118188	1	1	0.106352	0.119457	0.0134159	1.50546
1449_CDKN2AIP_P1P2_ENSG00000168564	10858.4	247	235	0.327571	0.182957	-0.817043	FALSE	0.315468	1.23676	0.00419958	95	67	-0.10049	0.116348	0.0139575	-0.714201
144_COQ8A_P1P2_ENSG00000163050	11486.1	707	687	0.302659	0.185976	-0.814024	FALSE	0.207374	1.03457	0.131687	2	2	0.0203441	0.119623	0.013682	0.43311
1450_CDKN2C_P2_ENSG00000123080	11051.1	141	137	0.371543	0.572239	-0.427761	FALSE	0.286031	0.995549	0.0687931	1	1	0.13241	0.118866	0.0142622	-0.147072
1451_CDKN2C_P1_ENSG00000123080	12182.7	171	169	0.371543	0.63316	-0.36684	FALSE	0.153219	0.986923	0.0110989	0	0	0.126768	0.114053	0.0134271	-0.174524
1452_CDKN2D_P1P2_ENSG00000129355	11157.7	247	239	0.126978	0.130483	-0.869517	FALSE	0.0953514	1.02619	0.0173983	4	4	0.0852003	0.118103	0.0134873	-0.712098
1453_CDKN3_P1P2_ENSG00000100526	10625.5	107	100	0.285803	0.035242	-0.964758	FALSE	0.347388	1.2123	0.20088	0	0	0.0236491	0.112514	0.0134512	-1.27184
1454_CDPF1_P1P2_ENSG00000205643	11507.9	405	393	0.0695742	0.105967	-0.894033	FALSE	0.170201	0.935599	0.19648	4	4	0.0723161	0.117442	0.0133613	-0.814888
1455_CDR2L_P1P2_ENSG00000109089	10545.9	43	43	0.0239111	0	-1	FALSE	0.943137	1.02899	9.999e-05	114	50	-0.389354	0.108768	0.0140829	-0.123816
1456_CDR2_P1P2_ENSG00000140743	11139.9	217	210	0.121609	0.116628	-0.883372	FALSE	0.16365	0.960533	0.256874	0	0	0.0688767	0.119571	0.0133051	0.0120025
1457_CDS2_P1P2_ENSG00000101290	11065.4	74	73	0.194842	0.0712295	-0.928771	FALSE	0.768685	1.27342	9.999e-05	84	41	-0.21669	0.117987	0.0157725	-0.429418
1458_CDT1_P1P2_ENSG00000167513	12631.3	16	16	1.4493	0.659903	-0.340097	FALSE	0.471662	1.19848	0.183182	0	0	0.423879	0.113087	0.0119251	-0.711595
1459_CDV3_P1P2_ENSG00000091527	13453	66	65	2.69651	0.323485	-0.676515	FALSE	0.0990357	0.717886	0.267673	1	1	0.29296	0.118096	0.0126069	-1.27645
145_COQ8B_P1P2_ENSG00000123815	11473.7	248	241	0.108806	0.221316	-0.778684	FALSE	0.195297	1.02729	0.142786	0	0	0.0406637	0.118448	0.013825	0.832296
1460_CDX1_P1P2_ENSG00000113722	11598.2	173	171	0			FALSE	0.130005	0.910374	0.492951	0	0	0.0322128	0.11916	0.0136101	-0.903662
1461_CDX2_P1P2_ENSG00000165556	11121	327	319	0			FALSE	0.227048	0.932316	0.0190981	1	1	0.00678136	0.11452	0.013506	0.114737
1462_CDX4_P1P2_ENSG00000131264	11372.8	165	160	0			FALSE	0.348052	1.10989	0.190881	0	0	0.056745	0.117785	0.0136906	-0.765757
1463_CDYL_P1_ENSG00000153046	11804.7	123	117	0.62306	0.227692	-0.772308	FALSE	0.0918744	0.818031	0.155684	4	3	0.238635	0.12376	0.0143826	1.84842
1464_CDYL_P2_ENSG00000153046	12674.6	7	7	0.62306	0.82145	-0.17855	FALSE	0.395145	0.647747	0.122188	0	0	0.221928	0.114463	0.0132014
1465_CEBPA_P1P2_ENSG00000245848	10425.9	91	89	0.0604665	0	-1	FALSE	0.208382	0.902589	0.871713	1	1	0.0274769	0.120005	0.0141359	3.13087
1466_CEBPB_P1P2_ENSG00000172216	11712.9	177	172	0.854354	0.489107	-0.510893	FALSE	0.387994	1.11065	0.00049995	42	39	0.123864	0.120491	0.0150084	1.49317
1467_CEBPD_P1P2_ENSG00000221869	11449.4	184	179	0.159978	0.37173	-0.62827	FALSE	0.196236	1.04463	0.308669	1	1	0.0443973	0.118076	0.0138721	-0.268852
1468_CEBPE_P1P2_ENSG00000092067	11839.6	169	166	0.0131877	0	-1	FALSE	0.18618	1.29134	0.190881	2	2	0.0838928	0.11955	0.0134571	-0.588461
1469_CEBPG_P1P2_ENSG00000153879	9775.48	58	57	0.485819	0	-1	FALSE	1.36812	1.00416	9.999e-05	183	127	-0.351061	0.0357636	0.0159602	0.575492
146_ADCK5_P1P2_ENSG00000173137	12115.8	88	81	0.0855736	0.250634	-0.749366	FALSE	0.409016	1.39392	0.0470953	0	0	0.247955	0.115989	0.0124015	2.91017
1470_CEBPZ_P1P2_ENSG00000115816	10435.4	94	85	1.50634	0.310448	-0.689552	FALSE	1.32885	1.28319	9.999e-05	342	258	0.114201	0.0881266	0.0144846	5.02689
1471_HDHD5_P1P2_ENSG00000069998	11595.3	129	124	0.137513	0.0555435	-0.944457	FALSE	0.150812	0.767786	0.351865	0	0	0.170832	0.116794	0.0131773	0.431599
1472_CELF1_P1P2_ENSG00000149187	11544.6	210	210	0.993156	0.118044	-0.881956	FALSE	0.172684	0.962599	0.0205979	2	2	0.0565051	0.118718	0.0136218	-0.806754
1473_CELF2_P1P2_ENSG00000048740	11010	228	217	2.42449	0.29286	-0.70714	FALSE	0.142314	0.910815	0.0118988	1	2	0.0540334	0.119462	0.0139883	-0.399764
1475_CENPA_P2_ENSG00000115163	11897.8	66	65	0.514723	0.112527	-0.887473	FALSE	0.685286	0.880566	9.999e-05	7	2	0.0824831	0.115377	0.013482	14.2715
1476_CENPBD1_P1P2_ENSG00000177946	11756.6	65	62	0.118543	0	-1	FALSE	0.233237	0.836188	0.819318	0	0	0.0821443	0.117952	0.0137356	0.286866
1477_CENPB_P1P2_ENSG00000125817	11465	237	228	0.325062	0.11644	-0.88356	FALSE	0.158293	0.969579	0.588241	2	1	0.0731528	0.118081	0.0139723	0.208603
1478_CENPC_P1P2_ENSG00000145241	8562.87	116	99	0.65632	0.214203	-0.785797	FALSE	1.35814	2.22275	9.999e-05	128	8	-0.315689	0.113951	0.0167733	17.9675
1479_CENPE_P1P2_ENSG00000138778	10984.9	129	118	0.84158	0.154432	-0.845568	FALSE	0.661968	1.29241	9.999e-05	24	16	0.196749	0.116809	0.0141018	5.90387
147_ADCY3_P1P2_ENSG00000138031	12270.2	269	262	0.063584	0	-1	FALSE	0.183924	0.98306	0.0991901	0	0	0.172524	0.117432	0.0136193	0.0865932
1480_CENPF_P1P2_ENSG00000117724	11623.5	187	184	4.09064	0.105195	-0.894805	FALSE	0.349184	1.07162	0.00039996	9	4	0.0123125	0.118778	0.0138375	1.03541
1481_CENPH_P1P2_ENSG00000153044	10914.8	174	172	0.949513	0.0757388	-0.924261	FALSE	0.518784	1.18056	0.00389961	1	1	-0.128877	0.119904	0.0144492	4.55521
1482_CENPI_P1P2_ENSG00000102384	10974.9	34	31	0.0512367	0	-1	FALSE	1.33069	1.53131	9.999e-05	5	2	-0.0409903	0.118381	0.0148603	21.4203
1483_CENPJ_P1P2_ENSG00000151849	11716.5	164	154	0.277901	0.277312	-0.722688	FALSE	0.940701	1.28335	9.999e-05	307	217	0.247002	0.102328	0.0139597	9.69331
1484_CENPK_P1P2_ENSG00000123219	9907.31	81	73	0.599241	0.16679	-0.83321	FALSE	1.38942	1.43055	9.999e-05	186	97	0.127778	0.125393	0.0172133	29.3399
1485_CENPL_P1P2_ENSG00000120334	11930	198	193	0.484261	0.339267	-0.660733	FALSE	0.101493	0.901437	9.999e-05	7	7	0.174198	0.12576	0.0132545	-0.109369
1486_CENPM_P1P2_ENSG00000100162	11210.2	59	58	0.602883	0.486207	-0.513793	FALSE	0.66422	1.23327	0.00219978	0	0	0.113407	0.118791	0.0147092	8.25764
1487_CENPN_P1P2_ENSG00000166451	11506.8	229	223	0.605671	0.278313	-0.721687	FALSE	0.536626	1.2601	9.999e-05	28	10	0.0494474	0.113941	0.0149814	9.20318
1488_CENPO_P1P2_ENSG00000138092	11547.3	206	197	0.228242	0.126306	-0.873694	FALSE	0.146783	0.941643	0.59824	2	2	0.0678619	0.120142	0.013574	0.4076
1489_CENPP_P1P2_ENSG00000188312	10582.2	128	116	0.216935	0.234365	-0.765635	FALSE	0.942187	1.2718	9.999e-05	305	249	0.080417	0.0971624	0.0136254	5.66996
148_ADCY7_P1P2_ENSG00000121281	11495.2	60	60	0.106681	0.154512	-0.845488	FALSE	0.145961	0.690025	0.852815	0	0	-0.0449385	0.124974	0.0146744	-1.48167
1490_CENPQ_P1P2_ENSG00000031691	11756.2	173	170	0.141774	0.0790347	-0.920965	FALSE	0.155861	0.824855	0.137886	1	1	0.138025	0.119032	0.0136388	-0.526738
1491_CENPT_P1P2_ENSG00000102901	11036.2	93	92	0.361533	0.275894	-0.724106	FALSE	0.73294	1.30238	9.999e-05	21	2	-0.0438878	0.123082	0.0136955	7.87455
1492_CENPV_P1P2_ENSG00000166582	11433	305	296	0.453784	0.194985	-0.805015	FALSE	0.289622	0.958796	0.0177982	1	1	0.0964065	0.11581	0.0134859	-0.0156474
1493_CENPW_P1P2_ENSG00000203760	11349.1	98	92	1.11367	0.101843	-0.898157	FALSE	0.553655	1.32154	0.00059994	9	6	0.0393884	0.116449	0.0141124	5.66194
1494_CEP104_P1P2_ENSG00000116198	11589.4	237	231	0.251961	0.181509	-0.818491	FALSE	0.20286	1.01152	0.268173	1	0	0.168467	0.119846	0.0133471	0.77229
1495_CEP120_P1P2_ENSG00000168944	11422.4	223	218	0.0930915	0	-1	FALSE	0.211163	1.05254	0.119888	0	0	0.0540249	0.117494	0.013819	2.72393
1496_CEP135_P1P2_ENSG00000174799	10540.4	54	52	0.212223	0.0945936	-0.905406	FALSE	0.545373	1.34491	0.00039996	0	0	0.0373118	0.117428	0.0143231	6.03193
1497_CEP152_P1P2_ENSG00000103995	10992.3	301	289	0.363578	0.151901	-0.848099	FALSE	0.615751	1.2846	9.999e-05	61	31	-0.0289338	0.121777	0.0143152	11.4422
1498_CEP164_P1P2_ENSG00000110274	11045.3	201	195	0.230332	0.111775	-0.888225	FALSE	0.199983	0.811564	0.364564	0	0	-0.0273915	0.121716	0.0138547	-0.688233
1499_CEP170_P1P2_ENSG00000143702	10908.7	173	165	0.886069	0.369368	-0.630632	FALSE	0.305151	0.922434	0.0512949	1	1	0.0190533	0.11858	0.0141973	0.722106
149_ADD1_P1P2_ENSG00000087274	11824.6	284	280	0.725166	0.472152	-0.527848	FALSE	0.120655	0.987804	0.0219978	10	9	0.0592005	0.11817	0.0135213	-0.948116
14_AASDHPPT_P1P2_ENSG00000149313	12162.2	187	177	0.871625	0.21351	-0.78649	FALSE	0.12288	1.08625	0.00849915	3	3	0.318592	0.121032	0.013258	0.317144
1500_CEP192_P1P2_ENSG00000101639	11798.2	134	129	0.332428	0.30363	-0.69637	FALSE	0.496614	1.27127	0.00189981	3	2	0.226461	0.12304	0.0140764	6.19449
1501_CEP19_P1P2_ENSG00000174007	11794.7	158	157	0.0926744	0.0658956	-0.934104	FALSE	0.0860774	0.802882	0.622838	0	0	0.143207	0.118912	0.0130143	-0.748034
1502_CEP250_P1P2_ENSG00000126001	11848.1	181	174	0.262693	0.10159	-0.89841	FALSE	0.315621	1.14155	0.182082	1	1	0.0884532	0.118927	0.0133608	-0.211285
1503_CEP290_P1P2_ENSG00000198707	11791.7	157	151	0.403604	0.137858	-0.862142	FALSE	0.0490395	0.894439	0.340166	1	1	0.239723	0.118155	0.0134669	-0.896928
1504_CEP350_P1P2_ENSG00000135837	10254.2	118	115	1.42733	0.191242	-0.808758	FALSE	0.469811	1.01094	9.999e-05	72	40	-0.269655	0.117602	0.0139981	-0.247194
1505_CEP44_P1P2_ENSG00000164118	11344.9	205	202	0.326245	0.120009	-0.879991	FALSE	0.331107	1.16704	0.010399	1	1	-0.00226472	0.118636	0.0137408	4.95967
1506_CEP55_P1P2_ENSG00000138180	11243.5	56	54	0.165391	0	-1	FALSE	0.226863	0.895581	0.372063	0	0	-0.0592011	0.116649	0.013268	0.629549
1507_CEP57L1_P1P2_ENSG00000183137	11695.1	250	244	0.447891	0.19146	-0.80854	FALSE	0.242162	1.00357	0.213479	1	1	0.0948426	0.117775	0.0138292	0.775612
1508_CEP57_P1P2_ENSG00000166037	11082.4	112	107	0.947727	0.310488	-0.689512	FALSE	0.306042	1.09918	0.0764924	1	1	0.087465	0.120475	0.0136737	1.27672
1509_CEP63_P1P2_ENSG00000182923	11772.7	63	60	0.234747	0.0656964	-0.934304	FALSE	0.705207	1.27102	9.999e-05	21	5	0.101859	0.114768	0.0129026	10.9006
150_ADD2_P1P2_ENSG00000075340	11373	213	210	0.0267146	0.351815	-0.648185	FALSE	0.238374	1.05141	0.666833	0	0	0.0346709	0.117952	0.0137967	-0.249139
1510_CEP68_P1P2_ENSG00000011523	11495.3	132	128	0.213726	0.140609	-0.859391	FALSE	0.152591	0.968331	0.538746	1	0	0.0458382	0.117101	0.0133268	-0.438692
1511_CEP70_P1P2_ENSG00000114107	11848	317	314	0.166537	0.163788	-0.836212	FALSE	0.186068	1.07611	0.851715	0	0	0.142721	0.119483	0.0132415	0.889228
1512_CEP72_P1P2_ENSG00000112877	10736.8	115	114	0.0986754	0.280274	-0.719726	FALSE	0.231083	0.839657	0.0480952	0	0	-0.110015	0.123995	0.0130105	0.595456
1513_CEP76_P1P2_ENSG00000101624	11557.6	268	261	0.108414	0.0339818	-0.966018	FALSE	0.252356	1.03392	0.157684	6	3	0.00152337	0.119354	0.0139855	0.924993
1514_CEP78_P1P2_ENSG00000148019	11410.7	76	71	0.301622	0	-1	FALSE	-0.110853	0.818247	0.0305969	0	0	0.276322	0.119455	0.0123595	-1.47775
1515_CEP85L_P1P2_ENSG00000111860	11529.4	268	261	0.207075	0.427405	-0.572595	FALSE	0.314869	1.01187	0.194081	0	0	-0.000820883	0.12054	0.0136926	1.11402
1516_CEP85_P1P2_ENSG00000130695	11606.4	284	274	0.283575	0.073335	-0.926665	FALSE	0.2882	0.918896	0.00089991	5	4	0.144116	0.116213	0.0139452	2.08201
1517_CEP89_P1P2_ENSG00000121289	11302.9	216	212	0.110514	0.126768	-0.873232	FALSE	0.221822	0.962311	0.19518	3	0	0.0356753	0.11404	0.0140129	1.01288
1518_CEP95_P1P2_ENSG00000258890	11896.4	133	127	0.428888	0.319476	-0.680524	FALSE	0.172775	0.931123	0.020298	22	22	0.145222	0.121896	0.013457	-0.15716
1519_CEP97_P1P2_ENSG00000182504	11346.3	339	332	0.134999	0.285391	-0.714609	FALSE	0.177123	1.03768	0.0269973	0	0	0.0791879	0.118104	0.0136785	0.420911
151_ADD3_P1P2_ENSG00000148700	11280.4	211	207	0.327788	0.350355	-0.649645	FALSE	0.173316	0.977757	0.126987	0	0	0.0839431	0.120069	0.0133621	-0.323732
1520_CEPT1_P1P2_ENSG00000134255	11514.9	154	150	0.278666	0.184626	-0.815374	FALSE	0.441545	1.20282	0.00019998	16	13	0.133631	0.111462	0.0139357	4.25576
1521_CERCAM_P1P2_ENSG00000167123	11546.2	412	404	0.35216	0.57148	-0.42852	FALSE	0.134005	0.94073	0.020498	1	1	0.0569622	0.118671	0.0135646	-0.387142
1522_CERK_P1P2_ENSG00000100422	11241.7	218	209	0.123461	0.302694	-0.697306	FALSE	0.320607	0.942421	9.999e-05	112	108	0.0637948	0.124502	0.0141474	-0.110627
1523_CERS2_P1P2_ENSG00000143418	11913	166	162	0.486781	0.47375	-0.52625	FALSE	0.13914	0.956649	0.0610939	1	1	0.208595	0.120213	0.0137195	-0.851521
1524_CERS4_P1P2_ENSG00000090661	11291.8	322	309	0.0794867	0.118555	-0.881445	FALSE	0.120006	0.909346	0.219978	0	0	0.13089	0.122135	0.0138187	0.399448
1525_CERS5_P1P2_ENSG00000139624	12540.6	47	47	0.17238	0.223909	-0.776091	FALSE	0.125399	0.872625	0.142386	1	0	0.141184	0.110148	0.01426	-0.369633
1526_CERS6_P1P2_ENSG00000172292	10810.6	272	262	0.368584	0.15798	-0.84202	FALSE	0.464441	1.25464	9.999e-05	87	68	-0.0174009	0.11058	0.0140978	0.949359
1527_CES2_P1_ENSG00000172831	12292.9	78	76	0.239724	0.396597	-0.603403	FALSE	0.248845	1.04116	0.0486951	1	1	0.220429	0.116688	0.0135831	0.466228
1528_CES2_P2_ENSG00000172831	11123.1	83	82	0.239724	0.36184	-0.63816	FALSE	0.193566	0.830129	0.19798	0	0	-0.0665764	0.122258	0.0133915	1.33326
1529_CETN2_P1_ENSG00000147400	11464.9	139	134	0.226983	0.157615	-0.842385	FALSE	0.2434	0.940856	0.00739926	1	1	-0.0236354	0.116965	0.0143957	2.15777
152_ADH5_P1P2_ENSG00000197894	11544.1	178	171	2.20807	0.0505125	-0.949488	FALSE	0.243262	1.13438	0.00409959	1	1	0.134644	0.114269	0.0143607	-0.333317
1530_CETN2_P2_ENSG00000147400	12427.1	74	74	0.226983	0.272257	-0.727743	FALSE	0.30222	1.02737	0.0594941	0	0	0.132748	0.119802	0.0137715	1.89408
1531_CETN3_P1P2_ENSG00000153140	11390.4	124	121	0.215626	0.149645	-0.850355	FALSE	0.187264	0.907742	0.436556	2	2	0.00392008	0.11743	0.0137589	-0.141749
1532_CFDP1_P1_ENSG00000153774	10843.9	181	177	1.05563	0.0772871	-0.922713	FALSE	0.452366	0.924388	9.999e-05	510	447	-0.0822876	0.115404	0.0135265	-0.409268
1533_CFDP1_P2_ENSG00000153774	11278.8	120	115	1.05563	0.702971	-0.297029	FALSE	0.166886	0.952238	0.922708	0	0	0.000120023	0.120446	0.0135741	0.0738047
1534_CFD_P1P2_ENSG00000197766	10730.6	130	125	1.22696	0.567518	-0.432482	FALSE	0.311642	1.04676	0.00029997	30	26	-0.11694	0.117652	0.015208	1.96643
1535_CFH_P1P2_ENSG00000000971	10077.2	23	21	0.0943147	0	-1	FALSE	0.136006	0.80418	0.0565943	0	0	0.0362249	0.12502	0.0126949	-0.784031
1536_CFL1_P1P2_ENSG00000172757	12953.6	25	23	9.28629	0.340923	-0.659077	FALSE	0.936267	1.77082	0.00089991	1	1	0.515314	0.102457	0.012127	0.852293
1537_CFL2_P1P2_ENSG00000165410	11329.6	128	127	0.190934	0.205569	-0.794431	FALSE	0.479808	1.24418	0.00639936	0	0	-0.042778	0.117194	0.0145052	0.664572
1538_CFLAR_P1_ENSG00000003402	11075.1	182	177	0.833526	0.693598	-0.306402	FALSE	0.542777	1.06543	9.999e-05	40	30	-0.105678	0.121399	0.0146711	1.67822
1539_CFLAR_P2_ENSG00000003402	11408	90	88	0.833526	0.625468	-0.374532	FALSE	0.212518	1.06826	0.863014	0	0	0.0896299	0.117266	0.0135809	2.39363
153_ADI1_P1P2_ENSG00000182551	11454.3	104	100	0.905819	0.106245	-0.893755	FALSE	0.162275	1.10671	0.314969	1	1	0.075838	0.120303	0.014204	0.407151
1540_CGGBP1_P1_ENSG00000163320	11804.2	238	234	0.565446	0.40157	-0.59843	FALSE	0.138159	0.915588	0.0341966	7	6	0.180951	0.125212	0.0134688	0.788863
1541_CGGBP1_P2_ENSG00000163320	11446.7	62	62	0.565446	1.02051	0.0205054	FALSE	0.349882	0.971596	0.343866	2	2	-0.138878	0.116257	0.0135434	0.211239
1542_CHAC1_P1P2_ENSG00000128965	10921.2	211	205	0.0437986	0.22584	-0.77416	FALSE	0.24504	0.979047	0.224478	0	0	0.00137719	0.118682	0.0139668	0.0456317
1543_CHAC2_P1P2_ENSG00000143942	11527.9	176	175	0.150145	0.0373739	-0.962626	FALSE	0.162377	1.00984	0.0431957	0	0	0.0470292	0.119509	0.013502	-0.365555
1544_CHAF1A_P1P2_ENSG00000167670	12369.9	37	35	0.912803	0.274874	-0.725126	FALSE	0.956929	1.02729	9.999e-05	216	161	0.146108	0.125677	0.018084	2.29739
1545_CHAF1B_P1P2_ENSG00000159259	12566.6	90	86	0.289161	0.173597	-0.826403	FALSE	1.27768	0.938877	9.999e-05	1036	982	0.187716	0.12085	0.0200547	1.45496
1546_CHAMP1_P1P2_ENSG00000198824	10611.1	216	212	0.654469	0.159475	-0.840525	FALSE	0.362569	1.06826	0.0356964	11	9	-0.0945034	0.11661	0.0133271	0.0545403
1547_CHCHD10_P1P2_ENSG00000250479	11211.6	328	320	2.92436	0.0944093	-0.905591	FALSE	0.220169	0.975361	0.862314	2	2	0.0299385	0.120661	0.0138077	-0.321883
1548_CHCHD1_P1P2_ENSG00000172586	11786.6	174	169	1.40774	0.161932	-0.838068	FALSE	0.237801	0.969532	9.999e-05	65	59	0.195414	0.112566	0.0133698	0.326856
1549_CHCHD2_P1P2_ENSG00000106153	11720.7	167	163	15.7342	0.191912	-0.808088	FALSE	0.150658	1.03165	0.213979	1	1	0.0770118	0.119898	0.0140501	0.175205
154_ADIPOR1_P1P2_ENSG00000159346	11956.3	149	143	0.812187	0.0871922	-0.912808	FALSE	0.0826711	1.02041	0.0377962	2	2	0.342171	0.11611	0.0132571	-0.794052
1550_CHCHD3_P1P2_ENSG00000106554	12603.7	86	85	1.53695	0.0820919	-0.917908	FALSE	0.454815	1.05748	9.999e-05	132	125	0.267711	0.111688	0.0126848	3.04102
1551_CHCHD4_P1P2_ENSG00000163528	9717.15	145	138	0.513369	0.189291	-0.810709	FALSE	1.04697	0.95894	9.999e-05	929	801	-0.292365	0.0978099	0.0151021	1.71923
1552_CHCHD5_P1P2_ENSG00000125611	12221.5	277	271	0.911044	0.0554597	-0.94454	FALSE	0.126787	0.990854	0.0959904	1	1	0.236276	0.118785	0.0134521	0.519099
1553_CHCHD6_P1P2_ENSG00000159685	11525.8	199	195	0.319516	0.0623185	-0.937682	FALSE	0.0989689	1.09628	0.141586	1	1	0.134211	0.117725	0.0133345	-1.10201
1554_CHCHD7_P1P2_ENSG00000170791	12097.1	195	189	0.486007	0.337958	-0.662042	FALSE	0.198999	1.00919	0.448655	4	3	0.223046	0.114957	0.0133387	0.416138
1555_CHD1L_P1P2_ENSG00000131778	12316.3	193	188	0.0488061	0.196675	-0.803325	FALSE	0.15728	0.935612	0.0351965	0	0	0.2112	0.115748	0.0135571	-0.367013
1556_CHD1_P1P2_ENSG00000153922	11574.8	75	74	1.4079	0.882385	-0.117615	FALSE	0.299194	0.945376	0.658334	0	0	0.11077	0.117868	0.0135315	-0.0129867
1557_CHD2_P1_ENSG00000173575	10883.3	94	92	0.74538	0.17963	-0.82037	FALSE	0.323896	1.26001	0.137686	1	1	0.0251681	0.115129	0.0134466	-0.90536
1558_CHD2_P2_ENSG00000173575	11187.2	255	245	0.74538	1.58764	0.587639	FALSE	0.140696	0.865444	0.00049995	30	31	0.0210034	0.122514	0.0142673	-0.185365
1559_CHD3_P1P2_ENSG00000170004	12198	177	174	0.447943	0.141527	-0.858473	FALSE	0.126257	0.883055	0.223078	1	1	0.235089	0.119444	0.0135614	1.14711
155_ADIPOR2_P1P2_ENSG00000006831	11750.7	244	241	0.314388	0.151918	-0.848082	FALSE	0.0721689	0.899981	0.00479952	5	3	0.106574	0.121932	0.0138452	0.180477
1560_CHD4_P1P2_ENSG00000111642	11264.7	92	89	3.37559	0.282837	-0.717163	FALSE	0.32917	0.895912	9.999e-05	466	413	-0.0347047	0.124832	0.0151461	0.422611
1561_CHD6_P1P2_ENSG00000124177	11490.9	193	185	0.407143	0.202557	-0.797443	FALSE	0.430503	1.12836	0.00019998	3	3	0.0847746	0.114652	0.0144525	1.9972
1562_CHD7_P1P2_ENSG00000171316	11550.7	317	310	0.932524	0.772114	-0.227886	FALSE	0.200503	1.04125	0.258274	1	1	0.0450421	0.119354	0.013225	0.0587041
1563_CHD8_P1_ENSG00000100888	10884.1	106	103	1.29296	0.628051	-0.371949	FALSE	0.12901	0.937418	0.0237976	1	0	0.0554062	0.116714	0.0133998	-0.879475
1564_CHD8_P2_ENSG00000100888	11348.9	137	134	1.29296	0.489761	-0.510239	FALSE	0.360269	1.05502	9.999e-05	35	33	0.0867988	0.116931	0.0129307	0.128318
1565_CHD9_P1_ENSG00000177200	11331.2	109	106	0.864869	0.768682	-0.231318	FALSE	0.249756	1.01571	0.279272	0	0	0.047289	0.121731	0.0137636	0.347455
1566_CHD9_P2_ENSG00000177200	10986.2	82	79	0.864869	0.79126	-0.20874	FALSE	0.0441752	0.882888	0.521648	3	3	0.0726737	0.118568	0.0132647	-0.851276
1567_CHDH_P1P2_ENSG00000016391	12497.1	167	165	0.116697	0.0935295	-0.90647	FALSE	0.0978987	1.03862	0.105289	0	0	0.261573	0.117051	0.0137256	0.0544921
1568_CHEK1_P1P2_ENSG00000149554	11545.2	201	199	0.845667	0.69013	-0.30987	FALSE	0.408754	1.15953	9.999e-05	1	1	-0.0251172	0.113406	0.0128358	0.152244
1569_CHEK2_P1P2_ENSG00000183765	10744.2	99	94	0.17342	0.310475	-0.689525	FALSE	0.376381	0.998882	0.00089991	4	3	-0.0204117	0.116228	0.0138492	-0.662175
156_ADK_P2_ENSG00000156110	11652	79	76	0.726265	1.04498	0.0449765	FALSE	0.14353	1.14329	0.352065	0	0	0.173033	0.119013	0.0139898	-0.254989
1570_CHERP_P1P2_ENSG00000085872	11017.5	123	116	0.401354	0.357267	-0.642733	FALSE	0.632402	1.0247	9.999e-05	521	504	0.174754	0.104355	0.0154142	3.36883
1571_CHFR_P1P2_ENSG00000072609	11905.8	92	90	0.274945	0	-1	FALSE	0.177622	1.05093	0.469653	3	3	0.139655	0.116954	0.0128764	0.0580445
1572_CHI3L2_P2_ENSG00000064886	11392.3	163	156	1.10662	0.089229	-0.910771	FALSE	0.318398	1.30184	0.00679932	1	1	0.140006	0.116583	0.0134269	-0.794672
1573_CHI3L2_P1_ENSG00000064886	12162.5	157	154	1.10662	0.134808	-0.865192	FALSE	0.105495	0.808437	0.0120988	1	1	0.169855	0.119066	0.0134312	-0.458944
1574_CHIC2_P1P2_ENSG00000109220	10528	68	67	0.196565	0.323461	-0.676539	FALSE	0.32754	0.876158	9.999e-05	8	4	-0.244801	0.122074	0.0141976	-1.72359
1575_CHID1_P1P2_ENSG00000177830	11182.5	203	195	0.422279	0.13134	-0.86866	FALSE	0.26836	1.20059	0.691431	13	12	0.0455116	0.119098	0.0134495	0.637995
1576_CHKA_P1P2_ENSG00000110721	11290.6	286	277	0.304979	0.173936	-0.826064	FALSE	0.209803	0.94755	0.010099	8	4	0.0857303	0.120262	0.0135767	0.0285029
1577_CHKB_P1P2_ENSG00000100288	11528.9	201	197	0.0800353	0.430198	-0.569802	FALSE	0.510449	1.21307	9.999e-05	221	168	-0.0150227	0.10889	0.0136604	1.22435
1578_CHML_P1P2_ENSG00000203668	10060.3	17	15	0.889007	0.688595	-0.311405	FALSE	0.684267	1.66817	0.0130987	0	0	-0.0278024	0.127514	0.0138531	-0.624538
1579_CHMP1A_P1P2_ENSG00000131165	10567.9	156	151	0.251184	0.387242	-0.612758	FALSE	0.287227	1.10392	0.00119988	10	8	-0.113138	0.119916	0.0144808	0.0756657
157_ADK_P1_ENSG00000156110	11511	148	143	0.726265	0.156743	-0.843257	FALSE	0.152926	0.894157	0.193281	6	4	-0.000415573	0.12091	0.0135687	-0.155316
1580_CHMP1B_P1P2_ENSG00000255112	11224.3	136	134	0.134556	0.0554512	-0.944549	FALSE	0.162174	0.846835	0.867313	1	0	-0.0392213	0.120366	0.0134462	-0.489097
1581_CHMP2A_P1P2_ENSG00000130724	12383.6	77	75	0.922512	0.32259	-0.67741	FALSE	0.538504	1.35769	9.999e-05	6	4	0.195012	0.122633	0.014184	5.59311
1582_CHMP2B_P1P2_ENSG00000083937	11098.8	267	258	0.425141	0.416806	-0.583194	FALSE	0.359634	1.08858	0.190881	1	1	-0.00547565	0.117988	0.0136644	-0.149252
1583_CHMP3_P1P2_ENSG00000115561	10559.3	58	51	0.610065	0.337714	-0.662286	FALSE	1.28242	1.8001	9.999e-05	162	54	-0.0599598	0.113412	0.0159356	1.86743
1584_CHMP4A_P1_ENSG00000254505	11686.4	127	126	1.03525	0.0222047	-0.977795	FALSE	0.209227	0.990598	0.00839916	10	9	-0.0285776	0.117609	0.0134595	0.0675988
1585_CHMP4A_P2_ENSG00000254505	12059.8	126	124	1.03525	0.875485	-0.124515	FALSE	0.331773	0.844998	0.0255974	9	10	0.074387	0.118242	0.0145774	0.315277
1586_CHMP4B_P1P2_ENSG00000101421	11511.2	233	224	0.384399	0.210185	-0.789815	FALSE	0.193123	1.00018	0.0446955	1	1	0.0791507	0.12393	0.0137125	-0.289965
1587_CHMP5_P1P2_ENSG00000086065	11355.6	220	213	0.709037	0.315968	-0.684032	FALSE	0.121757	0.94418	0.0790921	3	3	0.0450124	0.124677	0.0138673	-0.124962
1588_CHMP6_P1P2_ENSG00000176108	8590	226	207	0.130672	0.0444233	-0.955577	FALSE	1.72437	1.65064	9.999e-05	3381	2641	-0.514453	0.116657	0.0156781	0.0827314
1589_CHMP7_P1P2_ENSG00000147457	11770.5	467	459	0.186443	0.0890224	-0.910978	FALSE	0.153229	0.878313	0.00089991	17	22	0.194056	0.119534	0.0137865	0.121257
158_ADNP2_P1P2_ENSG00000101544	12718.1	88	87	0.234614	0.0433133	-0.956687	FALSE	0.533058	1.10465	9.999e-05	251	229	0.303884	0.116358	0.0135744	2.21361
1590_CHM_P1P2_ENSG00000188419	11256.4	214	207	0.175504	0.135134	-0.864866	FALSE	0.222659	1.0858	0.411659	1	1	0.0387761	0.119404	0.0137951	0.365944
1591_CHORDC1_P1P2_ENSG00000110172	11105.9	562	552	0.60409	0.105857	-0.894143	FALSE	0.24606	0.956593	9.999e-05	389	339	0.0158332	0.122446	0.0136354	-0.757513
1592_CHP1_P1P2_ENSG00000187446	11877.2	165	157	0.314807	0.111653	-0.888347	FALSE	0.15504	0.989978	0.146985	4	4	0.142236	0.116556	0.0136335	-0.494512
1593_CHPF2_P1P2_ENSG00000033100	12725.4	282	278	0.0909547	0.174442	-0.825558	FALSE	0.116343	0.914243	0.452155	1	1	0.208233	0.118965	0.0130844	1.17541
1594_CHPF_P1P2_ENSG00000123989	11564.4	819	798	0.281102	0.882391	-0.117609	FALSE	0.13583	1.01777	0.0634937	0	0	0.131901	0.117478	0.0134904	-0.204154
1595_CHPT1_P1P2_ENSG00000111666	11437	210	209	1.50732	0.351887	-0.648113	FALSE	0.311253	1.0743	0.0144986	5	5	0.0124444	0.116627	0.014376	0.724268
1596_CHRAC1_P1P2_ENSG00000104472	11259.4	128	126	0.698392	0.192428	-0.807572	FALSE	0.249402	1.01411	0.945905	1	1	-0.00527212	0.12098	0.0141042	0.559758
1597_CHRNA5_P1P2_ENSG00000169684	11519	276	272	0.159121	0.0450644	-0.954936	FALSE	0.222998	1.05206	0.359764	0	0	0.0425822	0.118823	0.0138177	-0.150223
1598_CHRNB1_P1P2_ENSG00000170175	10670.3	121	117	0.0588695	0.60121	-0.39879	FALSE	0.483148	1.03476	9.999e-05	71	37	-0.108027	0.119799	0.01467	0.036028
1599_CHST10_P1P2_ENSG00000115526	11384.4	221	213	0.105782	0.0859553	-0.914045	FALSE	0.183949	1.05227	0.188581	2	2	0.0784395	0.116205	0.0134411	-0.0284231
159_ADNP_P1P2_ENSG00000101126	10970.2	160	156	0.787969	0.189817	-0.810183	FALSE	0.25997	0.893957	9.999e-05	162	141	-0.0826073	0.120367	0.0146089	-1.25121
15_AASDH_P1P2_ENSG00000157426	11193.1	88	85	0.183434	0.126595	-0.873405	FALSE	0.563896	1.40133	0.0972903	0	0	0.00593382	0.119338	0.0133312	0.978644
1600_CHST11_P1P2_ENSG00000171310	11432.4	215	210	0.342606	0.79953	-0.20047	FALSE	0.212009	1.06398	0.845215	0	0	0.0714124	0.121255	0.0135819	0.085516
1601_CHST12_P1P2_ENSG00000136213	12071.2	219	210	0.241964	0.161438	-0.838562	FALSE	0.281833	0.917737	9.999e-05	96	74	0.148648	0.12563	0.0135511	0.9872
1602_CHST2_P1P2_ENSG00000175040	12031	169	166	0.536	0.167628	-0.832372	FALSE	0.250735	1.16051	0.241776	2	2	0.0566697	0.118529	0.013484	-0.21359
1603_CHSY1_P1P2_ENSG00000131873	11165.5	217	207	0.146667	0.387396	-0.612604	FALSE	0.167392	0.910408	0.0479952	0	0	-0.00179698	0.117455	0.0135321	0.998666
1604_CHTF18_P1P2_ENSG00000127586	12565.9	243	235	0.115148	0.162729	-0.837271	FALSE	0.0124145	1.05244	0.00019998	6	9	0.408286	0.120281	0.0139208	0.982664
1605_CHTF8_P1P2_ENSG00000168802	12402.1	59	55	0.025249	0.61825	-0.38175	FALSE	0.25983	0.76532	0.00019998	10	6	0.235583	0.129018	0.013596	2.64751
1606_CHTOP_P1P2_ENSG00000160679	11575	275	271	0.764726	0.257151	-0.742849	FALSE	0.1303	0.935837	0.0520948	9	6	0.0790557	0.118911	0.0138022	0.775318
1607_CHUK_P1P2_ENSG00000213341	11179.4	183	181	0.158782	0.070078	-0.929922	FALSE	0.188074	0.992145	0.0143986	0	0	0.009351	0.119466	0.0145096	0.0969926
1608_CHURC1_P1P2_ENSG00000258289	11742.4	315	304	1.02925	0.0659317	-0.934068	FALSE	0.126538	0.912794	0.182182	1	1	0.171352	0.117994	0.0134674	-0.24988
1609_CIAO1_P1P2_ENSG00000144021	11929.1	636	621	0.859174	0.222318	-0.777682	FALSE	0.1864	0.949087	9.999e-05	129	116	0.119819	0.115575	0.0132572	-0.206647
160_ADORA2B_P1P2_ENSG00000170425	11988.9	175	174	0.0590582	0.275722	-0.724278	FALSE	0.168986	0.998776	0.164084	0	0	0.142516	0.121625	0.0127776	-1.66217
1610_CIAPIN1_P1P2_ENSG00000005194	10542.8	221	211	0.630101	0.0697663	-0.930234	FALSE	0.984801	1.17321	9.999e-05	1522	1453	0.0207765	0.111805	0.0152299	0.703867
[truncated: 9,259 more rows]

## Sheet: TabB_K562_day6_summary_stat
genetic perturbation	mean UMI count	number of cells (unfiltered)	number of cells (filtered)	target expression	fold knockdown	percent knockdown	core_control	mean leverage score	std of leverage score	energy test (p-value)	Number of DEGs (anderson-darling)	Number of DEGs (Mann-Whitney)	Z-scored number of UMIs	Fraction of mitochondrially encoded RNA	Fraction of TE RNA	Z-scored CIN score
10023_ZC3H18_P1P2_ENSG00000158545	14663.5	33	32	1.36441	0.23504	-0.76496	FALSE	0.457316	0.827434	0.00019998	99	84	0.245197	0.124813	0.0140711	-0.572571
10029_ZC3H8_P1P2_ENSG00000144161	13994	21	21	0.611213	0	-1	FALSE	0.586959	0.840791	0.00019998	11	6	-0.06874	0.114389	0.0157616	0.594484
10040_ZCCHC9_P1P2_ENSG00000131732	12458.1	55	54	0.686704	0.232753	-0.767247	FALSE	1.12066	0.92798	9.999e-05	457	308	-0.228909	0.0945162	0.0159372	2.82497
10041_ZCRB1_P1P2_ENSG00000139168	13984.9	149	146	0.92487	0.0571987	-0.942801	FALSE	0.268099	0.792387	9.999e-05	291	293	0.0617191	0.121195	0.0146421	-0.999272
1004_C17orf58_P1P2_ENSG00000186665	13321.5	60	58	0.713534	0.168724	-0.831276	FALSE	0.337023	1.0248	0.205079	3	3	0.038637	0.101197	0.0136858	1.83064
10073_ZFC3H1_P1P2_ENSG00000133858	13900.7	121	117	0.829799	0.127409	-0.872591	FALSE	1.1431	0.846751	9.999e-05	440	394	0.100234	0.11364	0.0181376	0.959206
10094_ZFP69B_P1P2_ENSG00000187801	12849.1	165	151	0.072161	0.0906965	-0.909304	FALSE	0.16715	0.805545	0.171983	3	2	0.0371248	0.109272	0.0132304	-0.863613
10135_ZMAT2_P2_ENSG00000146007	13314.1	107	101	1.18955	0.528784	-0.471216	FALSE	0.231411	0.899615	0.221178	2	2	0.0400704	0.108188	0.0137417	0.0586082
10136_ZMAT2_P1_ENSG00000146007	12219.5	395	335	1.18955	0.141725	-0.858275	FALSE	1.11238	0.961793	9.999e-05	2572	2391	0.0939546	0.103756	0.0158696	1.88355
10139_ZMAT5_P1P2_ENSG00000100319	12128.3	113	100	0.196493	0.105281	-0.894719	FALSE	0.86684	1.0553	9.999e-05	268	219	-0.0438222	0.115896	0.0151623	4.05726
10152_ZNF100_P1P2_ENSG00000197020	13209.9	103	95	0.442955	0	-1	FALSE	0.530689	0.992226	0.00319968	9	6	0.0649683	0.108009	0.0131647	-0.254255
10163_ZNF131_P1P2_ENSG00000172262	14116.1	25	23	1.06221	0.113568	-0.886432	FALSE	0.214262	1.25047	0.0512949	9	9	0.317104	0.10746	0.0124948	3.1177
10165_ZNF133_P1P2_ENSG00000125846	13181.6	108	102	0.0284162	0	-1	FALSE	0.141593	0.795054	0.387661	0	0	0.0434541	0.106895	0.0131631	-1.20516
1016_C19orf25_P1P2_ENSG00000119559	14743.2	191	189	1.37202	0.177447	-0.822553	FALSE	0.265868	1.02879	0.725027	20	18	0.127691	0.108522	0.0140762	-0.356287
10201_ZNF207_P2_ENSG00000010244	14132.3	201	193	3.40969	0.795959	-0.204041	FALSE	0.249189	0.86924	0.148185	1	1	0.0967693	0.108392	0.0132841	-0.121169
10202_ZNF207_P1_ENSG00000010244	11773.8	104	90	3.40969	0.236599	-0.763401	FALSE	1.21895	1.02796	9.999e-05	1200	892	-0.0985931	0.0828879	0.0179131	3.80073
1022_C19orf53_P1P2_ENSG00000104979	13448.5	184	169	3.1198	0.161935	-0.838065	FALSE	0.190631	0.833065	0.00619938	3	2	0.127888	0.105683	0.0127245	-0.535556
10231_ZNF236_P1P2_ENSG00000130856	13396.7	88	85	0.0833564	0	-1	FALSE	1.026	0.849048	9.999e-05	631	521	0.00079082	0.108489	0.0148669	1.58507
10236_ZNF24_P1P2_ENSG00000172466	13514.9	72	59	0.90503	0.19172	-0.80828	FALSE	0.179448	0.926725	0.20078	1	1	0.391716	0.109793	0.0125575	-0.7814
10239_ZNF253_P1P2_ENSG00000256771	12771	140	118	0.074924	0.104912	-0.895088	FALSE	0.284132	1.04508	0.644336	0	0	0.211349	0.106415	0.0127793	-0.859808
10266_ZNF284_ENST00000421176.3_ENSG00000186026	13584.2	232	218	0.0103831	0	-1	FALSE	0.255139	0.937565	0.0354965	0	0	0.0832378	0.106852	0.0134192	-0.797557
10280_ZNF317_P1P2_ENSG00000130803	12554.6	141	132	0.146691	0.106583	-0.893417	FALSE	0.414376	0.982696	0.00149985	29	21	-0.110719	0.112853	0.0142959	-0.319858
10297_ZNF335_P1P2_ENSG00000198026	13641.9	153	146	0.115574	0.343192	-0.656808	FALSE	0.51043	0.953287	9.999e-05	99	89	0.0701926	0.104524	0.0132009	0.644628
1029_C1D_P1P2_ENSG00000197223	13116.2	179	160	1.37367	0.0818543	-0.918146	FALSE	0.435073	1.01694	9.999e-05	37	34	0.128488	0.110629	0.0149797	1.18297
1032_C1QBP_P1P2_ENSG00000108561	12829	227	210	9.86803	0.190482	-0.809518	FALSE	0.604079	0.898713	9.999e-05	478	394	-0.0707251	0.13271	0.0152808	0.319632
10336_ZNF407_ENST00000299687.5_ENSG00000215421	14343.7	114	112	0.0805536	1.14672	0.146717	FALSE	0.00491409	0.727241	0.0928907	0	0	0.12405	0.109339	0.0134015	-0.702871
1033_C1QTNF4_P1P2_ENSG00000172247	13886.7	208	199	0.00104764	0	-1	FALSE	0.263495	0.97815	0.228877	2	1	0.0718546	0.109339	0.0132599	-0.797517
1035_C1orf109_P1_ENSG00000116922	13366	64	63	0.821754	0.0975307	-0.902469	FALSE	0.43227	1.01792	0.216678	1	1	-0.0448982	0.107012	0.013585	-0.287568
1036_C1orf109_P2_ENSG00000116922	13104.4	193	177	0.821754	0.904818	-0.0951825	FALSE	0.198811	0.880047	0.358764	4	4	0.084669	0.108873	0.0132609	0.270385
10380_ZNF468_P1P2_ENSG00000204604	14087.4	211	207	0.119739	0.115932	-0.884068	FALSE	0.220698	0.836415	0.040496	0	0	0.0858052	0.108359	0.0131101	0.113572
10397_ZNF492_P1P2_ENSG00000229676	13285	166	157	0.0261254	0.242203	-0.757797	FALSE	0.291249	1.00474	0.645035	0	0	0.03688	0.109053	0.0138443	0.465034
10405_ZNF506_P1P2_ENSG00000081665	13174.4	192	177	0.00235307	0	-1	FALSE	0.260187	0.962167	0.10289	4	1	0.0487306	0.106343	0.0130202	-0.213427
10447_ZNF559_P1P2_ENSG00000188321	13544.4	118	111	0.0844275	0.204635	-0.795365	FALSE	0.401265	0.987626	0.00019998	21	18	0.11705	0.115898	0.0133681	0.231797
10463_ZNF574_P1_ENSG00000105732	15233.3	115	112	0.177845	0.0450352	-0.954965	FALSE	0.557206	0.976615	9.999e-05	226	219	0.289683	0.0889706	0.012797	0.915168
10464_ZNF574_P2_ENSG00000105732	14976.8	205	202	0.177845	1.30861	0.308609	FALSE	0.259701	0.912314	0.0310969	0	0	0.266017	0.105257	0.0128547	0.461149
104_ACTB_P1P2_ENSG00000075624	14612.3	173	168	30.0971	0.431325	-0.568675	FALSE	0.517973	1.18369	9.999e-05	74	65	0.13431	0.110059	0.0139729	1.46936
10531_ZNF658_ENST00000377626.3,ENST00000602553.1_ENSG00000274349	14369.6	116	111	0.0110149	0	-1	FALSE	0.291595	0.899018	0.39576	0	0	0.218369	0.106389	0.0124802	1.33582
10542_ZNF674_P1P2_ENSG00000251192	12990.7	134	126	0.0200564	0	-1	FALSE	0.25309	1.03161	0.607239	1	1	-0.0378114	0.107804	0.0130442	-0.0779726
10544_ZNF676_ENST00000397121.2_ENSG00000196109	14338	94	89	0.000388702	0	-1	FALSE	0.246892	0.828808	0.348265	0	0	0.240104	0.10408	0.0126911	-0.458967
10553_ZNF687_P1P2_ENSG00000143373	13077.4	220	205	0.0721131	0.200973	-0.799027	FALSE	0.304565	0.85811	9.999e-05	35	32	0.00285081	0.106291	0.0137878	1.72687
10585_ZNF718_ENST00000510175.1,ENST00000511079.1,ENST00000513304.1,ENST00000513889.1_ENSG00000250312	13379.6	233	215	0.0376715	0.237682	-0.762318	FALSE	0.277319	0.869379	0.0457954	3	3	0.142979	0.105047	0.0136045	0.338986
10586_ZNF718_ENST00000502662.1_ENSG00000250312	13934.2	62	58	0.0376715	0.433175	-0.566825	FALSE	0.27547	0.908215	0.187881	0	0	0.103614	0.109345	0.0133343	-0.302559
10587_ZNF718_ENST00000400172.3_ENSG00000250312	12779.9	59	57	0.0376715	0.486012	-0.513988	FALSE	0.150925	0.6756	0.706829	0	0	-0.00159693	0.107665	0.0138904	-0.630102
10589_ZNF720_P1P2_ENSG00000197302	14217.5	78	73	0.282087	0.0882233	-0.911777	FALSE	0.371641	0.941514	0.0190981	0	0	0.267166	0.106325	0.0139779	1.34319
10611_ZNF763_P1P2_ENSG00000197054	13843.6	156	148	0.00269653	0	-1	FALSE	0.25877	0.936686	0.707429	2	2	0.0990175	0.10869	0.0128684	1.47123
10663_ZNF830_P1P2_ENSG00000198783	13891.4	16	15	0.597181	0.62283	-0.37717	FALSE	1.02178	1.08339	9.999e-05	28	12	0.414211	0.0820432	0.0145135	2.10682
106_ACTL6A_P1P2_ENSG00000136518	15243.7	58	55	1.39866	0.203225	-0.796775	FALSE	0.87064	0.889302	9.999e-05	564	507	0.359993	0.111382	0.0135834	-2.16761
10700_ZNHIT2_P1P2_ENSG00000174276	12998	103	96	0.26651	0.235044	-0.764956	FALSE	0.529183	1.08051	9.999e-05	2	0	-0.0147411	0.107178	0.0142256	0.707579
10701_ZNHIT3_P1P2_ENSG00000273611	14370.2	74	72	1.05197	0.0862856	-0.913714	FALSE	0.165784	0.85466	0.050195	1	1	0.157203	0.111685	0.013165	1.9168
10702_ZNHIT6_P1P2_ENSG00000117174	12490.6	128	117	0.592758	0.0147029	-0.985297	FALSE	0.756904	0.774606	9.999e-05	406	338	-0.0704068	0.109375	0.0141967	2.05323
10703_ZNRD1_P1P2_ENSG00000066379	10413.7	108	81	1.57833	0.153652	-0.846348	FALSE	0.9636	0.888977	9.999e-05	640	441	-0.158167	0.0990555	0.0149803	1.52839
10706_ZRANB2_P1P2_ENSG00000132485	9959.74	53	40	2.33454	0.0686004	-0.9314	FALSE	0.205819	0.927331	0.0848915	12	9	-0.107793	0.108966	0.0132459	-2.08595
10708_ZRSR2_P1P2_ENSG00000169249	13449.3	118	113	0.106361	0.327518	-0.672482	FALSE	0.41082	0.893746	9.999e-05	42	35	-0.0103371	0.115526	0.014936	1.05124
10736_ZW10_P1P2_ENSG00000086827	13682.5	210	200	0.330269	0.146105	-0.853895	FALSE	0.35942	1.00861	0.00039996	14	7	0.0647648	0.10929	0.0134357	0.505502
10738_ZWINT_P1P2_ENSG00000122952	13430.7	35	33	1.60908	0.111053	-0.888947	FALSE	0.978296	1.32015	0.00019998	10	6	-0.0402574	0.115683	0.0139155	17.658
10753_non-targeting_non-targeting_non-targeting	14126.1	64	61				TRUE	-0.111646	0.883505	0.89541	0	0	0.139259	0.111312	0.0136089	-0.636639
10759_non-targeting_non-targeting_non-targeting	13949.9	131	128				TRUE	-0.0893389	0.966088	0.029997	3	2	0.0801199	0.10741	0.0130148	-0.420168
10760_non-targeting_non-targeting_non-targeting	13139	128	118				TRUE	0.00922999	1.02695	0.109989	0	0	0.0687858	0.109961	0.0135444	0.867423
10772_non-targeting_non-targeting_non-targeting	13978.2	103	98				TRUE	0.235178	1.0683	0.237576	0	0	0.136178	0.107292	0.0139926	1.97885
10782_non-targeting_non-targeting_non-targeting	14526.9	102					FALSE	0.18706	0.85553	0.00089991	4	4	0.292732	0.0985646	0.0130566	0.640482
10783_non-targeting_non-targeting_non-targeting	13453.3	128	120				TRUE	-0.00890429	0.89204	0.191281	0	0	0.00709145	0.109885	0.0139337	-1.09311
10795_non-targeting_non-targeting_non-targeting	15937.5	26	25				TRUE	-0.140541	0.836514	0.310369	0	0	0.584572	0.104676	0.0128927	-2.51792
10803_non-targeting_non-targeting_non-targeting	16716.9	28	28				TRUE	-0.319041	0.722062	0.208279	0	0	0.522884	0.105467	0.0125354	-0.657511
10804_non-targeting_non-targeting_non-targeting	13738	53	51				TRUE	-0.104593	0.952969	0.305369	0	0	0.11162	0.105715	0.0129871	-1.36122
10811_non-targeting_non-targeting_non-targeting	13249.4	100	93				TRUE	-0.00850804	1.05748	0.29777	0	0	0.124826	0.10608	0.0129659	-0.259463
10813_non-targeting_non-targeting_non-targeting	13311	89	86				TRUE	0.168109	1.02974	0.474853	1	1	-0.0477066	0.107519	0.0135107	1.56014
10817_non-targeting_non-targeting_non-targeting	13776.2	172	160				TRUE	-0.0460877	0.943721	0.790121	0	0	0.173043	0.106088	0.0134756	-0.969534
10818_non-targeting_non-targeting_non-targeting	13313.7	216	202				TRUE	-0.183139	0.981813	0.125887	0	0	0.0264494	0.106389	0.013361	-0.919456
10822_non-targeting_non-targeting_non-targeting	14529.5	139	137				TRUE	0.0195369	1.03484	0.741726	0	0	0.179599	0.107255	0.0131998	-0.749598
10823_non-targeting_non-targeting_non-targeting	13379.8	151	144				TRUE	-0.0887542	0.830346	0.126287	0	0	0.0714042	0.10864	0.0130587	-0.827326
10826_non-targeting_non-targeting_non-targeting	14494.2	64	60				TRUE	-0.0127718	1.00473	0.00219978	0	0	0.347513	0.098421	0.0115342	0.306267
10832_non-targeting_non-targeting_non-targeting	12692.3	143	127				TRUE	0.0526624	1.00663	0.332367	0	0	0.0749664	0.105731	0.0139587	0.772529
10835_non-targeting_non-targeting_non-targeting	11629.6	86					FALSE	0.116317	0.901079	0.283472	1	0	0.0888467	0.113697	0.0131383	-0.824837
1083_NEPRO_P1P2_ENSG00000163608	12863.8	46	42	0.499318	0	-1	FALSE	1.20866	0.722031	9.999e-05	460	368	0.0759024	0.0930118	0.0157196	2.83207
10841_non-targeting_non-targeting_non-targeting	14108	107	104				TRUE	0.0222193	1.06499	0.447455	0	0	0.136915	0.106125	0.0139261	0.189857
10845_non-targeting_non-targeting_non-targeting	13691.9	132	129				TRUE	0.07694	0.961554	0.337766	0	0	0.0184716	0.106594	0.0132044	-0.609895
10848_non-targeting_non-targeting_non-targeting	13308.5	109	101				TRUE	-0.0264878	0.873233	0.165183	0	0	0.0747682	0.107005	0.0139129	-0.4481
10853_non-targeting_non-targeting_non-targeting	13014.1	119	109				TRUE	0.14068	0.997637	0.205979	0	0	0.0352468	0.110282	0.013934	0.13585
10854_non-targeting_non-targeting_non-targeting	11343.2	173					FALSE	0.523863	1.11226	0.0761924	0	0	-0.0997735	0.107719	0.013583	0.0984865
10857_non-targeting_non-targeting_non-targeting	14083.6	181	172				TRUE	0.0723417	0.994482	0.00259974	32	26	0.203954	0.102667	0.0130894	-0.784818
10858_non-targeting_non-targeting_non-targeting	14238.1	32	32				TRUE	0.10659	0.75807	0.568643	0	0	0.112159	0.10967	0.0125103	0.463125
10859_non-targeting_non-targeting_non-targeting	14564.6	59	57				TRUE	-0.174662	0.783312	0.161884	0	0	0.28425	0.110487	0.0131145	-1.13526
10866_non-targeting_non-targeting_non-targeting	14012.4	108	100				TRUE	-0.0148031	0.979427	0.368363	0	0	0.210055	0.107289	0.0132824	0.226283
10867_non-targeting_non-targeting_non-targeting	14048.1	87	82				TRUE	-0.197425	0.902269	0.114089	0	0	0.23886	0.105282	0.0127547	-0.171798
10872_non-targeting_non-targeting_non-targeting	13411.1	62	60				TRUE	0.143393	1.20681	0.319868	0	0	-0.0102955	0.102848	0.0128961	0.209679
10880_non-targeting_non-targeting_non-targeting	12776.7	205	187				TRUE	0.00916942	1.03233	0.205079	0	0	0.0505617	0.107429	0.0135248	0.313201
10881_non-targeting_non-targeting_non-targeting	12803.5	169	159				TRUE	0.0630051	0.955967	0.773723	0	0	-0.0362006	0.110314	0.0136524	-0.530185
10882_non-targeting_non-targeting_non-targeting	14399.1	89	87				TRUE	-0.116862	0.970668	0.59914	0	0	0.120159	0.10719	0.0124269	1.66089
10884_non-targeting_non-targeting_non-targeting	13671.4	160	157				TRUE	0.0612724	0.979801	0.618438	0	0	0.0357366	0.107918	0.0140573	-0.0777726
10891_non-targeting_non-targeting_non-targeting	14358.6	86	84				TRUE	-0.0316851	1.00876	0.0140986	1	0	0.0573413	0.106382	0.0132422	-0.652402
10893_non-targeting_non-targeting_non-targeting	14545	113	110				TRUE	-0.0402508	1.08325	0.310269	0	0	0.160552	0.106757	0.0129885	-0.415027
10894_non-targeting_non-targeting_non-targeting	13665.1	238	225				TRUE	0.056598	1.00923	0.20348	1	1	0.0536048	0.107126	0.0136326	-0.384561
10895_non-targeting_non-targeting_non-targeting	14754.9	87	84				TRUE	-0.241924	1.00774	0.136986	0	0	0.281859	0.105675	0.0133378	-0.00057972
10897_non-targeting_non-targeting_non-targeting	14234.1	119	113				TRUE	0.0535598	0.941762	0.0656934	0	0	0.150515	0.109297	0.0133762	0.268275
10899_non-targeting_non-targeting_non-targeting	13447.8	96	93				TRUE	-0.0332813	0.882961	0.908009	0	0	-0.0869212	0.105089	0.013747	0.0635603
10902_non-targeting_non-targeting_non-targeting	14305.6	196					FALSE	0.23969	0.850777	0.330267	0	0	0.175559	0.107184	0.0135274	1.45251
10904_non-targeting_non-targeting_non-targeting	14259.5	91	89				TRUE	0.0742398	1.13795	0.148085	0	0	0.10729	0.110163	0.0142087	0.812351
10908_non-targeting_non-targeting_non-targeting	13959	152	145				TRUE	-0.102997	0.907325	0.674833	0	0	0.163154	0.107807	0.01328	-0.807293
10910_non-targeting_non-targeting_non-targeting	13279	60	57				TRUE	0.109369	1.26055	0.0907909	0	0	0.212098	0.103045	0.0132964	-1.19136
10916_non-targeting_non-targeting_non-targeting	13822.6	72	68				TRUE	0.097727	1.06579	0.463654	1	1	0.146096	0.105989	0.0129447	-0.436722
10922_non-targeting_non-targeting_non-targeting	12511.8	145					FALSE	0.570269	0.88321	9.999e-05	127	92	-0.129693	0.112997	0.013559	0.10699
10953_non-targeting_non-targeting_non-targeting	14028.7	117	112				TRUE	0.0065059	0.922251	0.994901	0	0	0.167048	0.106625	0.0132349	-0.514875
10954_non-targeting_non-targeting_non-targeting	13519.1	214	198				TRUE	0.00300672	0.975237	0.0634937	0	0	0.15012	0.106316	0.0133	0.447146
10969_non-targeting_non-targeting_non-targeting	13858	85	84				TRUE	0.190733	1.1592	0.0472953	0	0	0.0755472	0.108375	0.014435	-0.153919
10970_non-targeting_non-targeting_non-targeting	13561.4	152	145				TRUE	0.179124	1.10651	0.0194981	0	0	0.0229526	0.105681	0.0131088	-0.185096
10973_non-targeting_non-targeting_non-targeting	14233.1	259					FALSE	0.206119	0.904692	0.527547	0	0	0.150703	0.106738	0.0128051	-0.937302
10980_non-targeting_non-targeting_non-targeting	13789.5	169	159				TRUE	0.124083	1.09008	0.174883	0	0	0.136493	0.106067	0.0130319	1.20911
10992_non-targeting_non-targeting_non-targeting	14861	108					FALSE	0.0693364	0.898561	0.111189	0	0	0.24397	0.105908	0.0131793	-0.591981
10998_non-targeting_non-targeting_non-targeting	14485.7	56	54				TRUE	-0.227627	0.952409	0.412459	0	0	0.194743	0.105825	0.0133779	-0.686873
10999_non-targeting_non-targeting_non-targeting	13589.5	77	73				TRUE	-0.0204349	0.800746	0.117888	0	0	0.0384186	0.108516	0.0124114	-0.721954
109_ACTR10_P1P2_ENSG00000131966	13692.9	135	116	0.38078	0.0992213	-0.900779	FALSE	0.632917	0.87499	9.999e-05	19	17	0.307295	0.1096	0.0127494	5.81252
10_AARS2_P1P2_ENSG00000124608	13390.5	190	181	0.204229	0.0533432	-0.946657	FALSE	0.320004	0.989063	9.999e-05	18	11	0.0679032	0.113695	0.0133319	-1.31331
11004_non-targeting_non-targeting_non-targeting	14786.9	149					FALSE	0.265479	0.848929	0.0528947	0	0	0.268329	0.10484	0.0129012	0.411713
11011_non-targeting_non-targeting_non-targeting	13797.5	184	177				TRUE	-0.118693	0.985975	0.336966	0	0	0.130404	0.105812	0.0132025	-0.985185
11013_non-targeting_non-targeting_non-targeting	13314	132	125				TRUE	-0.0665102	0.90167	0.525947	0	0	0.038686	0.100494	0.0130773	-1.34272
11020_non-targeting_non-targeting_non-targeting	13619.2	121	113				TRUE	0.0712305	1.02513	0.0912909	0	0	0.150464	0.103788	0.0129462	0.66711
11023_non-targeting_non-targeting_non-targeting	12895.7	196	184				TRUE	0.0859034	1.00387	0.0924908	0	0	-0.0554373	0.109691	0.013429	-0.0939338
11032_non-targeting_non-targeting_non-targeting	12920.2	45	43				TRUE	-0.139492	0.823539	0.507649	0	0	-0.0676525	0.111186	0.0138205	-0.361731
11047_non-targeting_non-targeting_non-targeting	14267.6	142	134				TRUE	0.0874094	0.997832	9.999e-05	8	8	0.201044	0.107847	0.0137071	-0.271971
11054_non-targeting_non-targeting_non-targeting	13843	95	88				TRUE	-0.0853934	1.01186	0.618738	0	0	0.1825	0.105849	0.0132539	0.713864
11055_non-targeting_non-targeting_non-targeting	13729.2	170	166				TRUE	0.159092	1.05309	0.355064	0	0	0.0363329	0.1052	0.0135002	2.26442
11059_non-targeting_non-targeting_non-targeting	12602.3	153	137				TRUE	-0.0535992	0.996701	0.384562	1	1	0.010431	0.106622	0.0130424	-0.0917442
11067_non-targeting_non-targeting_non-targeting	13776.6	143	132				TRUE	0.0221607	0.902552	0.750125	0	0	0.135075	0.107148	0.013189	0.024283
11070_non-targeting_non-targeting_non-targeting	13988.8	74	71				TRUE	-0.1394	1.0098	0.245875	0	0	0.142415	0.107084	0.0139223	1.95593
1107_C6orf15_P1P2_ENSG00000204542	13805.3	171	164	0			FALSE	0.477813	1.15193	0.169983	0	0	0.0442247	0.107602	0.0135521	1.16436
11085_non-targeting_non-targeting_non-targeting	13803.7	111	107				TRUE	-0.170258	0.901007	0.118288	0	0	0.0896199	0.10651	0.013429	-1.11061
11097_non-targeting_non-targeting_non-targeting	13477.1	130	122				TRUE	0.145601	1.25842	0.0256974	0	0	0.0495298	0.107315	0.0133109	0.767332
11098_non-targeting_non-targeting_non-targeting	14640.5	87	86				TRUE	-0.0627472	0.970952	0.465053	0	0	0.166867	0.10755	0.0133239	0.109036
110_ACTR1A_P1P2_ENSG00000138107	14095.7	150	143	0.362235	0.66774	-0.33226	FALSE	0.0759204	0.724165	0.365463	1	1	0.220217	0.107104	0.013323	-1.18355
11100_non-targeting_non-targeting_non-targeting	12480.3	83	79				TRUE	0.214878	1.13017	0.050495	0	0	-0.125239	0.107846	0.0133807	2.0047
11103_non-targeting_non-targeting_non-targeting	13923.7	166	155				TRUE	0.0450114	1.00604	0.0873913	0	0	0.191869	0.104778	0.0129122	-0.639624
11106_non-targeting_non-targeting_non-targeting	13102.5	51	49				TRUE	-0.0829838	0.930973	0.956204	0	0	-0.0640497	0.110674	0.0129412	-0.239397
11111_non-targeting_non-targeting_non-targeting	14177.1	137	133				TRUE	-0.054382	1.03448	0.859714	0	0	0.170369	0.103553	0.0134397	-0.659951
11120_non-targeting_non-targeting_non-targeting	15590.4	60					FALSE	0.284764	0.796068	0.262174	0	0	0.3602	0.108218	0.0135198	0.152546
11138_non-targeting_non-targeting_non-targeting	13947.9	102	98				TRUE	0.0367074	1.1123	0.106789	0	0	0.17347	0.104741	0.0132075	-0.267119
11145_non-targeting_non-targeting_non-targeting	13778.3	76	71				TRUE	-0.272901	0.866565	0.167483	0	0	0.133721	0.105929	0.0135798	-1.89317
11150_non-targeting_non-targeting_non-targeting	14391.1	177					FALSE	0.324151	0.889652	0.433757	0	0	0.137901	0.105478	0.0129566	0.572013
11171_non-targeting_non-targeting_non-targeting	13825.8	149	143				TRUE	-0.0443085	0.997673	0.359764	0	0	0.12465	0.105971	0.0130998	-0.928723
11176_non-targeting_non-targeting_non-targeting	13908	175	165				TRUE	-0.0579155	1.0326	0.518448	2	2	0.130257	0.106473	0.0133348	-0.12407
11178_non-targeting_non-targeting_non-targeting	14727	169					FALSE	0.191816	0.838417	0.108289	0	0	0.254511	0.108642	0.0127249	0.850937
11179_non-targeting_non-targeting_non-targeting	14621.2	70	67				TRUE	-0.118768	0.907904	0.0857914	7	6	0.200291	0.108999	0.0138498	-1.19569
11181_non-targeting_non-targeting_non-targeting	15805.3	52	51				TRUE	0.0918015	0.867029	0.00429957	0	0	0.403634	0.101231	0.0130069	0.888136
11186_non-targeting_non-targeting_non-targeting	13177.1	111	105				TRUE	-0.0358942	0.836194	0.253275	0	0	0.0298193	0.106565	0.0128073	-0.585671
11187_non-targeting_non-targeting_non-targeting	14357.1	71	68				TRUE	-0.178788	0.72878	0.0170983	1	1	0.14885	0.10797	0.0136923	-0.243755
1118_C7orf26_P1P2_ENSG00000146576	11042	97	86	0.164943	0.159607	-0.840393	FALSE	0.619198	0.999001	9.999e-05	188	141	-0.260931	0.117639	0.0156099	1.92227
11199_non-targeting_non-targeting_non-targeting	13951.1	132	129				TRUE	0.115995	1.03056	0.0858914	0	0	0.0761738	0.11188	0.0136978	2.76774
111_ACTR1B_P1P2_ENSG00000115073	14373.3	218	206	0.18003	0.171831	-0.828169	FALSE	0.251369	0.882688	0.517348	3	3	0.225666	0.104825	0.0133322	0.446765
11207_non-targeting_non-targeting_non-targeting	13741.4	75	69				TRUE	-0.146618	0.856441	0.506349	0	0	0.15448	0.109213	0.0128443	-2.04168
11218_non-targeting_non-targeting_non-targeting	14098.5	169	165				TRUE	0.0108653	1.00698	0.0345965	1	1	0.0897186	0.107619	0.0142101	-0.662159
1121_C7orf50_ENST00000357429.6,ENST00000397098.3,ENST00000397100.2_ENSG00000146540	14962	93	93	0.778243	0.709155	-0.290845	FALSE	0.114476	0.961036	0.255474	0	0	0.214298	0.105149	0.0129055	0.582207
11220_non-targeting_non-targeting_non-targeting	14763.4	49	49				TRUE	-0.130111	0.960314	0.728127	0	0	0.193831	0.105771	0.013038	-0.865178
11223_non-targeting_non-targeting_non-targeting	13629.7	132	128				TRUE	0.0579662	1.13517	0.339366	0	0	0.0792235	0.109293	0.0138778	2.27334
11224_non-targeting_non-targeting_non-targeting	14748.5	110					FALSE	0.0936682	0.844382	0.0526947	0	0	0.307544	0.104667	0.0129683	-1.12596
11225_non-targeting_non-targeting_non-targeting	14162.6	121	115				TRUE	-0.139154	1.05652	0.0257974	0	0	0.133682	0.107292	0.0138694	-0.307706
11228_non-targeting_non-targeting_non-targeting	13301.3	112	108				TRUE	-0.0163132	1.01458	0.389261	0	0	0.0586658	0.106941	0.01329	-0.664914
11229_non-targeting_non-targeting_non-targeting	12958.7	56	49				TRUE	0.0570834	0.963931	0.239076	0	0	0.119401	0.108225	0.0131582	-0.395381
11231_non-targeting_non-targeting_non-targeting	13861.9	189	184				TRUE	-0.0494158	0.925712	0.0049995	0	0	0.0878238	0.108477	0.0139008	-0.220658
11237_non-targeting_non-targeting_non-targeting	13752.2	82	79				TRUE	-0.119619	0.900778	0.476052	0	0	0.0597272	0.107782	0.0132626	0.25092
11240_non-targeting_non-targeting_non-targeting	14477.7	102	99				TRUE	-0.01033	1.14311	0.050495	0	0	0.122643	0.110413	0.013781	0.902179
11248_non-targeting_non-targeting_non-targeting	14079.7	227	217				TRUE	0.0267685	1.05796	0.483052	0	0	0.121135	0.109276	0.0136123	1.5242
11251_non-targeting_non-targeting_non-targeting	14769.9	95	92				TRUE	-0.249207	0.811318	0.0725927	0	0	0.264453	0.104491	0.0129651	-1.5758
11267_non-targeting_non-targeting_non-targeting	14554.6	118	112				TRUE	0.0452535	0.976317	0.766323	0	0	0.181191	0.105772	0.0127115	0.562967
11280_non-targeting_non-targeting_non-targeting	13506.5	74	71				TRUE	0.0720791	1.06658	0.815218	0	0	0.0725784	0.107297	0.013512	2.3261
11283_non-targeting_non-targeting_non-targeting	13667.9	54	51				TRUE	-0.102568	0.781928	0.226777	0	0	0.0971396	0.108027	0.0132072	0.885987
11287_non-targeting_non-targeting_non-targeting	13636.1	80	80				TRUE	0.208275	1.12418	0.0220978	3	2	-0.0669722	0.105641	0.0134534	1.25187
11290_non-targeting_non-targeting_non-targeting	13754.7	253	241				TRUE	0.0861055	1.06302	0.277672	3	3	0.100566	0.104887	0.013583	-0.504283
11291_non-targeting_non-targeting_non-targeting	12511	148	134				TRUE	0.142171	1.03129	0.0919908	2	1	-0.00501615	0.105296	0.0128706	1.17499
112_ACTR2_P1P2_ENSG00000138071	13070.9	259	236	2.76975	0.0893444	-0.910656	FALSE	0.128488	0.887277	0.00139986	2	2	0.0788643	0.10657	0.013078	-0.864725
11305_non-targeting_non-targeting_non-targeting	13622.1	96	92				TRUE	-0.0307965	0.911527	0.567443	0	0	0.075305	0.108372	0.0134453	1.03952
11310_non-targeting_non-targeting_non-targeting	13616.4	209	192				TRUE	0.0436376	1.05825	0.0039996	0	0	0.106938	0.105485	0.0140524	1.09711
11313_non-targeting_non-targeting_non-targeting	13853.8	81	73				TRUE	-0.126022	0.862189	0.60124	0	0	0.193554	0.107834	0.0136517	-0.196996
11314_non-targeting_non-targeting_non-targeting	13911	104	101				TRUE	-0.0364245	1.00735	0.129587	0	0	0.0758846	0.103774	0.0140862	-0.700107
1131_C9orf16_P1P2_ENSG00000171159	13070.8	225	212	3.93464	0.104384	-0.895616	FALSE	0.258853	0.892104	0.00089991	7	7	0.0026147	0.108276	0.0137517	-1.19726
11320_non-targeting_non-targeting_non-targeting	13931.3	129	125				TRUE	0.0156602	0.982324	0.122888	0	0	0.0783332	0.111524	0.0131041	1.74852
1136_C9orf78_P1P2_ENSG00000136819	14424.3	208	201	3.92865	0.192114	-0.807886	FALSE	0.316338	0.885516	0.565743	1	1	0.212296	0.107007	0.012996	-0.662776
1139_CA5A_P1P2_ENSG00000174990	14267.9	197	190	0			FALSE	0.26919	0.886532	0.0950905	0	0	0.21258	0.103224	0.0134578	0.74092
1146_CACNB3_P2_ENSG00000167535	13942.7	200	192	0.0364533	0.135917	-0.864083	FALSE	0.280602	0.906065	0.120688	1	1	0.138273	0.105241	0.0134816	-0.0638499
1147_CACNB3_P1_ENSG00000167535	14433.9	128	124	0.0364533	0.206926	-0.793074	FALSE	0.161444	0.876609	0.0780922	0	0	0.169934	0.108061	0.0132458	0.49185
1148_CACTIN_P1P2_ENSG00000105298	8056.01	92	60	0.221091	0.446857	-0.553143	FALSE	1.25424	1.50983	9.999e-05	603	272	-0.483935	0.109604	0.0164959	-0.0655209
1151_CADM4_P1P2_ENSG00000105767	13893.5	398	381	0.0137058	0.182606	-0.817394	FALSE	0.235007	0.902373	0.155284	0	0	0.14779	0.10448	0.0135178	-0.368811
115_ACTR3_P1P2_ENSG00000115091	13849.2	124	118	2.71585	0.374266	-0.625734	FALSE	0.181855	0.713685	0.153685	4	4	0.0971404	0.108251	0.0134225	-0.785212
1167_CAMLG_P1P2_ENSG00000164615	12104.5	116	99	0.667983	0.225724	-0.774276	FALSE	0.323084	0.84473	9.999e-05	7	7	-0.0023207	0.111938	0.0143102	0.027374
1175_CAP1_P1P2_ENSG00000131236	15866.9	27	26	4.03467	0.243327	-0.756673	FALSE	0.317753	1.21623	0.167083	1	1	0.485118	0.103769	0.0134763	-0.522352
117_ACTR6_P1P2_ENSG00000075089	13854.3	118	108	0.48233	0.106397	-0.893603	FALSE	0.352756	0.783155	9.999e-05	301	297	0.165926	0.105571	0.0127323	-1.35347
1187_CAPZB_P1P2_ENSG00000077549	13781.4	105	83	1.71885	0.144896	-0.855104	FALSE	0.781884	1.01047	9.999e-05	67	60	0.593758	0.112242	0.0156038	5.18225
118_ACTR8_P1P2_ENSG00000113812	11829.5	265	252	0.295928	0.148963	-0.851037	FALSE	0.584283	0.87068	9.999e-05	1285	886	-0.276981	0.110252	0.0147471	0.354812
1197_CARS_P1P2_ENSG00000110619	10892.1	19	19	0.473928	0.278352	-0.721648	FALSE	1.63017	1.00187	9.999e-05	328	154	-0.616453	0.112059	0.0166394	-0.117603
1206_CASP8AP2_P1P2_ENSG00000118412	15050.5	225	211	0.750285	0.119399	-0.880601	FALSE	1.25896	0.706959	9.999e-05	2072	1866	0.50592	0.132105	0.0182819	0.63181
1221_CBLL1_P1P2_ENSG00000105879	13637.5	106	102	0.390939	0.223107	-0.776893	FALSE	0.551844	0.883647	9.999e-05	299	263	-0.0336838	0.115345	0.0145201	1.5365
1222_CBLN1_P1P2_ENSG00000102924	13743.6	224	214	0.000276516	0	-1	FALSE	0.396556	1.00758	9.999e-05	43	37	0.0562129	0.108064	0.0142921	0.446564
1228_CBX1_P1P2_ENSG00000108468	13768.4	163	151	0.963193	0.102766	-0.897234	FALSE	0.338549	0.924071	0.0242976	4	4	0.237707	0.109506	0.0135398	-0.0980476
1238_CCAR1_P1P2_ENSG00000060339	14531.9	50	48	2.54841	0.148256	-0.851744	FALSE	0.143831	0.984623	0.124388	6	6	0.191528	0.106766	0.0138886	0.084082
1245_CCDC115_P1P2_ENSG00000136710	14320.8	224	211	0.27977	0.154327	-0.845673	FALSE	0.230209	0.946623	0.0550945	4	4	0.223357	0.104632	0.0131477	-0.378436
1254_CCDC130_P2_ENSG00000104957	13518.7	60	55	0.192574	0.795255	-0.204745	FALSE	0.280088	0.918989	0.220278	1	1	0.216868	0.10058	0.0129673	0.650552
1255_CCDC130_P1_ENSG00000104957	13851.2	60	58	0.192574	0.257071	-0.742929	FALSE	0.403431	0.76276	0.0574943	3	2	0.0752558	0.109242	0.0144892	-0.904844
1257_CCDC137_P1P2_ENSG00000185298	14254.9	207	198	1.18811	0.0908714	-0.909129	FALSE	0.252177	0.966987	9.999e-05	26	24	0.16115	0.101548	0.0127762	-1.19073
1260_CCDC144A_P1P2_ENSG00000170160	13777.5	124	117	0.00183257	0	-1	FALSE	0.282343	0.841725	0.120288	0	0	0.152757	0.106415	0.0134867	-0.934013
1261_CCDC144NL_P1_ENSG00000205212	15666.4	54	53	0.000101042	0	-1	FALSE	0.0699407	0.775798	0.482052	0	0	0.195071	0.111614	0.0136482	-1.57268
1262_CCDC144NL_P2_ENSG00000205212	15405.7	36	34	0.000101042	0	-1	FALSE	0.400626	1.19529	0.132787	2	0	0.376291	0.110391	0.0138871	0.275778
1268_CCDC174_P1P2_ENSG00000154781	13091.8	106	104	0.453029	0.174515	-0.825485	FALSE	0.926555	0.917033	9.999e-05	775	681	-0.0847055	0.107377	0.0174698	-0.662595
1284_CCDC59_P1P2_ENSG00000133773	13066.1	130	125	1.2996	0.211873	-0.788127	FALSE	0.582555	0.916263	9.999e-05	230	161	-0.109547	0.111884	0.015091	1.08268
1296_CCDC78_P1P2_ENSG00000162004	12467.8	152	142	0.0162162	0.905463	-0.0945375	FALSE	0.551446	0.950902	9.999e-05	120	103	-0.115042	0.110628	0.0145621	1.94026
1298_CCDC84_P1P2_ENSG00000186166	13970.9	84	79	0.150562	0.156148	-0.843852	FALSE	0.710493	0.966366	9.999e-05	445	397	0.12244	0.110077	0.015092	0.189085
1301_CCDC86_P1P2_ENSG00000110104	14440.5	268	253	0.742018	0.115706	-0.884294	FALSE	0.930486	0.872051	9.999e-05	1331	1274	0.276331	0.0870251	0.0129377	2.59405
1315_CCNA2_P1P2_ENSG00000145386	15815.1	24	24	2.53486	0.413172	-0.586828	FALSE	0.084914	0.670968	0.00189981	6	3	0.3814	0.116542	0.0141002	-1.395
1317_CCNB1_P1P2_ENSG00000134057	13418.5	172	158	2.70233	0.0879866	-0.912013	FALSE	0.50304	1.19859	0.00509949	3	2	0.114271	0.10643	0.014089	3.25336
1320_CCND1_P1_ENSG00000110092	13435.7	75	72	0.00104547	0	-1	FALSE	0.256087	0.985228	0.00409959	0	0	0.0548143	0.11023	0.0135662	-0.876615
1321_CCND1_P2_ENSG00000110092	14758.9	75	74	0.00104547	0	-1	FALSE	0.216347	0.845505	0.890211	0	0	0.189033	0.105447	0.0135214	-1.15422
1329_CCNH_P1P2_ENSG00000134480	10798.8	90	79	0.941947	0.0626595	-0.937341	FALSE	0.68443	0.923784	9.999e-05	414	299	-0.388922	0.136121	0.0160069	-0.854338
1332_CCNK_P2_ENSG00000090061	13512.3	188	179	0.52376	1.0371	0.037096	FALSE	0.268308	0.932822	0.0009999	18	15	0.0541698	0.111375	0.0133404	-0.138553
1333_CCNK_P1_ENSG00000090061	13276	163	148	0.52376	0.611911	-0.388089	FALSE	0.606996	1.01798	9.999e-05	402	369	0.0728387	0.125123	0.0150733	2.57732
1334_CCNL1_P1P2_ENSG00000163660	13259	187	177	0.729125	0.0917749	-0.908225	FALSE	0.330947	0.943509	9.999e-05	38	32	0.0314988	0.107963	0.0136661	1.01916
1340_CCP110_P1P2_ENSG00000103540	15148.2	47	47	0.294558	0	-1	FALSE	0.092755	0.810049	0.948405	0	0	0.301432	0.108126	0.0129835	0.874654
1346_CCT2_P1P2_ENSG00000166226	12082	230	199	6.52265	0.14826	-0.85174	FALSE	1.01979	0.94128	9.999e-05	1864	1603	-0.0195769	0.115674	0.0157925	2.54994
1347_CCT3_P1P2_ENSG00000163468	12700.3	277	234	10.5494	0.112528	-0.887472	FALSE	0.823968	1.05311	9.999e-05	1889	1686	0.144227	0.115048	0.0146859	1.72216
1348_CCT4_P1P2_ENSG00000115484	12858.2	289	251	5.76251	0.17961	-0.82039	FALSE	0.839248	1.07202	9.999e-05	1604	1470	0.0978494	0.113576	0.0142071	1.66451
1349_CCT5_P1P2_ENSG00000150753	13263.8	73	66	10.8829	0.0956626	-0.904337	FALSE	0.663233	0.880343	9.999e-05	523	457	0.0893374	0.113798	0.0139976	0.87983
1350_CCT6A_P1P2_ENSG00000146731	11653	161	131	8.5696	0.296779	-0.703221	FALSE	0.750934	0.980724	9.999e-05	923	827	0.0210871	0.117452	0.0152743	4.4624
1351_CCT7_P1P2_ENSG00000135624	11854	182	152	4.84477	0.133264	-0.866736	FALSE	1.03713	0.96184	9.999e-05	1578	1397	0.0325149	0.116054	0.0142647	3.64937
1352_CCT8_P1P2_ENSG00000156261	13056.3	120	111	10.2329	0.194074	-0.805926	FALSE	0.616532	0.972718	9.999e-05	479	432	-0.0245305	0.113474	0.0156113	2.20706
1361_CD2BP2_P1P2_ENSG00000169217	13291.5	145	132	0.475527	0.242929	-0.757071	FALSE	0.283194	0.940507	9.999e-05	13	10	0.112511	0.107953	0.0139305	0.850052
1365_CD3EAP_P1P2_ENSG00000117877	13191.8	92	88	1.10016	0.0308782	-0.969122	FALSE	0.86867	0.945404	9.999e-05	386	272	-0.0142222	0.100959	0.0145577	2.05147
1380_CD8B_P1P2_ENSG00000172116	14826	115	112	0			FALSE	0.0855526	0.830136	0.252675	0	0	0.263747	0.107587	0.0135187	-0.804664
1385_CDAN1_P1P2_ENSG00000140326	12795	146	137	0.0579509	0	-1	FALSE	0.677198	0.979187	9.999e-05	63	43	-0.046018	0.108301	0.0137156	2.54871
1386_CDC123_P1P2_ENSG00000151465	13117.1	121	112	2.27348	0.076917	-0.923083	FALSE	0.432939	0.940097	9.999e-05	82	62	0.0356551	0.105793	0.0136238	-0.684961
1389_CDC16_P1P2_ENSG00000130177	12914.3	194	165	1.30817	0.132405	-0.867595	FALSE	0.753351	1.20056	9.999e-05	82	38	0.236567	0.10469	0.0123094	4.84499
1390_CDC20_P1P2_ENSG00000117399	12682.3	139	115	1.18025	0.475855	-0.524145	FALSE	0.823154	1.46344	9.999e-05	19	2	0.279044	0.108147	0.0144999	8.68223
1391_CDC23_P1P2_ENSG00000094880	14290.6	205	177	0.524488	0.217528	-0.782472	FALSE	0.884746	1.31666	9.999e-05	254	193	0.500752	0.107241	0.0114467	10.2252
1395_CDC26_P1P2_ENSG00000176386	13778.8	51	45	0.791217	0.230154	-0.769846	FALSE	0.892824	1.2758	9.999e-05	25	11	0.345693	0.112689	0.0117818	13.58
1396_CDC27_P1P2_ENSG00000004897	11746	466	366	0.947603	0.521712	-0.478288	FALSE	0.666359	1.23399	9.999e-05	141	66	0.155781	0.106423	0.0133452	4.70677
1398_CDC37_P1P2_ENSG00000105401	12668.8	198	174	2.41202	0.977995	-0.0220054	FALSE	0.236531	0.910994	0.517548	0	0	0.0818631	0.106672	0.0128583	0.426971
1399_CDC40_P1P2_ENSG00000168438	10684.9	135	107	0.678558	0.404395	-0.595605	FALSE	0.944855	1.42688	9.999e-05	278	151	-0.182165	0.112126	0.0152605	1.48481
139_ADAT2_P1P2_ENSG00000189007	13946	90	85	0.27985	0.0394921	-0.960508	FALSE	0.30273	0.891909	0.0661934	2	2	0.155124	0.103943	0.0125143	0.744285
13_AARS_P1P2_ENSG00000090861	11083.3	42	40	0.641132	0.0918026	-0.908197	FALSE	1.60037	0.74152	9.999e-05	1160	972	-0.387989	0.0991738	0.0174751	-1.79939
1406_CDC42_P1P2_ENSG00000070831	14076.8	76	70	2.93813	0.189749	-0.810251	FALSE	0.0332413	0.861855	0.00859914	12	14	0.271131	0.119021	0.0131407	0.867079
1407_CDC45_P1P2_ENSG00000093009	13955.4	94	92	2.83149	0.221727	-0.778273	FALSE	0.247345	1.04975	0.220378	2	2	0.128755	0.110921	0.0136057	0.766459
1408_CDC5L_P1P2_ENSG00000096401	9026.97	169	99	1.35524	0.27424	-0.72576	FALSE	1.61888	1.36118	9.999e-05	1858	1525	0.0576947	0.0825964	0.0177535	2.64513
1409_CDC6_P1P2_ENSG00000094804	14321.7	207	192	1.06682	0.269247	-0.730753	FALSE	0.949431	1.18418	9.999e-05	798	710	0.260513	0.116678	0.0161802	6.46625
140_ADAT3_P2_ENSG00000213638	12486.2	112	105	0.0531412	0.931736	-0.0682639	FALSE	0.52927	0.931907	9.999e-05	95	83	-0.101418	0.108313	0.0147707	0.394405
1410_CDC73_P1P2_ENSG00000134371	8156.06	217	171	1.076	0.308774	-0.691226	FALSE	1.82952	1.35072	9.999e-05	5439	3319	-0.811678	0.116461	0.0195054	2.58747
1411_CDC7_P1P2_ENSG00000097046	14552.4	101	95	0.319991	0.0888577	-0.911142	FALSE	0.38593	1.02172	9.999e-05	35	22	0.235074	0.114751	0.0141875	1.3212
1415_CDCA5_P1P2_ENSG00000146670	13827.2	67	61	0.743007	0.500676	-0.499324	FALSE	0.54861	1.26524	0.0764924	0	0	0.228537	0.107808	0.0152156	7.21491
1418_CDCA8_P1P2_ENSG00000134690	14959.6	89	82	1.17963	0.36055	-0.63945	FALSE	0.542891	1.20714	0.0115988	1	1	0.452217	0.110543	0.0143579	8.48886
1419_CDIPT_P1P2_ENSG00000103502	13421.7	263	247	0.19541	0.100781	-0.899219	FALSE	0.403151	1.09082	0.00119988	4	3	0.103384	0.107645	0.0133891	-0.0497027
141_ADAT3_P1_ENSG00000213638	16065.2	20	20	0.0531412	0	-1	FALSE	0.527222	1.16026	0.278272	0	0	0.370941	0.105058	0.011617	3.21656
1421_CDK11A_P1P2_ENSG00000008128	14131.1	279	269	0.310449	0.417234	-0.582766	FALSE	0.201407	0.879636	0.254475	0	0	0.116336	0.107235	0.0135322	-0.661642
1429_CDK1_P1P2_ENSG00000170312	15007.3	412	347	1.9861	0.312612	-0.687388	FALSE	0.978027	1.33311	9.999e-05	1522	1229	0.680748	0.118262	0.0164011	9.22194
1432_CDK2_P1P2_ENSG00000123374	14820.7	106	105	0.287617	0.060856	-0.939144	FALSE	0.344134	0.972974	0.0158984	2	2	0.284684	0.111344	0.0134418	0.111242
1441_CDK7_P1P2_ENSG00000134058	10862.3	21	18	0.311417	0.202152	-0.797848	FALSE	0.841613	0.95824	9.999e-05	6	1	-0.365824	0.12186	0.0147753	0.044969
1443_CDK9_P1P2_ENSG00000136807	12988.3	152	140	0.286398	0.173507	-0.826493	FALSE	0.330565	0.835931	9.999e-05	290	240	-0.0271394	0.123272	0.0132492	-0.967639
1458_CDT1_P1P2_ENSG00000167513	15915.5	29	28	1.54976	0.781688	-0.218312	FALSE	0.932607	1.34538	9.999e-05	0	0	0.30823	0.106634	0.0163295	6.39124
1470_CEBPZ_P1P2_ENSG00000115816	13338.9	130	113	1.99794	0.141507	-0.858493	FALSE	0.854784	0.762496	9.999e-05	658	643	0.252194	0.0841219	0.0125121	0.651343
1474_CENPA_P1_ENSG00000115163	13540.9	48	46	0.627782	0.979664	-0.0203364	FALSE	0.526532	0.602176	0.00029997	9	9	0.0352002	0.109281	0.0136161	-1.09384
1475_CENPA_P2_ENSG00000115163	14213	32	30	0.627782	0.0963328	-0.903667	FALSE	0.396744	1.01725	0.566743	0	0	0.172681	0.107266	0.0127026	0.0494967
1478_CENPC_P1P2_ENSG00000145241	11436.2	143	124	0.617944	0.15141	-0.84859	FALSE	1.41011	1.37671	9.999e-05	530	222	-0.148392	0.112523	0.0162141	34.4048
1479_CENPE_P1P2_ENSG00000138778	12960.3	206	177	1.02948	0.0718039	-0.928196	FALSE	0.929081	1.29582	9.999e-05	233	144	0.140701	0.115294	0.0144853	12.4398
1481_CENPH_P1P2_ENSG00000153044	14610.6	63	63	1.01516	0.117406	-0.882594	FALSE	0.458006	1.07255	0.0865913	1	1	0.232311	0.109021	0.0133205	4.70293
1482_CENPI_P1P2_ENSG00000102384	12305	48	42	0.072851	0	-1	FALSE	0.872353	1.17744	0.00049995	0	0	-0.0694276	0.113788	0.013824	12.653
1483_CENPJ_P1P2_ENSG00000151849	13483.6	306	282	0.314807	0.191216	-0.808784	FALSE	1.2506	1.18856	9.999e-05	1530	1223	0.174863	0.0847241	0.0141912	11.3682
1484_CENPK_P1P2_ENSG00000123219	11453	112	97	0.817462	0.0938467	-0.906153	FALSE	1.37089	1.17867	9.999e-05	1337	883	-0.220606	0.113449	0.0159468	21.7045
1487_CENPN_P1P2_ENSG00000166451	13848.5	154	147	0.910075	0.21417	-0.78583	FALSE	0.354681	0.946287	0.0552945	5	4	0.102599	0.108016	0.013712	2.37815
1491_CENPT_P1P2_ENSG00000102901	13184.8	73	65	0.470172	0.154834	-0.845166	FALSE	0.618093	1.17771	0.0135986	4	3	0.107806	0.108338	0.0129298	6.09938
1493_CENPW_P1P2_ENSG00000203760	13930	75	72	1.45513	0.108814	-0.891186	FALSE	0.388899	0.894794	0.0337966	4	4	0.106869	0.106546	0.0133118	4.7308
1497_CEP152_P1P2_ENSG00000103995	13378.3	164	153	0.422209	0.105245	-0.894755	FALSE	0.545757	1.16082	9.999e-05	7	5	0.0324069	0.112266	0.0143617	5.64278
14_AASDHPPT_P1P2_ENSG00000149313	14079	52	49	1.2187	0.188229	-0.811771	FALSE	0.455418	0.947844	0.313969	1	1	0.153013	0.107429	0.0134639	1.78533
1500_CEP192_P1P2_ENSG00000101639	12564	240	202	0.384542	0.300734	-0.699266	FALSE	0.714054	1.2361	9.999e-05	120	81	0.175929	0.116861	0.0139473	9.9635
1510_CEP68_P1P2_ENSG00000011523	13818	71	68	0.197153	0.285472	-0.714528	FALSE	0.333791	1.02709	0.186181	0	0	0.176777	0.106555	0.0134343	2.54643
1516_CEP85_P1P2_ENSG00000130695	13980.9	134	129	0.403025	0.109409	-0.890591	FALSE	0.447897	1.11862	0.00739926	9	8	0.129519	0.106112	0.0135744	2.34713
1519_CEP97_P1P2_ENSG00000182504	13826.2	144	135	0.151254	0.0463154	-0.953685	FALSE	0.395112	0.93689	0.509749	0	0	0.144951	0.104912	0.0131821	-0.649193
1532_CFDP1_P1_ENSG00000153774	13865.9	86	84	1.37135	0.07589	-0.92411	FALSE	0.479828	0.935157	0.00949905	1	1	0.0354023	0.10834	0.0127265	-0.80283
1533_CFDP1_P2_ENSG00000153774	15200.3	76	73	1.37135	0.876265	-0.123735	FALSE	0.0224183	0.772749	0.19688	0	0	0.396592	0.109361	0.0133872	-0.798493
1536_CFL1_P1P2_ENSG00000172757	15975.1	26	23	11.8981	0.269748	-0.730252	FALSE	0.487481	0.704473	0.135086	11	2	0.828794	0.103491	0.0124823	1.72228
1544_CHAF1A_P1P2_ENSG00000167670	13150.3	39	38	1.18478	0.134958	-0.865042	FALSE	1.31812	0.619012	9.999e-05	482	405	-0.0534827	0.13323	0.0203255	-0.0678895
1545_CHAF1B_P1P2_ENSG00000159259	13607.3	88	84	0.365104	0.0625378	-0.937462	FALSE	1.13288	0.725049	9.999e-05	1074	1057	0.112377	0.128534	0.0203531	2.13244
1548_CHCHD1_P1P2_ENSG00000172586	13950.5	86	84	1.8573	0.129932	-0.870068	FALSE	0.331988	0.968479	9.999e-05	8	5	0.0882825	0.10536	0.013205	0.326624
1549_CHCHD2_P1P2_ENSG00000106153	13482.7	97	90	20.2002	0.167301	-0.832699	FALSE	0.451714	0.988883	0.124888	1	1	0.140973	0.105059	0.0138661	1.0253
1551_CHCHD4_P1P2_ENSG00000163528	13444.8	147	140	0.725488	0.0967615	-0.903239	FALSE	0.636266	0.878878	9.999e-05	341	317	0.103204	0.0960951	0.0139944	-0.592399
1560_CHD4_P1P2_ENSG00000111642	14125.9	45	44	4.50442	0.26335	-0.73665	FALSE	0.317401	0.736049	9.999e-05	90	72	0.0636735	0.115867	0.0150137	-0.337254
1568_CHEK1_P1P2_ENSG00000149554	10473	389	295	1.19453	0.463171	-0.536829	FALSE	0.94902	1.38235	9.999e-05	2390	1919	-0.133023	0.0981696	0.0128321	2.78223
1570_CHERP_P1P2_ENSG00000085872	13181.8	75	67	0.554054	0.354468	-0.645532	FALSE	0.634634	1.09653	9.999e-05	320	303	0.179414	0.105984	0.0147008	1.46259
1579_CHMP1A_P1P2_ENSG00000131165	13114.8	82	78	0.310909	0.370118	-0.629882	FALSE	0.849302	1.19046	9.999e-05	158	115	-0.00829089	0.11505	0.0139669	-0.395997
1581_CHMP2A_P1P2_ENSG00000130724	13294.2	110	93	1.01204	0.409361	-0.590639	FALSE	0.866055	1.56284	9.999e-05	232	77	0.278912	0.107855	0.0145157	-0.0055341
1583_CHMP3_P1P2_ENSG00000115561	12803.3	151	130	0.818218	0.123876	-0.876124	FALSE	2.12236	1.76117	9.999e-05	2639	2427	0.12441	0.119251	0.0155288	1.22264
1586_CHMP4B_P1P2_ENSG00000101421	12847.8	73	71	0.460684	0.0958864	-0.904114	FALSE	0.35987	1.05589	0.0644936	1	1	-0.121816	0.110736	0.0141213	-0.8816
1587_CHMP5_P1P2_ENSG00000086065	14539.3	112	110	0.865636	0.20508	-0.79492	FALSE	0.291575	1.03069	0.0392961	1	1	0.223187	0.110379	0.0133918	-0.169602
1588_CHMP6_P1P2_ENSG00000176108	13038.7	673	624	0.137865	0.0457645	-0.954235	FALSE	0.986834	1.27629	9.999e-05	2358	2255	0.0432798	0.113793	0.0136762	0.294023
1589_CHMP7_P1P2_ENSG00000147457	14762.1	247	240	0.267945	0.239887	-0.760113	FALSE	0.211428	1.04833	0.0159984	3	3	0.236769	0.105419	0.0131294	-0.559637
1591_CHORDC1_P1P2_ENSG00000110172	13303.8	277	259	1.10989	0.0951488	-0.904851	FALSE	0.299011	0.850397	9.999e-05	14	11	0.0575328	0.102095	0.0139177	-0.0581818
1604_CHTF18_P1P2_ENSG00000127586	14734.2	103	97	0.140293	0.0650559	-0.934944	FALSE	0.162866	0.93726	0.020498	0	0	0.464437	0.10504	0.0135274	0.188178
1605_CHTF8_P1P2_ENSG00000168802	14025.9	48	45	0.0214416	0	-1	FALSE	0.401644	0.731056	9.999e-05	17	11	0.0807501	0.113729	0.0137233	1.52087
1606_CHTOP_P1P2_ENSG00000160679	14006.8	153	149	1.01809	0.252601	-0.747399	FALSE	0.27678	0.876293	0.0039996	5	4	0.0784446	0.104648	0.0132534	-0.251973
1609_CIAO1_P1P2_ENSG00000144021	13717.1	261	255	1.09646	0.196454	-0.803546	FALSE	0.398483	0.997906	0.00039996	49	49	0.0683183	0.106588	0.0133888	0.493639
1610_CIAPIN1_P1P2_ENSG00000005194	14701.5	155	151	0.859384	0.0914576	-0.908542	FALSE	0.57818	0.979312	9.999e-05	361	339	0.222564	0.10836	0.0144846	0.681458
1614_CINP_P1P2_ENSG00000100865	13185.4	83	78	0.516165	0.122384	-0.877616	FALSE	0.486496	1.0436	9.999e-05	60	46	0.121185	0.101362	0.0119419	0.531901
1628_CKAP5_P1_ENSG00000175216	11934.7	218	182	2.0271	0.27949	-0.72051	FALSE	0.785942	1.28495	9.999e-05	85	43	0.0564068	0.113801	0.0139268	9.30542
1629_CKAP5_P2_ENSG00000175216	13253.9	138	133	2.0271	0.750472	-0.249528	FALSE	0.284309	0.89661	0.746725	0	0	-0.0278988	0.108433	0.0133975	-1.31641
1636_CLASRP_P1P2_ENSG00000104859	12920	135	127	0.333759	0.310387	-0.689613	FALSE	0.254168	1.06292	9.999e-05	47	45	-0.0614391	0.099646	0.0140863	-0.291338
1638_CLCC1_P1P2_ENSG00000121940	12641.7	51	47	0.284073	0.152584	-0.847416	FALSE	0.53054	1.17176	0.708029	1	1	0.0496221	0.104418	0.0139756	2.66812
1659_CLK2_P1P2_ENSG00000176444	13915.8	89	88	0.191866	0.288692	-0.711308	FALSE	0.188974	0.868708	0.29637	1	1	0.122351	0.108407	0.0132705	-0.0936584
1667_CLNS1A_P1P2_ENSG00000074201	13181	55	53	2.5154	0.0907001	-0.9093	FALSE	0.712626	0.87268	9.999e-05	148	114	0.00431539	0.114526	0.0164883	0.937554
166_ADRM1_P1P2_ENSG00000130706	13680	112	105	2.61018	0.324874	-0.675126	FALSE	0.269211	1.00291	0.0974903	3	3	0.115347	0.11322	0.0134499	0.332381
1671_CLP1_P1P2_ENSG00000172409	12937.8	60	55	0.250183	0.287889	-0.712111	FALSE	0.754267	1.1234	9.999e-05	119	59	-0.0565352	0.118104	0.0182914	1.02756
1677_CLSPN_P1P2_ENSG00000092853	15000.2	154	134	2.56109	0.323567	-0.676433	FALSE	0.619228	1.29551	9.999e-05	159	119	0.461187	0.116252	0.0152533	3.25088
167_ADSL_P1P2_ENSG00000239900	13781.3	143	133	1.73226	0.176262	-0.823738	FALSE	0.35175	0.903822	9.999e-05	23	19	0.119677	0.119559	0.0156293	0.557603
1683_CLTC_P1P2_ENSG00000141367	13047.2	177	157	3.6224	0.240593	-0.759407	FALSE	0.600787	0.980867	9.999e-05	222	172	0.125527	0.110841	0.014199	-0.17815
1694_CMPK1_P1P2_ENSG00000162368	14056.7	179	173	1.38088	0.162732	-0.837268	FALSE	0.292992	0.978912	0.149685	3	2	0.120867	0.10699	0.0135908	-0.0862754
16_AATF_P1P2_ENSG00000275700	12836.3	315	298	1.53892	0.144491	-0.855509	FALSE	1.22717	0.906682	9.999e-05	2445	2079	-0.0511463	0.0986726	0.0147915	1.32078
1701_CMTR1_P1P2_ENSG00000137200	11672.1	154	145	0.244307	0.219807	-0.780193	FALSE	1.21428	0.883112	9.999e-05	1317	839	-0.294957	0.0995696	0.015459	0.0780985
1709_CNIH4_P1P2_ENSG00000143771	11772.5	69	67	0.886993	0.0381764	-0.961824	FALSE	0.562029	1.0217	9.999e-05	189	156	-0.331468	0.112786	0.0154574	-1.10993
1712_CNN2_P1P2_ENSG00000064666	14035.1	212	197	0.458836	0.142098	-0.857902	FALSE	0.214553	0.788567	0.121988	2	2	0.225002	0.107007	0.0129594	-1.30915
1716_CNOT1_P1P2_ENSG00000125107	15692.5	289	269	1.21451	0.223986	-0.776014	FALSE	1.77328	1.5833	9.999e-05	3370	3231	0.570102	0.111528	0.0136337	8.92268
1717_CNOT2_P1P2_ENSG00000111596	14619.4	93	84	0.804086	0.277797	-0.722203	FALSE	0.882462	1.12507	9.999e-05	452	420	0.492652	0.116592	0.0141613	3.44063
1718_CNOT3_P1P2_ENSG00000088038	13793.3	352	332	0.47121	0.19315	-0.80685	FALSE	1.33899	1.1503	9.999e-05	2706	2567	0.158824	0.117136	0.0162645	9.8839
1735_COA5_P1P2_ENSG00000183513	13872.8	187	175	0.729756	0.102146	-0.897854	FALSE	0.297676	0.84131	9.999e-05	3	3	0.213058	0.10839	0.0138715	-0.519561
1737_COASY_P1P2_ENSG00000068120	13526	263	247	0.53754	0.0506715	-0.949328	FALSE	0.196807	0.850656	0.00529947	7	7	0.117893	0.106789	0.0127562	-1.91331
1740_COG1_P1P2_ENSG00000166685	13716.4	45	40	0.115747	0.58986	-0.41014	FALSE	0.17885	0.707834	0.0176982	0	0	0.256508	0.110684	0.014266	-1.27719
1741_COG2_P1P2_ENSG00000135775	12698.9	389	343	0.35963	0.102862	-0.897138	FALSE	0.325116	0.921532	9.999e-05	63	46	0.057507	0.107961	0.0141027	-0.116352
1742_COG3_P1P2_ENSG00000136152	12302.1	75	56	0.20095	0.0778192	-0.922181	FALSE	0.551656	0.763577	9.999e-05	82	62	0.364806	0.121123	0.0153428	0.602027
1743_COG4_P1P2_ENSG00000103051	13729.5	140	129	0.461812	0.078348	-0.921652	FALSE	0.0685119	0.847076	0.00359964	2	2	0.162855	0.107801	0.0134267	-1.71449
1745_COG6_P1P2_ENSG00000133103	13074.3	202	183	0.217568	0.0484814	-0.951519	FALSE	0.334722	0.977531	0.10499	15	14	0.0885817	0.103924	0.0134971	-0.563102
1747_COG8_P1P2_ENSG00000213380	12794.8	50	47	0.192842	0.564693	-0.435307	FALSE	0.52254	0.921811	0.0039996	4	2	-0.0903326	0.108325	0.0143847	0.96383
176_AFG3L2_P1P2_ENSG00000141385	13951.1	16	15	0.855432	0.289709	-0.710291	FALSE	0.818668	0.530372	9.999e-05	51	35	0.129163	0.0628694	0.0135912	1.02456
1770_COPA_P1P2_ENSG00000122218	11931	288	243	1.05855	0.720623	-0.279377	FALSE	0.681088	1.08301	9.999e-05	614	491	-0.00373832	0.109846	0.014631	-1.25977
1771_COPB1_P1P2_ENSG00000129083	9868.06	130	91	1.09754	0.461567	-0.538433	FALSE	1.02455	1.31175	9.999e-05	804	564	-0.0639898	0.098	0.0150319	0.122411
1772_COPB2_P1P2_ENSG00000184432	10060.2	197	129	1.52907	0.504131	-0.495869	FALSE	0.847396	1.28572	9.999e-05	426	275	0.0950668	0.105845	0.0147616	0.736872
1773_COPE_P1P2_ENSG00000105669	13324.1	153	143	2.92091	0.121269	-0.878731	FALSE	0.325575	0.814951	9.999e-05	21	15	0.0773226	0.107708	0.0133201	-0.415207
1774_COPG1_P1_ENSG00000181789	13035.4	85	80	0.373163	0	-1	FALSE	0.370959	0.973089	0.0147985	3	3	0.0357196	0.107236	0.0140059	0.627396
1775_COPG1_P2_ENSG00000181789	13019.9	203	181	0.373163	0.98789	-0.0121101	FALSE	0.169764	0.823661	0.185081	1	1	0.0723043	0.108013	0.0132773	-0.254238
1778_COPS2_P1P2_ENSG00000166200	12221.1	49	47	1.18069	0.0587352	-0.941265	FALSE	0.640218	0.693748	9.999e-05	121	86	-0.277109	0.108881	0.0124218	0.101738
1779_COPS3_P1P2_ENSG00000141030	12413.4	78	73	1.54984	0.229399	-0.770601	FALSE	0.662217	1.11052	9.999e-05	306	182	-0.166616	0.109973	0.0135261	2.10955
1780_COPS4_P1P2_ENSG00000138663	12277.9	277	262	0.78623	0.0570307	-0.942969	FALSE	0.614032	0.856881	9.999e-05	1839	1401	-0.206557	0.108722	0.0128763	0.66671
1781_COPS5_P1P2_ENSG00000121022	12920.3	104	98	1.87773	0.252867	-0.747133	FALSE	0.430021	0.61035	9.999e-05	120	92	-0.100925	0.108862	0.0127484	-1.05153
1782_COPS6_P1P2_ENSG00000168090	11608.4	258	235	1.2332	0.060188	-0.939812	FALSE	0.666382	0.885004	9.999e-05	1087	813	-0.234134	0.105136	0.0127207	1.0254
1786_COPS8_P1P2_ENSG00000198612	11486.6	246	224	1.04531	0.161713	-0.838287	FALSE	0.408786	0.818768	9.999e-05	450	252	-0.306714	0.105783	0.0131059	1.29314
1787_COPZ1_P2_ENSG00000111481	11743.1	131	110	1.6306	1.02822	0.0282153	FALSE	0.317252	1.18013	0.126187	8	7	0.0242642	0.108501	0.0143198	3.54295
1788_COPZ1_P1_ENSG00000111481	8673.72	157	97	1.6306	0.360933	-0.639067	FALSE	1.11324	1.32407	9.999e-05	1230	885	-0.240216	0.102352	0.0159124	-0.215835
1791_COQ2_P1P2_ENSG00000173085	13844.5	71	67	0.160828	0	-1	FALSE	0.0670187	0.797047	0.0237976	3	3	0.191288	0.114783	0.0128688	-2.11366
1793_COQ4_P1P2_ENSG00000167113	13240.7	173	162	1.46059	0.107574	-0.892426	FALSE	0.339316	0.897945	0.188781	3	3	0.0487176	0.110519	0.0134049	0.29817
1794_COQ5_P1P2_ENSG00000110871	14062.1	121	113	0.320505	0.0760399	-0.92396	FALSE	0.124467	0.796263	0.193581	1	1	0.254566	0.107091	0.0132781	-0.473319
1805_COX10_P1P2_ENSG00000006695	12755.8	100	94	0.217217	0.150268	-0.849732	FALSE	0.497835	0.944949	9.999e-05	45	37	-0.0381702	0.11172	0.0129114	-1.23888
1806_COX11_P1P2_ENSG00000166260	13529.2	117	109	0.551293	0.0952955	-0.904704	FALSE	0.443674	0.93334	9.999e-05	63	53	0.0855235	0.112618	0.0139125	-0.318122
1808_COX15_P1P2_ENSG00000014919	12415.8	109	103	0.247481	0	-1	FALSE	0.662567	0.893549	9.999e-05	378	323	-0.189006	0.115145	0.0143142	-0.928688
1810_COX17_P1P2_ENSG00000138495	13473.9	147	143	1.46877	0.10969	-0.89031	FALSE	0.376615	0.775094	9.999e-05	68	65	0.0232083	0.115208	0.013601	-1.03253
1815_COX5A_P1P2_ENSG00000178741	13938.3	88	85	7.52843	0.0830283	-0.916972	FALSE	0.365069	0.914335	9.999e-05	39	40	0.00837152	0.123006	0.0136175	-0.105392
1816_COX5B_P1P2_ENSG00000135940	13841.4	122	118	7.39352	0.145241	-0.854759	FALSE	0.365187	0.901389	9.999e-05	37	28	0.0912625	0.114756	0.0133328	-0.0931886
1819_COX6C_P1P2_ENSG00000164919	13866	124	117	4.60058	0.0715334	-0.928467	FALSE	0.187252	0.781526	9.999e-05	34	28	0.124761	0.118558	0.01306	0.396799
1822_COX7B_P1P2_ENSG00000131174	14454.3	125	120	5.74019	0.123804	-0.876196	FALSE	0.407877	0.964333	9.999e-05	28	25	0.217448	0.107121	0.0137112	2.30554
1823_COX7C_P1P2_ENSG00000127184	13246.6	176	165	6.6895	0.105318	-0.894682	FALSE	0.430652	0.938365	9.999e-05	166	159	-0.00311524	0.117225	0.013752	0.352137
1825_CPAMD8_ENST00000443236.1_ENSG00000160111	13976.2	247	233	0.00648817	0	-1	FALSE	0.122435	0.805054	0.20408	0	0	0.192948	0.107014	0.0132562	-0.497048
1834_CPNE7_P1P2_ENSG00000178773	13126.8	111	101	0.416854	0.160147	-0.839853	FALSE	0.472476	0.985552	0.0341966	4	4	0.13244	0.10412	0.0131436	1.62914
1836_CPOX_P1P2_ENSG00000080819	13942.6	104	101	0.324144	0.11743	-0.88257	FALSE	0.160628	0.823875	0.989901	1	1	0.0129914	0.109399	0.0134061	-1.12337
1839_CPSF1_P1P2_ENSG00000071894	10867.7	53	50	0.344693	0.138756	-0.861244	FALSE	0.548731	0.969215	9.999e-05	569	403	-0.519281	0.127824	0.0274178	-1.23288
1840_CPSF2_P1P2_ENSG00000165934	13219.1	20	20	0.837418	0.493975	-0.506025	FALSE	0.959173	1.49257	0.00019998	33	7	-0.0790264	0.124531	0.0224366	0.364668
1842_CPSF3_P1P2_ENSG00000119203	12462.4	666	627	0.750063	0.154452	-0.845548	FALSE	0.741257	0.946985	9.999e-05	3584	2888	-0.165053	0.127919	0.0248255	-0.24604
1843_CPSF4_P1P2_ENSG00000160917	9503.69	64	59	0.413178	0.168443	-0.831557	FALSE	1.04528	0.773245	9.999e-05	2261	1120	-0.811073	0.115807	0.0298848	-0.893799
1844_CPSF6_P1P2_ENSG00000111605	9749.91	67	50	1.27963	0.170516	-0.829484	FALSE	0.913366	0.770462	9.999e-05	786	675	-0.17073	0.111939	0.015973	2.44501
1856_CRCP_P1P2_ENSG00000241258	13921.8	166	160	0.709087	0.319796	-0.680204	FALSE	0.320926	1.02064	0.0365963	1	1	0.120048	0.108377	0.013631	0.537372
1874_CRKL_P1P2_ENSG00000099942	14016.9	128	120	1.64749	0.14993	-0.85007	FALSE	0.138216	0.842621	0.345365	1	1	0.177262	0.108832	0.0129106	-1.22959
1877_CRLS1_P1P2_ENSG00000088766	13887.5	116	111	0.797774	0.171541	-0.828459	FALSE	0.173325	0.910923	0.0352965	1	1	0.0810018	0.10505	0.0132448	-0.997704
1878_CRNKL1_P1P2_ENSG00000101343	10651.1	344	261	0.387512	0.568209	-0.431791	FALSE	0.960389	1.63595	9.999e-05	2060	1247	-0.0830842	0.105701	0.0154226	0.721233
1893_CSE1L_P1P2_ENSG00000124207	12940.5	511	432	1.72455	0.10543	-0.89457	FALSE	1.74123	0.967802	9.999e-05	3850	3625	0.243184	0.0980173	0.024923	2.65154
1894_CSH2_P1_ENSG00000213218	13453.3	82	78	0			FALSE	0.392316	0.947398	0.111289	0	0	0.034464	0.111261	0.013899	-0.408629
1895_CSH2_P2_ENSG00000213218	13271.9	108	101	0			FALSE	0.370164	1.02973	0.0526947	0	0	0.0770313	0.106842	0.0130955	1.17148
1898_CSNK1A1_P1P2_ENSG00000113712	12003.9	179	172	2.41611	0.177647	-0.822353	FALSE	0.490559	0.938155	9.999e-05	256	178	-0.242012	0.106024	0.014435	-1.06753
1906_CSNK2B_P1P2_ENSG00000204435	11365.5	148	128	3.82616	0.188231	-0.811769	FALSE	0.764306	1.01593	9.999e-05	543	395	-0.284103	0.111742	0.0138288	0.455772
1915_CSTF1_P1P2_ENSG00000101138	11157.5	182	141	0.457048	0.198591	-0.801409	FALSE	1.10846	1.21114	9.999e-05	577	409	0.0870497	0.11218	0.01983	9.64883
1918_CSTF3_P1P2_ENSG00000176102	11474.6	72	66	0.90934	0.170474	-0.829526	FALSE	0.712182	0.975193	9.999e-05	1161	744	-0.412803	0.122899	0.0251333	0.830594
1919_CS_P1P2_ENSG00000062485	14288.1	225	222	1.00568	0.127407	-0.872593	FALSE	0.281603	0.923784	0.00019998	17	19	0.124585	0.106589	0.0138235	-0.7382
1924_CTBP2_P1P2_ENSG00000175029	13664.2	114	110	0.0583361	0.604646	-0.395354	FALSE	0.262994	0.747522	0.236776	8	8	0.0390987	0.103527	0.0134012	-1.63696
1927_CTCF_P1P2_ENSG00000102974	13542.9	74	68	1.25797	0.592836	-0.407164	FALSE	0.539191	1.02539	9.999e-05	20	15	0.149652	0.107236	0.0137221	3.19995
1929_CTDP1_P1P2_ENSG00000060069	10945.3	128	117	0.0710181	0.141711	-0.858289	FALSE	0.834725	0.937408	9.999e-05	776	488	-0.404457	0.130416	0.0166002	0.277451
1939_CTNNBL1_P1P2_ENSG00000132792	13391.7	77	69	0.572385	0.118413	-0.881587	FALSE	0.573362	0.77224	9.999e-05	222	205	0.194415	0.0967533	0.0174572	-0.299951
1941_CTPS1_P1P2_ENSG00000171793	11672	16	14	2.19289	0.105308	-0.894692	FALSE	0.764817	1.03959	0.00019998	8	1	-0.117812	0.108755	0.0143589	-0.963488
1943_CTR9_P1P2_ENSG00000198730	7644.15	276	212	0.567484	0.193715	-0.806285	FALSE	1.77073	1.01552	9.999e-05	5928	4086	-0.898482	0.115849	0.0232578	0.156372
1957_CTU2_P1P2_ENSG00000174177	14822.9	119	114	0.427783	0.109701	-0.890299	FALSE	0.29001	0.912992	0.00059994	5	3	0.266549	0.107534	0.0127473	-0.13853
1960_CUL1_P1P2_ENSG00000055130	12578.2	244	223	1.0173	0.290148	-0.709852	FALSE	0.405846	1.01468	9.999e-05	69	46	-0.0111211	0.113415	0.0139831	2.81143
1961_CUL2_P1P2_ENSG00000108094	14344.1	101	94	0.752189	0.165099	-0.834901	FALSE	0.574774	0.857686	9.999e-05	197	182	0.271652	0.0936018	0.0143277	1.87976
1962_CUL3_P1P2_ENSG00000036257	14474.2	126	120	1.56387	0.252778	-0.747222	FALSE	0.106369	0.741081	0.0019998	16	15	0.244034	0.107945	0.0129132	-1.02588
1966_CUL7_P1P2_ENSG00000044090	11158.7	38	33	0.0372027	0	-1	FALSE	0.898927	1.32327	9.999e-05	80	15	-0.381496	0.130303	0.0158789	4.15396
1971_CWC15_P1P2_ENSG00000150316	12029.8	229	184	1.34574	0.245706	-0.754294	FALSE	1.43763	1.24394	9.999e-05	2630	2539	0.196755	0.0984278	0.015146	1.54023
1972_CWC22_P1P2_ENSG00000163510	7103.43	70	34	0.594706	0.515518	-0.484482	FALSE	1.17706	1.62321	9.999e-05	315	63	-0.256252	0.0934682	0.0174546	0.444444
1973_CWC25_P1P2_ENSG00000273559	13858.5	159	149	0.447326	0.265929	-0.734071	FALSE	0.0534026	0.845042	0.00549945	2	1	0.193636	0.107939	0.0130325	-0.195808
1976_CWF19L2_P1P2_ENSG00000152404	12548	218	194	0.326213	0.140514	-0.859486	FALSE	1.3788	1.14994	9.999e-05	1816	1549	0.0148801	0.0911783	0.0152495	3.6067
1979_CXXC1_P1P2_ENSG00000154832	13002.1	131	122	0.286992	0.229111	-0.770889	FALSE	0.634216	0.781124	9.999e-05	924	790	-0.0548173	0.135911	0.0159903	0.330927
1999_CYC1_P1P2_ENSG00000179091	13808.2	105	98	3.43673	0.356705	-0.643295	FALSE	0.374389	1.06744	9.999e-05	12	10	0.206124	0.114719	0.0138517	1.10165
2000_CYCS_P1P2_ENSG00000172115	13591	173	163	8.50147	0.0505578	-0.949442	FALSE	0.30985	0.89302	9.999e-05	57	55	0.0761894	0.11539	0.0138113	-0.713457
2001_CYFIP1_P1P2_ENSG00000273749	12871.6	114	111	0.442808	0.1691	-0.8309	FALSE	0.436912	1.0678	0.130187	1	1	-0.108924	0.104854	0.0137844	-0.495085
2005_CYP2A13_P1P2_ENSG00000197838	13754.7	144	140	6.48938e-05	0	-1	FALSE	0.430395	0.927559	0.137686	0	0	0.0326005	0.107511	0.0135086	0.582625
2008_CYP4F11_P1P2_ENSG00000171903	14626.4	127	120	0			FALSE	0.0231764	0.689025	0.126787	1	1	0.304038	0.106982	0.0126865	-1.11606
2010_CYS1_P1P2_ENSG00000205795	13449.7	174	170	0.000381018	0	-1	FALSE	0.323423	0.909198	0.381562	3	3	0.00921239	0.104936	0.0133732	-0.0357813
201_AHCTF1_P1P2_ENSG00000153207	13604.2	304	290	2.0721	0.369569	-0.630431	FALSE	0.349676	0.86353	9.999e-05	66	50	0.03646	0.111055	0.0145195	-1.08145
2020_DAD1_P1P2_ENSG00000129562	12948	84	80	4.43475	0.124605	-0.875395	FALSE	0.447479	0.873331	9.999e-05	60	40	-0.158819	0.113841	0.0142369	0.388511
2025_DAP3_P1P2_ENSG00000132676	13321.6	169	162	2.15282	0.0966735	-0.903327	FALSE	0.542158	0.968846	9.999e-05	231	207	0.033803	0.0937356	0.0135579	1.29804
2030_DARS_P1P2_ENSG00000115866	12099.5	73	70	2.11753	0.142551	-0.857449	FALSE	1.08945	0.748497	9.999e-05	890	776	-0.337654	0.110675	0.0134715	1.19784
2036_DBF4_P1P2_ENSG00000006634	15618.1	137	131	1.50692	0.230571	-0.769429	FALSE	-0.0677999	0.633704	9.999e-05	38	32	0.551678	0.105868	0.0140606	-0.581765
2044_DBR1_P1P2_ENSG00000138231	12575.1	101	98	0.251844	0.0869459	-0.913054	FALSE	0.779161	0.858613	9.999e-05	806	756	-0.131821	0.113382	0.0114844	1.04255
204_AHCY_P1P2_ENSG00000101444	14754.9	147	147	1.94029	0.0684184	-0.931582	FALSE	0.242563	0.76246	9.999e-05	129	109	0.160786	0.111304	0.0127313	-1.02576
2058_DCAF6_P1P2_ENSG00000143164	14127	143	137	0.531742	0.281943	-0.718057	FALSE	0.482276	1.00907	0.00369963	3	3	0.185803	0.103669	0.0135409	0.916866
2067_DCLRE1B_P1P2_ENSG00000118655	13490.2	129	117	0.120936	0.331312	-0.668688	FALSE	0.141793	0.862523	0.0266973	3	2	0.121454	0.106844	0.0137228	-0.523412
2073_DCTN1_P1P2_ENSG00000204843	12572.5	219	197	0.658963	0.115132	-0.884868	FALSE	0.411041	0.936137	0.00239976	1	1	0.0149046	0.106658	0.013843	-0.132267
2074_DCTN2_P1P2_ENSG00000175203	13753.8	138	126	1.26161	0.0809843	-0.919016	FALSE	0.339896	0.837296	0.00089991	13	11	0.200571	0.109201	0.0130895	1.74394
2075_DCTN3_P1P2_ENSG00000137100	14297.2	210	201	0.999917	0.1194	-0.8806	FALSE	0.262736	0.810504	0.0223978	2	1	0.195706	0.108815	0.0134859	-0.463509
2076_DCTN4_P1P2_ENSG00000132912	12856.5	86	77	0.357234	0.142228	-0.857772	FALSE	0.66263	1.06239	0.00159984	3	2	0.0294109	0.107337	0.0134841	5.96658
2077_DCTN5_P1P2_ENSG00000166847	13220	146	141	0.695228	0.133277	-0.866723	FALSE	0.6339	1.10049	9.999e-05	9	7	-0.061985	0.107742	0.0131056	3.84868
2078_DCTN6_P1P2_ENSG00000104671	13497.2	70	64	0.483194	0.214045	-0.785955	FALSE	0.441978	0.998283	0.10399	3	3	0.174938	0.11148	0.0133816	3.79405
2083_DCUN1D5_P1P2_ENSG00000137692	13103.4	200	183	2.93744	0.159796	-0.840204	FALSE	0.846444	1.06988	9.999e-05	985	888	0.0644007	0.105563	0.0158868	-0.379241
2087_DDB1_P1_ENSG00000167986	13799.8	89	85	1.82844	0.190029	-0.809971	FALSE	0.775291	0.937888	9.999e-05	219	173	0.194856	0.101094	0.0127729	1.05351
2088_DDB1_P2_ENSG00000167986	14269.3	95	92	1.82844	0.936864	-0.063136	FALSE	0.31038	0.926137	0.0257974	0	0	0.222831	0.107493	0.0137279	0.804666
2095_DDN_P1P2_ENSG00000181418	13667.8	269	249	0.000982038	0	-1	FALSE	0.270348	0.836419	0.164184	0	0	0.130398	0.10779	0.0132075	-1.25138
2096_DDOST_P1P2_ENSG00000244038	12484.8	89	86	1.21984	0.151834	-0.848166	FALSE	0.389959	0.829075	9.999e-05	63	49	-0.205478	0.116012	0.0144543	0.449704
20_ABCB10_P1P2_ENSG00000135776	15635.6	53	51	0.576089	0.83902	-0.16098	FALSE	0.522821	1.04683	9.999e-05	40	38	0.480036	0.121139	0.0140178	1.36446
2102_DDX10_P1P2_ENSG00000178105	12784.7	111	104	1.14752	0.128108	-0.871892	FALSE	0.820872	0.777838	9.999e-05	637	567	-0.0250828	0.105002	0.0149632	0.152444
2103_DDX11_P1P2_ENSG00000013573	13704.1	132	128	0.333057	0.183031	-0.816969	FALSE	0.306103	0.996008	0.935506	1	0	0.0856075	0.109698	0.0133747	0.318289
2105_DDX18_P1P2_ENSG00000088205	12678.4	143	137	2.06874	0.153606	-0.846394	FALSE	1.70214	1.0099	9.999e-05	2353	1828	-0.121927	0.0843339	0.0152354	2.34489
2106_DDX19A_P1P2_ENSG00000168872	13876.7	108	103	0.695289	0.185951	-0.814049	FALSE	0.273772	0.877569	0.0929907	3	2	0.0772953	0.111727	0.0129748	0.49353
2107_DDX19B_P1_ENSG00000157349	13117.2	161	152	0.215466	0.182783	-0.817217	FALSE	0.235528	0.932468	0.0386961	0	0	-0.000745882	0.108529	0.0132687	-0.785174
2108_DDX19B_P2_ENSG00000157349	14072.8	141	133	0.215466	0.811228	-0.188772	FALSE	0.312192	0.894708	0.377462	0	0	0.244792	0.108026	0.0136975	-0.179625
2109_DDX1_P1P2_ENSG00000079785	13457.1	106	101	3.5507	0.0956214	-0.904379	FALSE	0.485214	1.07712	0.00079992	1	1	0.0603552	0.109142	0.0144504	2.34882
2110_DDX20_P1P2_ENSG00000064703	12776.1	123	114	0.424188	0.103928	-0.896072	FALSE	0.507947	1.12261	9.999e-05	232	205	-0.0340491	0.111618	0.0148238	1.41498
2111_DDX21_P1P2_ENSG00000165732	13385.7	92	90	5.83654	0.16229	-0.83771	FALSE	0.838951	0.960757	9.999e-05	353	263	-0.0596299	0.105719	0.0150853	1.63716
2112_DDX23_P1P2_ENSG00000174243	10256.6	228	159	1.12459	0.25713	-0.74287	FALSE	1.25582	1.12439	9.999e-05	2331	1967	-0.00771332	0.0967738	0.0147606	1.93205
2113_DDX24_P1P2_ENSG00000089737	14145.9	304	286	1.52031	0.202541	-0.797459	FALSE	1.08792	0.982357	9.999e-05	1956	1822	0.195943	0.0798412	0.0137749	2.38225
2114_DDX27_P1P2_ENSG00000124228	14389.7	51	49	1.22846	0.152519	-0.847481	FALSE	0.798935	0.774195	9.999e-05	127	119	0.238051	0.0867794	0.0123493	3.23063
2119_DDX3X_P1P2_ENSG00000215301	14137	29	29	2.78048	0.336527	-0.663473	FALSE	0.320477	0.690743	0.00029997	8	3	0.0744944	0.116199	0.0131362	-0.60876
2120_DDX41_P1P2_ENSG00000183258	10595.4	353	292	0.592705	0.243329	-0.756671	FALSE	1.73053	1.3132	9.999e-05	5098	4128	-0.331785	0.105726	0.0149356	1.90973
2121_DDX42_P1P2_ENSG00000198231	12572.2	47	44	1.29297	0.289652	-0.710348	FALSE	0.349358	1.03808	0.0109989	1	1	-0.0860724	0.114735	0.0141369	-0.406731
2122_DDX46_P1_ENSG00000145833	13584	155	147	3.93655	0.135131	-0.864869	FALSE	0.809614	1.01611	9.999e-05	1357	1228	0.0746065	0.105447	0.0161398	-0.593717
2123_DDX46_P2_ENSG00000145833	13849.7	73	67	3.93655	0.87202	-0.12798	FALSE	0.382194	1.04814	0.183382	0	0	0.166954	0.108283	0.0128403	-1.13214
2124_DDX47_P1P2_ENSG00000213782	13018.2	329	313	0.0125052	0.256898	-0.743102	FALSE	1.64719	0.912599	9.999e-05	3642	3015	-0.0687906	0.0824608	0.0158913	2.46232
2125_DDX49_P1P2_ENSG00000105671	12058	48	45	0.988394	0.14495	-0.85505	FALSE	0.298986	0.641444	9.999e-05	87	74	-0.146867	0.117284	0.0153634	-1.24472
2127_DDX51_P1P2_ENSG00000185163	12352.4	147	128	0.320114	0.215225	-0.784775	FALSE	0.671002	0.763214	9.999e-05	414	341	0.0141444	0.097947	0.0130446	0.140009
2128_DDX52_P1P2_ENSG00000278053	12826.1	127	117	1.35173	0.0955622	-0.904438	FALSE	0.91116	0.787103	9.999e-05	769	559	-0.0775553	0.107866	0.0152039	0.557329
2129_DDX54_P1_ENSG00000123064	15132.3	55	55	1.12571	0.087592	-0.912408	FALSE	0.856078	0.819135	9.999e-05	311	276	0.238562	0.0819487	0.0137624	0.835777
2130_DDX54_P2_ENSG00000123064	13220.8	44	40	1.12571	0.689397	-0.310603	FALSE	0.123145	0.603265	0.260074	0	0	0.0626698	0.115129	0.0135437	-0.899116
2131_DDX55_P1P2_ENSG00000111364	14772.3	172	163	0.700714	0.124036	-0.875964	FALSE	0.462572	0.927118	9.999e-05	217	207	0.364415	0.0979054	0.0126053	1.34026
2132_DDX56_P1P2_ENSG00000136271	14299.2	182	174	0.988054	0.181613	-0.818387	FALSE	1.27672	0.925865	9.999e-05	1698	1495	0.18425	0.0752579	0.0131617	3.40492
2133_DDX59_P1P2_ENSG00000118197	13558.4	159	154	0.156313	0.0817474	-0.918253	FALSE	0.264709	0.992495	9.999e-05	55	46	0.0174102	0.111588	0.0148044	-1.80508
2134_DDX5_P1P2_ENSG00000108654	14272.9	154	151	5.36335	0.161279	-0.838721	FALSE	0.349249	0.945419	9.999e-05	104	84	0.113908	0.0967061	0.0133178	-0.948273
2135_DDX6_P1P2_ENSG00000110367	12712.7	81	76	1.49414	0.306142	-0.693858	FALSE	0.915792	1.11922	9.999e-05	723	618	-0.0758459	0.111679	0.0141973	0.976104
2155_DENR_P1P2_ENSG00000139726	14222.5	257	251	1.46551	0.0898995	-0.910101	FALSE	0.398023	0.873756	9.999e-05	251	228	0.131031	0.111557	0.0134293	0.374857
2162_DERL2_P1P2_ENSG00000072849	12000.6	140	124	0.412356	0.0404954	-0.959505	FALSE	1.27574	1.29063	9.999e-05	392	159	-0.117808	0.105563	0.0145887	21.6036
216_AIFM1_P1P2_ENSG00000156709	15071	52	50	1.22203	0.200819	-0.799181	FALSE	0.149344	1.18078	0.0585941	3	2	0.277996	0.107644	0.013386	3.46706
2186_DHDDS_P1P2_ENSG00000117682	10267.6	112	96	0.230569	0.0526015	-0.947398	FALSE	1.38447	1.0358	9.999e-05	1088	848	-0.375134	0.112356	0.0159833	0.693308
2187_DHFR_P1P2_ENSG00000228716	14237	129	125	1.97837	0.82874	-0.17126	FALSE	0.177735	0.852294	0.592241	0	0	0.193414	0.107053	0.0132149	-0.752754
2188_DHODH_P2_ENSG00000102967	13197.6	88	80	0.218715	0.605817	-0.394183	FALSE	0.12515	0.842099	0.0952905	0	0	0.0612142	0.110558	0.0127697	1.99128
2189_DHODH_P1_ENSG00000102967	12750.7	156	143	0.218715	0.159594	-0.840406	FALSE	0.401989	0.887532	9.999e-05	345	321	-0.0161185	0.120889	0.0140874	0.632146
2190_DHPS_P1P2_ENSG00000095059	13871.9	68	66	0.801321	0.254914	-0.745086	FALSE	0.459394	1.13792	0.00929907	1	1	0.0707382	0.0966445	0.0135759	0.597386
2203_DHX15_P1P2_ENSG00000109606	11520	416	359	1.38849	0.148188	-0.851812	FALSE	1.50372	0.996886	9.999e-05	4639	3574	-0.213424	0.133509	0.0205457	2.11919
2204_DHX16_P1P2_ENSG00000204560	10328.8	398	328	0.493462	0.215894	-0.784106	FALSE	1.56155	1.58085	9.999e-05	4911	3601	-0.321981	0.11294	0.0170211	1.23938
2209_DHX33_P1P2_ENSG00000005100	12652.5	147	140	0.449927	0.233104	-0.766896	FALSE	0.82849	0.992691	9.999e-05	201	157	-0.172663	0.11291	0.0153674	2.14039
2212_DHX36_P1P2_ENSG00000174953	12478.5	300	269	1.96754	0.0438312	-0.956169	FALSE	0.627139	0.826837	9.999e-05	1118	892	-0.0844708	0.135376	0.014769	0.322623
2213_DHX37_P1P2_ENSG00000150990	12362.6	229	217	0.476717	0.185207	-0.814793	FALSE	0.803794	0.821779	9.999e-05	1288	858	-0.214041	0.113915	0.015347	1.25662
2217_DHX8_P1P2_ENSG00000067596	7985.04	194	115	0.298891	0.784398	-0.215602	FALSE	1.02897	1.56826	9.999e-05	938	500	-0.240775	0.106857	0.0156718	1.20598
2218_DHX9_P1P2_ENSG00000135829	12572.4	99	92	3.71003	0.355239	-0.644761	FALSE	0.42502	1.10625	0.00019998	12	11	-0.0759912	0.106919	0.0137205	0.0121397
2222_DICER1_P1P2_ENSG00000100697	12730.1	169	158	0.618775	0.0519451	-0.948055	FALSE	0.532728	1.1342	9.999e-05	161	129	-0.0158671	0.114251	0.0135331	0.546953
2226_DIMT1_P1P2_ENSG00000086189	11098.8	110	94	1.2701	0.196842	-0.803158	FALSE	1.35725	1.1797	9.999e-05	1048	593	-0.243853	0.104739	0.0151414	4.91771
2233_DIS3_P1P2_ENSG00000083520	10433.5	50	43	1.25893	0.063474	-0.936526	FALSE	1.54955	1.03048	9.999e-05	518	332	-0.476244	0.129875	0.0275359	-0.367228
2235_DKC1_P1P2_ENSG00000130826	12723.8	66	66	2.73087	0.107495	-0.892505	FALSE	0.604123	0.703592	9.999e-05	185	150	-0.178615	0.102965	0.0148069	0.175083
2238_DLD_P1P2_ENSG00000091140	13545.6	349	311	1.61079	0.0871178	-0.912882	FALSE	1.34737	0.979851	9.999e-05	2831	2665	0.244551	0.108581	0.0218685	1.92793
2251_DMAP1_P1P2_ENSG00000178028	12674.3	90	78	0.419681	0.264345	-0.735655	FALSE	1.4253	1.37007	9.999e-05	1245	1155	0.158428	0.127268	0.0155544	-0.273959
2260_DMRTA2_P1P2_ENSG00000142700	14282.7	113	107	0.0584352	0	-1	FALSE	0.101631	0.971289	0.0645935	2	2	0.283641	0.107078	0.0135319	2.0265
2274_DNAJA1_P1_ENSG00000086061	12753.8	252	238	7.19112	0.174119	-0.825881	FALSE	0.291698	1.02137	0.00019998	3	3	-0.0524219	0.106624	0.0143231	1.24989
2275_DNAJA1_P2_ENSG00000086061	13102.7	55	54	7.19112	1.0901	0.0901021	FALSE	0.593501	1.12904	0.00229977	0	0	-0.0488827	0.110595	0.0142196	1.33132
2277_DNAJA3_P1P2_ENSG00000103423	12716.3	131	127	0.603	0.0824698	-0.91753	FALSE	0.832149	0.771675	9.999e-05	795	664	-0.163613	0.0702599	0.0148299	-0.747525
2286_DNAJC11_P1P2_ENSG00000007923	12394.7	50	46	0.54201	0.207924	-0.792076	FALSE	0.314007	1.07637	0.141786	4	0	-0.105235	0.107858	0.0136389	-0.898836
2291_DNAJC17_P1P2_ENSG00000104129	11342.2	38	31	0.161092	0.202896	-0.797104	FALSE	1.85937	1.15852	9.999e-05	618	476	-0.0369191	0.0973379	0.0134246	3.61355
2292_DNAJC19_P1P2_ENSG00000205981	10665.6	419	398	1.4265	0.238016	-0.761984	FALSE	1.59778	1.00038	9.999e-05	5816	3496	-0.554042	0.0727548	0.0170538	0.137408
22_ABCB7_P1P2_ENSG00000131269	14843	206	199	0.389104	0.0815349	-0.918465	FALSE	0.536627	1.03272	9.999e-05	113	95	0.246559	0.11151	0.013705	1.51724
2304_DNAJC8_P1P2_ENSG00000126698	13465	289	277	3.10933	0.0608799	-0.93912	FALSE	0.402501	1.05968	9.999e-05	154	144	0.00307174	0.10417	0.0142432	0.403649
2305_DNAJC9_P1P2_ENSG00000213551	13201.8	97	84	2.34897	0.116013	-0.883987	FALSE	0.107102	0.91214	0.0183982	2	2	0.279057	0.107155	0.0130821	-1.62264
2310_DNLZ_P1P2_ENSG00000213221	13612	147	140	0.0246374	0.559347	-0.440653	FALSE	0.238376	0.858755	0.0633937	1	1	0.110266	0.108053	0.0139232	0.496824
2311_DNM1L_P1P2_ENSG00000087470	13689.8	176	168	1.06846	0.161635	-0.838365	FALSE	0.405435	0.96106	9.999e-05	209	200	0.144043	0.107651	0.0140996	0.68889
2312_DNM1_P1P2_ENSG00000106976	14421.6	149	146	0.321174	0.438144	-0.561856	FALSE	0.243236	0.904181	0.0112989	1	1	0.192052	0.104714	0.0130534	-0.351518
2313_DNM2_P1P2_ENSG00000079805	13911.5	12	12	0.48321	0.509009	-0.490991	FALSE	0.863401	1.26238	0.0237976	0	0	0.117309	0.110894	0.0150691	-0.764057
2314_DNMT1_P1P2_ENSG00000130816	13700.6	184	170	2.61451	0.118789	-0.881211	FALSE	0.187168	0.816121	9.999e-05	86	77	0.15535	0.108831	0.0139888	0.176369
2321_DNTTIP2_P1P2_ENSG00000067334	12806.3	282	264	1.4561	0.11014	-0.88986	FALSE	1.4849	0.986402	9.999e-05	2944	2498	-0.0467336	0.0887678	0.015706	2.93094
2328_DOHH_P1P2_ENSG00000129932	11839.9	162	155	0.624539	0.0579563	-0.942044	FALSE	0.655169	1.0571	9.999e-05	581	386	-0.310776	0.0971885	0.0134418	-1.34979
2334_DOLK_P1P2_ENSG00000175283	13352.6	159	146	0.155238	0.0422284	-0.957772	FALSE	0.324371	0.734272	0.00139986	20	17	0.0837001	0.104864	0.0140614	-0.262392
2336_DONSON_P1P2_ENSG00000159147	14356.2	808	745	0.535179	0.161125	-0.838875	FALSE	1.01494	1.22007	9.999e-05	2551	2399	0.317155	0.122948	0.0160049	10.5407
2338_DPAGT1_P1P2_ENSG00000172269	14612.8	140	135	0.332389	0.0608809	-0.939119	FALSE	0.217242	0.850532	0.777722	2	2	0.218464	0.106001	0.0135471	0.668374
2345_DPH1_P2_ENSG00000108963	13267.3	208	184	0.0108563	1.40706	0.407057	FALSE	0.13265	0.873583	0.0555944	1	1	0.201989	0.108219	0.0133376	-0.116625
2346_DPH1_P1_ENSG00000108963	13448.9	170	151	0.0108563	0	-1	FALSE	0.167996	0.86659	0.00019998	34	32	0.157642	0.110746	0.0130085	0.123703
2347_DPH2_P1P2_ENSG00000132768	13351.1	175	164	0.46526	0.0382827	-0.961717	FALSE	0.461344	0.917159	9.999e-05	209	202	0.0794827	0.103339	0.014023	0.46336
2348_DPH3_P1P2_ENSG00000154813	13750	61	60	1.44958	0.124752	-0.875248	FALSE	0.220933	0.744454	0.622138	3	1	0.123054	0.0975595	0.0128973	-1.07747
2350_DPH6_P1P2_ENSG00000134146	15168.2	103	101	0.187525	0.0471555	-0.952844	FALSE	0.270248	1.00318	0.232477	0	0	0.337227	0.104765	0.0135749	-0.0147348
2353_DPM2_P1P2_ENSG00000136908	13317.7	169	153	1.30756	0.170858	-0.829142	FALSE	0.239892	0.869523	0.0714929	4	4	0.12929	0.102762	0.0128261	-0.252034
2361_DPPA2_P1P2_ENSG00000163530	12865.7	73	67	0			FALSE	0.167576	0.825397	0.732827	3	2	0.0120715	0.104567	0.0136501	-1.39126
2364_DPY19L2_P1P2_ENSG00000177990	13122.3	52	50	0.00174123	0	-1	FALSE	0.267568	0.776348	0.0231977	2	2	-0.114369	0.102794	0.0129227	-1.69987
2369_DR1_P1P2_ENSG00000117505	14462.4	134	126	0.968408	0.227547	-0.772453	FALSE	0.165985	0.796547	0.00849915	55	53	0.288801	0.112122	0.0123063	-1.15759
2372_DRAP1_P1P2_ENSG00000175550	13967.6	236	227	2.04273	0.119647	-0.880353	FALSE	0.312363	0.888148	9.999e-05	117	116	0.147643	0.111898	0.0137511	-1.11914
2373_DRG1_P1P2_ENSG00000185721	14024.3	200	196	1.04625	0.126504	-0.873496	FALSE	0.15397	0.944368	0.00139986	15	15	0.142846	0.105765	0.0134998	0.237916
237_AKIRIN2_P1P2_ENSG00000135334	12008.1	179	169	0.769456	0.259435	-0.740565	FALSE	0.461484	1.02199	9.999e-05	120	76	-0.222853	0.110835	0.0145262	-0.0303797
2382_DSN1_P1P2_ENSG00000149636	10890	303	245	0.378839	0.124189	-0.875811	FALSE	1.73156	1.44607	9.999e-05	2506	1360	-0.120099	0.116228	0.0174174	46.4555
2389_DTL_P1P2_ENSG00000143476	14926.1	154	136	1.0095	0.433184	-0.566816	FALSE	0.82527	1.28631	9.999e-05	448	384	0.497057	0.120724	0.0151252	8.22536
2394_DTYMK_P1P2_ENSG00000168393	15432	132	121	2.78594	0.301021	-0.698979	FALSE	0.544813	0.928169	9.999e-05	250	224	0.52137	0.126356	0.0137891	0.564885
2414_DUT_P1P2_ENSG00000128951	14803	51	49	3.82251	0.0575074	-0.942493	FALSE	0.423483	0.768788	9.999e-05	213	177	0.190765	0.127046	0.0156453	0.181394
2421_DYNC1H1_P1P2_ENSG00000197102	11583.3	374	291	1.53388	0.249905	-0.750095	FALSE	1.19897	1.45973	9.999e-05	1130	658	0.0688648	0.109869	0.0144897	17.6458
2422_DYNC1I2_P1P2_ENSG00000077380	11802	385	300	0.919598	0.319831	-0.680169	FALSE	1.12468	1.42836	9.999e-05	613	338	0.178859	0.110181	0.0155389	17.0231
2426_DYNLL1_P1P2_ENSG00000088986	14055.9	75	71	7.40303	0.186575	-0.813425	FALSE	0.476269	1.01393	9.999e-05	57	46	0.236012	0.118806	0.0146669	-0.740661
2428_DYNLRB1_P2_ENSG00000125971	14479.3	109	107	0.749887	0.707496	-0.292504	FALSE	0.320857	0.817908	0.265373	1	1	0.197939	0.111112	0.0138138	0.804947
2429_DYNLRB1_P1_ENSG00000125971	12123.6	206	175	0.749887	0.430475	-0.569525	FALSE	1.07023	1.39419	9.999e-05	439	298	0.0699409	0.114781	0.0162069	18.2781
2443_E2F6_P1P2_ENSG00000169016	13565.6	158	150	0.555342	0.11647	-0.88353	FALSE	0.279281	0.886755	0.217678	5	3	0.0779899	0.108521	0.0132481	2.1968
2446_E4F1_P1P2_ENSG00000167967	12155.9	140	134	0.370076	0.0880866	-0.911913	FALSE	0.640716	0.922408	9.999e-05	753	572	-0.249988	0.106569	0.0132543	-1.11088
2450_EARS2_P1P2_ENSG00000103356	13582.2	201	192	0.25591	0.0790706	-0.920929	FALSE	0.254874	0.804609	9.999e-05	28	21	0.0658776	0.110077	0.0140483	0.0829604
2456_EBNA1BP2_P1P2_ENSG00000117395	14127.8	90	82	3.69172	0.139192	-0.860808	FALSE	0.879179	0.925266	9.999e-05	439	412	0.337442	0.0835538	0.0127758	2.98179
2460_ECD_P1P2_ENSG00000122882	11528	84	72	0.386842	0.152488	-0.847512	FALSE	1.05966	1.05983	9.999e-05	347	271	-0.139795	0.109133	0.0160882	0.46804
2471_ECT2_P1P2_ENSG00000114346	15379.7	77	55	0.617519	0.178504	-0.821496	FALSE	0.624815	1.02315	0.00029997	1	0	1.47644	0.113676	0.0138825	8.22057
2475_EDC4_P1P2_ENSG00000038358	14434.9	174	166	0.396627	0.249233	-0.750767	FALSE	0.302886	1.03124	0.00749925	17	10	0.256063	0.101635	0.0131285	0.872799
2482_EEF1A1_P1P2_ENSG00000156508	11354.7	40	37	118.732	0.48269	-0.51731	FALSE	0.509913	1.21676	0.00729927	4	2	-0.294633	0.106825	0.0136942	-1.32819
2484_EEF1B2_P1P2_ENSG00000114942	13169.2	33	32	21.4277	0.203376	-0.796624	FALSE	0.33494	1.16271	0.659634	3	3	0.0469722	0.108458	0.0150164	-0.845836
2487_EEF1G_P1P2_ENSG00000254772	11879.3	196	175	21.9312	0.0653687	-0.934631	FALSE	0.881482	0.790226	9.999e-05	677	593	-0.102806	0.112208	0.0140553	0.318377
2489_EEF2_P2_ENSG00000167658	13968.2	111	108	19.6565	1.01879	0.018791	FALSE	0.229947	1.03983	0.566743	0	0	0.125222	0.107605	0.0130431	-1.47585
2490_EEF2_P1_ENSG00000167658	13000.5	235	213	19.6565	0.20502	-0.79498	FALSE	0.948383	1.03416	9.999e-05	1681	1468	0.0702576	0.0940803	0.0135604	1.03568
2502_EFTUD2_P1P2_ENSG00000108883	8678.64	230	127	1.30941	0.648491	-0.351509	FALSE	1.23713	1.37506	9.999e-05	1021	826	0.118519	0.0992916	0.0149564	2.31707
2507_EGLN2_P2_ENSG00000269858	14832.8	215	204	0.835486	0.882539	-0.117461	FALSE	0.454983	0.989965	9.999e-05	79	72	0.327823	0.106026	0.0140823	4.36579
2508_EGLN2_P1_ENSG00000269858	14295.6	168	158	0.835486	0.110004	-0.889996	FALSE	0.219625	0.865696	0.254975	1	1	0.187034	0.106302	0.0132178	-0.615982
2526_EIF1AD_P1P2_ENSG00000175376	13470.5	36	33	0.513899	0.1675	-0.8325	FALSE	0.256429	0.633742	0.0009999	5	4	0.107414	0.122238	0.0138175	-0.962654
2527_EIF1AX_P1P2_ENSG00000173674	13261	141	134	5.75359	0.342645	-0.657355	FALSE	0.680531	0.826548	9.999e-05	763	694	-0.0232379	0.0997907	0.0133454	0.42644
2529_EIF1_P1P2_ENSG00000173812	13624.6	97	95	14.207	0.177955	-0.822045	FALSE	0.325772	0.851822	0.00049995	16	15	0.0161442	0.0986341	0.0133238	0.0722767
2535_EIF2B1_P1P2_ENSG00000111361	12564.9	182	178	1.24798	0.0915557	-0.908444	FALSE	0.709107	0.793305	9.999e-05	1494	1022	-0.249819	0.109452	0.0138479	-0.324062
2536_EIF2B2_P1P2_ENSG00000119718	11203.1	331	319	0.270552	0.233234	-0.766766	FALSE	1.4477	1.03983	9.999e-05	4145	2745	-0.417005	0.102523	0.0163827	1.56547
2537_EIF2B3_P1P2_ENSG00000070785	10703.3	112	104	1.50343	0.0619517	-0.938048	FALSE	1.30364	0.800061	9.999e-05	1470	1226	-0.414685	0.10792	0.0159935	0.254981
2538_EIF2B4_P1P2_ENSG00000115211	11367.2	333	324	0.390657	0.278803	-0.721197	FALSE	1.39331	1.01016	9.999e-05	5401	3203	-0.476526	0.103947	0.0162846	0.861976
2539_EIF2B5_P1P2_ENSG00000145191	11034.1	500	461	0.76135	0.250522	-0.749478	FALSE	1.36046	0.970067	9.999e-05	5106	3260	-0.402051	0.104069	0.0160856	0.24104
2541_EIF2S1_P1P2_ENSG00000134001	10133.4	259	243	1.98572	0.184566	-0.815434	FALSE	2.29682	1.0639	9.999e-05	5278	3072	-0.600707	0.0882287	0.0176324	1.20266
2542_EIF2S2_P1P2_ENSG00000125977	13195	128	120	5.58495	0.436398	-0.563602	FALSE	0.957543	1.07051	9.999e-05	419	357	-0.0017678	0.109256	0.0144566	1.36363
2543_EIF2S3_P1P2_ENSG00000130741	9948.72	60	57	4.56772	0.211086	-0.788914	FALSE	2.00447	1.37017	9.999e-05	1688	1196	-0.577593	0.0834499	0.0165308	-0.364264
2544_EIF3A_P1P2_ENSG00000107581	12700.1	425	379	5.94229	0.330973	-0.669027	FALSE	1.28757	0.927285	9.999e-05	3124	2795	0.0594605	0.0715992	0.0144841	1.20296
2545_EIF3B_P1P2_ENSG00000106263	11978.2	35	34	3.86694	0.354654	-0.645346	FALSE	1.50324	1.03461	9.999e-05	400	247	-0.147778	0.0750229	0.0142719	2.39819
2546_EIF3CL_ENST00000380876.4,ENST00000398943.3,ENST00000398944.3_ENSG00000205609	13400.6	46	44	0.00166369	0	-1	FALSE	0.77388	0.901837	9.999e-05	141	104	0.0663177	0.0865972	0.0124166	-0.860012
2548_EIF3D_P1P2_ENSG00000100353	12362.7	201	186	2.25713	0.214064	-0.785936	FALSE	1.21328	0.821318	9.999e-05	2355	2200	-0.107266	0.113444	0.0159859	0.515898
2549_EIF3E_P1P2_ENSG00000104408	15132.8	245	232	8.46156	0.293566	-0.706434	FALSE	0.835722	0.915431	9.999e-05	1827	1775	0.414629	0.0977104	0.0126852	4.77601
2550_EIF3F_P1P2_ENSG00000175390	14914.4	70	67	2.35814	0.351963	-0.648037	FALSE	0.642385	1.01245	9.999e-05	133	113	0.271047	0.103631	0.0147478	-0.174946
2551_EIF3G_P1P2_ENSG00000130811	12911.6	72	67	4.59297	0.207525	-0.792475	FALSE	1.16404	1.13621	9.999e-05	576	420	-0.0568167	0.078787	0.0145242	1.1288
2552_EIF3H_P1P2_ENSG00000147677	14396	376	369	4.58898	0.107104	-0.892896	FALSE	0.555748	0.761057	9.999e-05	2006	1978	0.154193	0.108194	0.0131394	0.724505
2553_EIF3I_P1P2_ENSG00000084623	14685.1	64	61	7.47664	0.32622	-0.67378	FALSE	0.957599	1.04055	9.999e-05	256	200	0.2799	0.0838666	0.0137579	-0.197651
2554_EIF3J_P1P2_ENSG00000104131	13511.2	88	82	2.57843	0.0726246	-0.927375	FALSE	0.476941	1.06414	9.999e-05	68	61	0.0806319	0.106453	0.0136163	-0.865486
2556_EIF3L_P1P2_ENSG00000100129	12748.2	58	57	3.06658	0.0604936	-0.939506	FALSE	0.538023	1.37365	9.999e-05	39	33	-0.145986	0.107279	0.0137909	2.27457
2557_EIF3M_P1P2_ENSG00000149100	13667	258	246	4.72345	0.186408	-0.813592	FALSE	0.942021	0.84162	9.999e-05	2020	1906	0.0574984	0.103159	0.0135429	3.34958
2558_EIF4A1_P1P2_ENSG00000161960	13730.6	50	46	13.2306	0.277324	-0.722676	FALSE	0.52154	0.871955	9.999e-05	32	23	0.165319	0.104911	0.0137406	-0.974904
2561_EIF4A3_P1P2_ENSG00000141543	11669.1	8	7	1.74022	0.931041	-0.0689592	FALSE	0.845993	1.0368	0.0483952	0	0	-0.207049	0.109644	0.0166592
2562_EIF4B_P1P2_ENSG00000063046	14064.8	42	41	5.55928	0.113696	-0.886304	FALSE	0.235452	0.960398	0.00649935	2	2	0.170428	0.120421	0.0135353	0.756341
2567_EIF4E_P1P2_ENSG00000151247	12860.4	379	357	1.99062	0.0725515	-0.927449	FALSE	1.04691	0.718737	9.999e-05	2682	2412	-0.0446744	0.0898467	0.0155638	0.724981
2568_EIF4G1_P1P2_ENSG00000114867	13115	391	372	3.9322	0.236102	-0.763898	FALSE	0.793533	0.774363	9.999e-05	2031	1848	-0.0183029	0.0937262	0.0147993	0.550542
2569_EIF4G2_P1_ENSG00000110321	13157.7	223	196	4.94667	0.226554	-0.773446	FALSE	0.717764	0.95759	9.999e-05	1396	1343	0.127023	0.111729	0.0144787	1.22993
2570_EIF4G2_P2_ENSG00000110321	12856.2	159	146	4.94667	0.585893	-0.414107	FALSE	0.324658	1.04594	0.0124988	1	1	-0.0338344	0.10312	0.0139271	-1.0548
2576_EIF5A_P1P2_ENSG00000132507	12429.7	163	140	11.3639	0.366098	-0.633902	FALSE	0.801582	1.14406	9.999e-05	566	466	0.0716388	0.103691	0.0140291	0.863826
2578_EIF5_P1_ENSG00000100664	12757.4	119	113	4.94993	0.206112	-0.793888	FALSE	0.63215	0.916648	9.999e-05	263	222	-0.116649	0.122652	0.0153081	-0.614217
2579_EIF5_P2_ENSG00000100664	13534.4	64	62	4.94993	0.855038	-0.144962	FALSE	0.150345	0.852691	0.547845	0	0	0.13931	0.109474	0.0136072	-1.13078
2580_EIF6_P1P2_ENSG00000242372	14366.3	136	129	2.4304	0.12861	-0.87139	FALSE	0.914616	0.887427	9.999e-05	761	697	0.215638	0.0864194	0.0130694	4.55051
2582_ELAC2_P1P2_ENSG00000006744	12242.6	106	85	0.561543	0.0785411	-0.921459	FALSE	0.180444	0.874871	0.0149985	10	9	0.253706	0.107094	0.0132535	0.669142
2593_ELL_P1P2_ENSG00000105656	13423.7	88	83	0.183674	0.190984	-0.809016	FALSE	0.354241	0.799857	9.999e-05	29	25	0.0379041	0.114393	0.0147698	1.14516
2600_ELOVL1_P1P2_ENSG00000066322	13605.7	180	176	0.547922	0.0511962	-0.948804	FALSE	0.271127	0.813337	0.00509949	4	4	0.0883639	0.107394	0.0139381	0.211273
2604_ELP2_P1P2_ENSG00000134759	13657.7	200	189	0.656497	0.200802	-0.799198	FALSE	0.246423	0.906171	0.0152985	16	13	0.100766	0.104853	0.0137166	0.258548
2605_ELP3_P1P2_ENSG00000134014	14458.6	125	119	0.229955	0.06639	-0.93361	FALSE	0.392119	0.818089	9.999e-05	94	90	0.288181	0.10292	0.012769	-1.71349
2607_ELP5_P1P2_ENSG00000170291	13089.8	194	177	0.427977	0.165862	-0.834138	FALSE	0.423328	0.907113	9.999e-05	134	112	0.100714	0.102545	0.0134749	-0.190642
2608_ELP6_P1P2_ENSG00000163832	13848.4	87	83	1.31659	0.219544	-0.780456	FALSE	0.165734	0.953629	0.049895	3	2	0.127207	0.0976729	0.0131685	-0.303123
2610_EMC1_P1P2_ENSG00000127463	13506.3	88	83	0.385734	0.0604289	-0.939571	FALSE	0.34608	0.916146	0.0319968	3	2	-0.0158346	0.106259	0.013906	-0.415072
2612_EMC3_P1_ENSG00000125037	14086.7	181	175	1.05656	0.250836	-0.749164	FALSE	0.138622	0.854682	0.00689931	2	2	0.138533	0.110937	0.013703	0.962854
2613_EMC3_P2_ENSG00000125037	14470	20	20	1.05656	1.12112	0.121117	FALSE	0.105166	0.894137	0.60144	0	0	0.115286	0.10729	0.0128874	2.6464
2614_EMC4_P1P2_ENSG00000128463	14147.7	55	55	0.943034	0.0373509	-0.962649	FALSE	0.215114	0.797406	0.0309969	1	1	-0.000142801	0.111677	0.0141286	0.878455
2616_EMC7_P1P2_ENSG00000134153	12759.1	208	193	0.962521	0.124822	-0.875178	FALSE	0.187593	0.926788	0.00329967	10	7	-0.065776	0.108902	0.0137353	-0.404707
261_ALDOA_P1P2_ENSG00000149925	10616	89	78	0.247097	0.059517	-0.940483	FALSE	1.14213	0.857299	9.999e-05	1589	1072	-0.429969	0.12782	0.017453	0.623449
263_ALG11_P1P2_ENSG00000253710	13782.7	101	97	0.219215	0.272237	-0.727763	FALSE	0.205421	0.922875	0.0277972	3	1	0.0705103	0.108025	0.0134939	-0.083004
2640_ENO1_P1P2_ENSG00000074800	13208.7	74	70	17.3974	0.0889402	-0.91106	FALSE	0.31351	0.793542	9.999e-05	28	24	-0.0569194	0.125144	0.0138681	-0.879179
2658_EP400_P1P2_ENSG00000183495	12365.6	95	82	0.588473	0.0853923	-0.914608	FALSE	2.06317	1.08736	9.999e-05	1805	1553	-0.107955	0.13655	0.0174631	0.780787
265_ALG13_P1P2_ENSG00000101901	13303.8	179	170	0.485997	0.0360553	-0.963945	FALSE	0.4228	1.0647	0.00019998	71	59	0.0254882	0.109256	0.0141755	0.457572
266_ALG14_P1P2_ENSG00000172339	13929.3	202	183	0.192334	0.154085	-0.845915	FALSE	0.261741	0.899016	0.0632937	5	5	0.297706	0.103764	0.0134457	0.652099
2678_EPRS_P1P2_ENSG00000136628	11931.2	81	79	5.28979	0.102493	-0.897507	FALSE	0.826788	0.810537	9.999e-05	612	395	-0.383162	0.115241	0.0150533	-0.501664
267_ALG1L_ENST00000340333.3_ENSG00000189366	14482	223	216	0.00877492	0.49088	-0.50912	FALSE	0.179775	0.890785	0.0245975	7	7	0.209372	0.113752	0.013078	0.713472
2689_ERAL1_P1P2_ENSG00000132591	14249.1	120	116	0.668303	0.133225	-0.866775	FALSE	0.425358	1.06841	0.00119988	15	11	0.14559	0.100442	0.0134423	-0.0508621
268_ALG1_P1P2_ENSG00000033011	13478.9	78	69	0.204351	0.132491	-0.867509	FALSE	-0.00992263	0.630153	0.444456	0	0	0.204931	0.104675	0.0130558	-1.36953
2694_ERCC2_P1P2_ENSG00000104884	11127	125	117	0.286915	0.0344651	-0.965535	FALSE	0.430127	0.768925	9.999e-05	475	326	-0.401095	0.123116	0.0159114	0.182329
2695_ERCC3_P1P2_ENSG00000163161	12594.2	169	163	0.28041	0.0691081	-0.930892	FALSE	0.311484	0.88391	9.999e-05	219	174	-0.172754	0.119705	0.0148578	1.19336
269_ALG2_P1P2_ENSG00000119523	13641.6	263	247	0.28468	0.300434	-0.699566	FALSE	0.461958	0.887472	9.999e-05	83	77	0.0907885	0.110557	0.0136901	-0.326359
2707_ERH_P1P2_ENSG00000100632	13111.6	102	86	5.19165	0.592658	-0.407342	FALSE	1.4138	1.55761	9.999e-05	634	344	0.214765	0.115028	0.0169194	23.9631
2723_ERVW-1_ENST00000493463.2_ENSG00000242950	14764.6	34	34	0.000559412	0	-1	FALSE	0.248397	0.920359	0.236676	0	0	0.220725	0.104393	0.0125319	-0.656641
2724_ERVW-1_ENST00000603053.1_ENSG00000242950	14143.1	145	141	0.000559412	12.0851	11.0851	FALSE	0.17339	0.848281	0.0107989	3	2	0.0929661	0.109925	0.0134608	-0.539482
2730_ESF1_P2_ENSG00000089048	13786.2	57	56	0.830913	0.510498	-0.489502	FALSE	0.242571	0.671423	0.0686931	2	2	-0.0157373	0.103934	0.0134306	0.520664
2731_ESF1_P1_ENSG00000089048	11601.9	114	93	0.830913	0.139825	-0.860175	FALSE	1.33699	0.869295	9.999e-05	934	626	0.00436907	0.102262	0.0156697	7.02034
2732_ESPL1_P1P2_ENSG00000135476	15047.4	162	120	0.176832	0.410376	-0.589624	FALSE	0.643691	1.21031	9.999e-05	1	0	1.09543	0.110948	0.0131569	9.38515
2733_ESPN_P1_ENSG00000187017	13459	222	204	0.00048231	0	-1	FALSE	0.182204	0.973848	0.0250975	2	2	0.0799022	0.105142	0.0132162	0.642079
2734_ESPN_P2_ENSG00000187017	13620.8	225	217	0.00048231	0	-1	FALSE	0.257064	0.953157	0.662034	0	0	0.0553267	0.10862	0.0134611	-0.592261
2750_ETF1_P1P2_ENSG00000120705	11713.5	55	52	2.95878	0.188605	-0.811395	FALSE	1.19914	1.00367	9.999e-05	785	663	-0.325684	0.0948918	0.0154182	-0.263125
2774_EWSR1_P1P2_ENSG00000182944	14454	52	48	2.42583	0.310524	-0.689476	FALSE	0.0922865	0.688519	0.690731	5	4	0.375916	0.110134	0.0132934	-0.0264828
2778_EXOC1_P1P2_ENSG00000090989	13502.2	202	182	0.369836	0.125134	-0.874866	FALSE	0.333638	0.847602	0.0180982	5	3	0.155996	0.108433	0.0134332	0.911658
2779_EXOC2_P1P2_ENSG00000112685	13372.1	96	88	0.389036	0.0836123	-0.916388	FALSE	0.239227	0.800006	0.0385961	2	2	0.118183	0.104788	0.0137232	0.887131
2780_EXOC3_P1P2_ENSG00000180104	13588.8	260	247	1.10313	1.03277	0.0327732	FALSE	0.22175	0.994734	0.105289	4	3	0.103812	0.108147	0.014037	0.10349
2781_EXOC4_P1P2_ENSG00000131558	12328.5	133	108	0.352884	0.0247317	-0.975268	FALSE	0.277804	0.800783	0.00029997	12	9	0.189005	0.110461	0.0135743	-0.978214
2782_EXOC5_P1P2_ENSG00000070367	13085.4	125	110	0.532656	0.194474	-0.805526	FALSE	0.156248	0.98871	0.0763924	37	37	0.133911	0.107452	0.013798	-0.142299
2784_EXOC7_P1P2_ENSG00000182473	9744.75	44	32	0.286297	0	-1	FALSE	1.29616	1.17372	9.999e-05	153	74	-0.459533	0.133361	0.0166701	-0.329375
2785_EXOC8_P1P2_ENSG00000116903	15072.4	19	18	0.160665	0	-1	FALSE	-0.0370245	0.567102	0.559344	0	0	0.354781	0.106213	0.0141372	-1.49091
2787_EXOSC10_P1P2_ENSG00000171824	13071.1	96	92	0.829089	0.224603	-0.775397	FALSE	0.673373	1.01899	9.999e-05	98	91	-0.064049	0.116131	0.0154979	0.779346
2788_EXOSC1_P1P2_ENSG00000171311	13765.2	85	77	0.538233	0.199991	-0.800009	FALSE	0.394135	0.896476	0.00229977	6	6	0.230996	0.112234	0.0139157	-0.361324
2789_EXOSC2_P1P2_ENSG00000130713	11433.6	240	226	0.575829	0.164744	-0.835256	FALSE	1.87416	1.04634	9.999e-05	3044	1852	-0.301393	0.130512	0.0296333	1.61711
2790_EXOSC3_P1P2_ENSG00000107371	11417.1	55	53	0.961468	0.227959	-0.772041	FALSE	1.88725	1.035	9.999e-05	729	519	-0.420445	0.117029	0.0283114	2.18335
2791_EXOSC4_P1P2_ENSG00000178896	10810.5	106	102	1.01926	0.199767	-0.800233	FALSE	1.85843	0.82766	9.999e-05	1668	991	-0.534577	0.127746	0.0289318	0.314645
2792_EXOSC5_P1P2_ENSG00000077348	11057.1	42	41	0.824855	0.106898	-0.893102	FALSE	1.84291	1.03793	9.999e-05	533	359	-0.499915	0.12298	0.0284333	3.33763
2793_EXOSC6_P1P2_ENSG00000223496	11484.3	79	75	0.869348	0.260946	-0.739054	FALSE	1.52077	1.1681	9.999e-05	697	513	-0.346741	0.127189	0.0258516	0.691808
2794_EXOSC7_P1P2_ENSG00000075914	12205.9	129	113	1.83227	0.215133	-0.784867	FALSE	0.773553	1.00321	9.999e-05	186	147	-0.0103919	0.115965	0.0178868	-0.0493397
2795_EXOSC8_P1P2_ENSG00000120699	11958.4	130	126	3.08495	0.116738	-0.883262	FALSE	1.66252	0.991515	9.999e-05	1623	1065	-0.310927	0.124631	0.0258351	1.34595
2796_EXOSC9_P1P2_ENSG00000123737	9992.1	41	40	1.22068	0.300596	-0.699404	FALSE	1.97578	0.758104	9.999e-05	653	336	-0.654415	0.125352	0.0290515	1.53295
2812_F8A1_P1P2_ENSG00000277203	13171.5	28	28	0			FALSE	0.558487	1.14271	0.0484952	0	0	-0.107837	0.115868	0.0141026	1.38218
2820_FAF2_P1P2_ENSG00000113194	13814.5	175	165	0.838423	0.047989	-0.952011	FALSE	0.316773	0.97427	0.00079992	11	10	0.134786	0.104943	0.0127794	1.49155
2852_FAM133B_P1P2_ENSG00000234545	14270.8	27	25	0.980359	0.218229	-0.781771	FALSE	0.532477	1.43956	0.00029997	4	0	0.349885	0.103673	0.0131795	0.704291
2858_FAM136A_P1P2_ENSG00000035141	9130.49	53	50	2.72535	0.263224	-0.736776	FALSE	1.72196	1.29079	9.999e-05	2867	1111	-0.890493	0.123258	0.0196362	-0.2451
287_ALYREF_P1P2_ENSG00000183684	14341.9	329	319	3.45813	0.590068	-0.409932	FALSE	0.489388	1.09069	9.999e-05	186	135	0.134324	0.103625	0.0145188	2.35845
2898_FAM207A_P1P2_ENSG00000160256	14001.8	106	103	1.92965	0.201814	-0.798186	FALSE	0.287862	1.01008	0.512249	9	1	0.0571441	0.109268	0.0139717	-0.528486
2915_FAM229A_P1P2_ENSG00000225828	13637	152	137	0.0690944	0.29324	-0.70676	FALSE	0.393786	1.11714	9.999e-05	0	0	0.155151	0.104795	0.0139077	1.25403
2918_FAM32A_P1P2_ENSG00000105058	11981.8	443	396	0.765068	0.270813	-0.729187	FALSE	1.23254	1.27786	9.999e-05	3516	2389	-0.154328	0.0927524	0.0171787	0.9006
2925_FAM50A_P1P2_ENSG00000071859	11318.4	43	38	0.534758	0	-1	FALSE	1.58459	1.20147	9.999e-05	724	508	-0.214014	0.0741198	0.014563	4.31979
2939_FAM72D_ENST00000400889.1_ENSG00000215784	13092.1	128	120	0.0854775	0	-1	FALSE	0.362964	0.938233	0.0780922	0	0	-0.0319239	0.109459	0.0133683	-0.596171
2972_FARS2_P1P2_ENSG00000145982	14745.7	42	40	0.298801	0.0746905	-0.92531	FALSE	0.445671	0.943683	0.00519948	1	1	0.14144	0.114089	0.0128635	1.06765
2973_FARSA_P1P2_ENSG00000179115	10966.8	146	138	1.37644	0.0757016	-0.924298	FALSE	1.05289	0.852365	9.999e-05	2243	1607	-0.470508	0.110805	0.0161856	-0.0212077
2974_FARSB_P1P2_ENSG00000116120	11623.2	98	97	1.36514	0.0969407	-0.903059	FALSE	1.10312	0.854834	9.999e-05	1473	1204	-0.429657	0.113461	0.0163449	0.292095
2979_FASTKD5_P1P2_ENSG00000215251	13939	193	187	0.271876	0.0944464	-0.905554	FALSE	0.369967	0.969241	9.999e-05	108	104	0.123514	0.0900282	0.013203	-0.0995417
2983_FAU_P1P2_ENSG00000149806	12873.1	49	48	18.8187	0.430977	-0.569023	FALSE	1.14668	1.24546	9.999e-05	539	373	-0.151291	0.0908394	0.0147865	0.686356
2987_FBLIM1_P1P2_ENSG00000162458	13352.9	141	133	0.00776501	0.952331	-0.0476687	FALSE	0.150728	0.854554	0.252675	1	1	0.00908602	0.110169	0.0134508	-0.612675
2988_FBL_P1P2_ENSG00000105202	12760.4	138	132	3.96566	0.0611906	-0.938809	FALSE	1.54232	0.76242	9.999e-05	2589	1956	-0.16315	0.0817119	0.0152982	1.37793
2_AAAS_P1P2_ENSG00000094914	13634.6	225	212	0.438045	0.124721	-0.875279	FALSE	0.356299	0.899594	0.180882	1	1	0.13014	0.108184	0.0132027
301_ANAPC10_P1P2_ENSG00000164162	14385.6	37	29	0.541353	0	-1	FALSE	0.496017	0.80714	0.0122988	0	0	0.735687	0.116051	0.0124353	7.56453
3027_FBXO5_P1P2_ENSG00000112029	14904.6	361	326	0.892799	0.370178	-0.629822	FALSE	0.34426	0.970997	9.999e-05	64	61	0.448784	0.113359	0.0139318	0.578321
302_ANAPC11_P1P2_ENSG00000141552	14274.7	80	77	2.72417	0.199809	-0.800191	FALSE	0.320074	0.821328	0.0330967	1	1	0.189282	0.104509	0.0132959	2.16414
303_ANAPC13_P1P2_ENSG00000129055	11920.2	129	112	0.883716	0.113265	-0.886735	FALSE	0.31651	1.0268	0.186081	1	1	-0.0269004	0.107505	0.0131087	1.02505
3042_FCF1_P1P2_ENSG00000119616	13295.6	247	231	0.149737	0.168543	-0.831457	FALSE	1.3718	0.886205	9.999e-05	2581	2352	0.0642522	0.093817	0.0150426	2.05255
304_ANAPC15_P1P2_ENSG00000110200	13989.6	440	424	1.0935	0.789548	-0.210452	FALSE	0.307953	0.996437	0.309069	0	0	0.113539	0.108301	0.0132238	0.388296
3050_FDPS_P1P2_ENSG00000160752	15644.9	10	10	2.48462	0.0702315	-0.929768	FALSE	0.52338	0.618267	0.00089991	6	1	0.170488	0.109062	0.017073
3053_FDXR_P1P2_ENSG00000161513	12839.2	151	140	0.649142	0.0774145	-0.922586	FALSE	0.219608	0.885313	0.168783	2	1	-0.0337455	0.109618	0.0133967	-0.0966928
3057_FEN1_P1P2_ENSG00000168496	13585.4	148	141	1.32821	0.0981179	-0.901882	FALSE	0.229526	0.920939	0.00039996	3	2	0.0449077	0.108943	0.0130543	1.84533
306_ANAPC1_P1P2_ENSG00000153107	13913.1	139	124	0.699575	0.328641	-0.671359	FALSE	0.547306	1.11931	0.00019998	6	3	0.281091	0.111127	0.0121229	5.4298
3072_FGFR1OP_P1P2_ENSG00000213066	13495.1	122	119	0.332123	0.100566	-0.899434	FALSE	0.354164	0.907565	0.00129987	14	13	-0.022253	0.104508	0.0139336	-0.313381
307_ANAPC2_P1P2_ENSG00000176248	12947.2	275	237	0.0980825	0.477499	-0.522501	FALSE	0.687508	1.14848	9.999e-05	101	47	0.252114	0.106992	0.0129008	5.63609
3086_FIP1L1_P1P2_ENSG00000145216	9659.58	26	21	1.10303	0.285499	-0.714501	FALSE	0.704964	0.624539	9.999e-05	264	126	-0.728101	0.139504	0.0189674	-0.904534
308_ANAPC4_P1P2_ENSG00000053900	11367.4	76	63	0.357287	0.180461	-0.819539	FALSE	1.06015	1.49419	9.999e-05	100	25	-0.0153955	0.104581	0.0131691	13.1667
309_ANAPC5_P1P2_ENSG00000089053	14355	43	40	2.53618	0.168205	-0.831795	FALSE	0.499543	1.02353	0.0534947	1	1	0.292334	0.108976	0.0121541	4.94972
3124_FNBP4_P1P2_ENSG00000109920	14309.6	167	160	1.62126	0.135477	-0.864523	FALSE	0.329003	0.942048	9.999e-05	47	44	0.149239	0.093794	0.0134794	-0.902588
3131_FNTA_P1P2_ENSG00000168522	12680	90	80	1.06092	0.17496	-0.82504	FALSE	0.73722	1.20843	9.999e-05	81	55	0.0228309	0.103124	0.0143845	0.566363
3132_FNTB_P1P2_ENSG00000257365	14938.5	104	102	0.101647	0.436871	-0.563129	FALSE	0.166229	0.817195	0.709629	1	1	0.271097	0.108366	0.0129185	-0.712658
3133_FOLR3_P1_ENSG00000110203	13941.4	203	188	0			FALSE	0.317735	0.963544	0.351065	0	0	0.203223	0.103368	0.0133703	-0.322299
3134_FOLR3_P2_ENSG00000110203	13884.7	122	116	0			FALSE	0.921344	0.886998	9.999e-05	840	818	0.182773	0.121708	0.0175877	-0.358993
3154_FOXD4_ENST00000382500.2_ENSG00000170122	12868.3	98	94	0.00141268	0	-1	FALSE	0.222569	1.01622	0.522648	1	1	-0.11461	0.109151	0.0134623	-0.302227
3170_FOXL2_P1P2_ENSG00000183770	14253.2	170	164	0.479455	0.154405	-0.845595	FALSE	0.125994	1.00076	0.00489951	2	2	0.197541	0.111334	0.0133842	-0.767918
3201_FRG2_ENST00000378763.1,ENST00000504750.1_ENSG00000205097	13549.5	58	51	6.07669e-05	0	-1	FALSE	0.213117	0.818951	0.532847	0	0	0.20835	0.104769	0.0138044	-2.25792
320_ANKLE2_P1P2_ENSG00000176915	12579.7	143	126	0.936465	0.132864	-0.867136	FALSE	0.313127	0.853633	0.0447955	2	2	-0.0160839	0.108816	0.0139231	1.04553
3214_FTSJ3_P1P2_ENSG00000108592	11050.6	248	207	0.809877	0.520767	-0.479233	FALSE	1.29973	1.20387	9.999e-05	2865	1650	-0.256897	0.105145	0.0146752	0.13798
3229_FXN_P1P2_ENSG00000165060	14621.7	179	174	0.594323	0.0529672	-0.947033	FALSE	0.394047	0.979918	9.999e-05	16	7	0.169132	0.10689	0.0136555	1.40584
3246_GAB2_P1P2_ENSG00000033327	10611.2	724	674	0.173589	0.408229	-0.591771	FALSE	1.50287	1.02915	9.999e-05	5927	3681	-0.528091	0.114024	0.0152316	-0.201267
3253_GABPA_P1P2_ENSG00000154727	12310.3	117	110	0.327882	0.499451	-0.500549	FALSE	0.386986	1.10354	0.0364964	7	5	-0.136238	0.107396	0.0141423	0.654468
325_ANKRD11_P1P2_ENSG00000167522	15941.2	279	260	1.90344	0.247767	-0.752233	FALSE	0.249517	0.877271	9.999e-05	344	295	0.597235	0.101187	0.0119477	-1.05199
3260_GAK_P1P2_ENSG00000178950	13993.5	168	167	0.521057	0.59368	-0.40632	FALSE	0.24425	0.787831	0.213179	1	1	0.0864162	0.105771	0.0128965	-0.92122
3281_GAPDH_P1_ENSG00000111640	12735.1	129	123	31.5442	0.144383	-0.855617	FALSE	0.356089	0.992095	9.999e-05	13	8	-0.100687	0.110718	0.0135958	-0.598334
3282_GAPDH_P2_ENSG00000111640	13469.8	64	60	31.5442	0.953052	-0.0469475	FALSE	0.0916904	0.874761	0.183582	0	0	0.126955	0.108806	0.0135761	-1.64168
3284_GAR1_P1P2_ENSG00000109534	13403.8	154	146	1.8328	0.156982	-0.843018	FALSE	0.486138	0.964363	9.999e-05	69	58	0.0325641	0.110047	0.0137641	0.573884
3285_GARS_P1P2_ENSG00000106105	13062.7	264	256	2.16674	0.371103	-0.628897	FALSE	0.465673	0.937124	9.999e-05	129	101	-0.105743	0.106852	0.0140467	-0.113172
3291_GATA1_P1P2_ENSG00000102145	5120.65	132	108	1.40883	0.384441	-0.615559	FALSE	3.51848	1.37784	9.999e-05	5996	3364	-1.61816	0.112612	0.0259692	0.60024
32_ABCE1_P1P2_ENSG00000164163	11974.5	269	249	2.96795	0.264346	-0.735654	FALSE	1.26221	1.113	9.999e-05	2587	1937	-0.230104	0.100249	0.0152011	0.137297
3308_GBF1_P1P2_ENSG00000107862	9809.63	230	161	0.274055	0.166758	-0.833242	FALSE	1.25351	1.33666	9.999e-05	1749	1533	-0.142717	0.11429	0.0144952	-0.958934
3323_GCOM1_P1P2_ENSG00000137878	14808.5	65	62	0.00226922	0	-1	FALSE	0.126137	0.666416	0.319268	0	0	0.248786	0.113065	0.0132622	-0.535771
3335_GEMIN4_P1P2_ENSG00000179409	12920.4	86	81	0.213456	0	-1	FALSE	0.319013	0.845097	9.999e-05	42	37	-0.0999672	0.1125	0.0149603	-0.0491993
3336_GEMIN5_P1P2_ENSG00000082516	12786.1	143	133	0.847516	0.053863	-0.946137	FALSE	0.632093	0.947824	9.999e-05	792	694	-0.0706062	0.111695	0.0146902	-1.23301
3337_GEMIN6_P1P2_ENSG00000152147	14253.3	93	84	0.641304	0.265679	-0.734321	FALSE	0.13812	0.802616	0.335866	3	3	0.295855	0.106004	0.0136625	0.640245
3338_GEMIN7_P1P2_ENSG00000142252	14081.1	141	136	0.581864	0.107475	-0.892525	FALSE	0.319248	0.86347	0.293471	5	4	0.0730519	0.107206	0.0135863	-0.86904
3339_GEMIN8_P1P2_ENSG00000046647	14194.3	86	86	0.140178	0.0800652	-0.919935	FALSE	0.29789	0.921345	0.727327	1	0	0.0719923	0.108524	0.0143157	0.705052
3342_GFER_P1P2_ENSG00000127554	13901.8	234	222	0.736158	0.172882	-0.827118	FALSE	0.463744	0.974422	9.999e-05	332	321	0.164253	0.105889	0.0134775	0.571784
3346_GFM1_P1P2_ENSG00000168827	13748.9	253	240	0.908635	0.048153	-0.951847	FALSE	0.460963	0.896916	9.999e-05	524	540	0.0990894	0.125096	0.0133643	0.560059
3358_GGPS1_P1P2_ENSG00000152904	14775	175	167	0.528334	0.141541	-0.858459	FALSE	0.281746	1.01613	0.174283	2	2	0.280178	0.107507	0.0129503	0.212038
3369_GINS1_P1P2_ENSG00000101003	15637.3	206	186	0.263488	0.0837872	-0.916213	FALSE	1.39553	1.13023	9.999e-05	2261	2042	0.636988	0.130061	0.016602	10.7991
3370_GINS2_P1P2_ENSG00000131153	16134.9	154	148	1.48922	0.0826245	-0.917375	FALSE	0.768325	1.0125	9.999e-05	1235	1149	0.621042	0.120054	0.0152485	4.26569
3371_GINS3_P1P2_ENSG00000181938	15666.4	105	100	0.286663	0.0588868	-0.941113	FALSE	0.498956	0.918317	9.999e-05	329	302	0.611581	0.110046	0.0148723	1.7991
3372_GINS4_P1P2_ENSG00000147536	16316.2	62	60	0.342265	0.0791107	-0.920889	FALSE	0.921827	0.764764	9.999e-05	381	365	0.678892	0.116083	0.0150053	5.2851
3377_GIT2_P1P2_ENSG00000139436	14095.3	125	107	0.241573	0.771733	-0.228267	FALSE	0.665207	1.01769	9.999e-05	32	20	0.560169	0.114866	0.0142464	3.86306
3378_GJA3_P1P2_ENSG00000121743	14439.6	74	73	0.000624179	0	-1	FALSE	0.217339	1.13485	0.267273	1	1	0.109215	0.108605	0.013095	-0.00805323
3388_GLE1_P1P2_ENSG00000119392	13300.6	61	57	0.276101	0.18635	-0.81365	FALSE	0.86005	1.06769	9.999e-05	147	75	-0.0507259	0.116206	0.0146921	-0.242659
3394_GLI4_P1P2_ENSG00000250571	14177.1	160	156	0.194877	0.311476	-0.688524	FALSE	0.335029	1.02444	0.29787	2	2	0.117332	0.106912	0.0132316	1.2062
3398_GLMN_P1P2_ENSG00000174842	13434.4	83	79	0.478457	0.0775741	-0.922426	FALSE	0.508312	0.969747	9.999e-05	15	12	0.00506502	0.112442	0.0149292	0.265574
33_ABCF1_P1_ENSG00000204574	13847.3	175	169	2.92053	0.112757	-0.887243	FALSE	0.688417	0.835656	9.999e-05	695	661	0.126912	0.091834	0.0131308	1.15103
3403_GLRX3_P1P2_ENSG00000108010	13398.8	151	136	1.70776	0.158526	-0.841474	FALSE	0.296923	0.829626	0.118188	18	14	0.0928268	0.108397	0.013433	-0.181116
3404_GLRX5_P1P2_ENSG00000182512	13144.2	105	99	2.08945	0.0820559	-0.917944	FALSE	0.413413	1.01816	0.0269973	11	9	-0.0198983	0.0994825	0.0136251	-1.36317
[truncated: 1,607 more rows]

## Sheet: TabC_RPE1_summary_statistic
genetic perturbation	mean UMI count	number of cells (unfiltered)	number of cells (filtered)	target expression	fold knockdown	percent knockdown	core_control	mean leverage score	std of leverage score	energy test (p-value)	Number of DEGs (anderson-darling)	Number of DEGs (Mann-Whitney)	Z-scored number of UMIs	Fraction of mitochondrially encoded RNA	Fraction of TE RNA	Z-scored CIN score
[truncated: 2,680 more rows]
