# Supplementary material for: Mapping information-rich genotype-phenotype landscapes with genome-scale Perturb-seq
Source: Cell. Author manuscript; Available in PMC 2022 Aug 16. (PMC9380471; doi:10.1016/j.cell.2022.05.013)
Supplement: 13 [file NIHMS1812939-supplement-13.xlsx]

## Sheet: gene expression description
column	description
members	The genes assigned to the cluster by HDBSCAN.
string_cluster_ids	IDs of any STRING clusters contained within this cluster (at least 75% of members must be represented).
string_clusters	Descriptions of any STRING clusters contained within this cluster (at least 75% of members must be represented).
corum_complexes	Names of any CORUM complexes contained within this cluster (at least 75% of members must be represented).
nearby_corum_complexes	Names of any CORUM complexes that are close to this cluster in the high-dimensional embedding.
nearby_string_clusters	Names of any STRING clusters that are close to this cluster in the high-dimensional embedding.
strong_positive_clusters	Perturbation clusters (see Fig. 2) for which average expression of this expression program is at least 2 standard deviations above normal expression level.
strong_negative_clusters	Perturbation clusters (see Fig. 2) for which average expression of this expression program is at least 2 standard deviations below normal expression level.
manual_annotation	Manual annotation of cluster function.
example_genes	Manually curated genes indicative of cluster function.

## Sheet: gene expression clusters
	members	string_cluster_ids	string_clusters	corum_complexes	strong_positive_clusters	strong_negative_clusters	manual_annotation	example_genes
0	MT-ND6,MT-CO2,MT-CYB,MT-ND2,MT-ND5,MT-CO1,MT-ND3,MT-ND4,MT-ND1,MT-ATP6,MT-CO3,MT-ND4L,MT-ATP8,MTRNR2L8,MTRNR2L12	CL:13415	MELAS syndrome, and Cortical deafness	Respiratory chain complex I (incomplete intermediate ND1, ND2, ND3, CIA30 assembly), mitochondrial;Respiratory chain complex I (incomplete gamma subunit) mitochondrial	37_TFIID complex;58_39S ribosomal subunit, mitochondrial	59_mitochondrial transcriptional regulation;61_60S ribosomal subunit, cytoplasmic;39_EIF3 1/Ku antigen complex	mitochondrial respiratory chain	MT-ND6,MT-CO2,MT-CYB,MT-ND2,MT-ND5,MT-CO1,MT-ND3…
1	LETMD1,CIRBP,CCNB1IP1,TAF1D,ZFAS1,SELENOW,SNHG12,SNHG32,EPB41L4A-AS1,GAS5,SNHG6,SNHG8				5_nonsense-mediated decay;39_EIF3 1/Ku antigen complex		targets of nonsense-mediated decay	CIRBP,TAF1D,CCNB1IP1,ZFAS1,GAS5,SNHG6
2	HSPA5,HERPUD1,TRAM1,NUCB2,MYDGF,DNAJB11,DNAJC3,KDELR1,SEC61B,SSR3,RPN2,SERP1,SSR1,CANX,SDF2L1,TMED7,KDELR2,PDIA6,MANF,HYOU1,PDIA4,SSR2,HSP90B1,PPIB,PDIA3,CALR,P4HB,SND1,OSTC,DDOST	CL:3175;CL:3287	sequestering of calcium ion, and Disulphide isomerase;mixed, incl. Translocon-associated, and Translocon-associated protein beta (TRAPB)	(ER)-localized multiprotein complex, Ig heavy chains associated;ERdj3-BiP complex;Translocon-associated protein (TRAP) complex	47_Cohesin-SA1 complex;56_translocon/protein glycosylation;27_chromosome segregation		unfolded protein response	HSPA5,SSR1,SSR3,CALR,HYOU1,PDIA6,SEC61B,SDF2L1
3	HIST1H2BJ,HIST1H4H,HIST1H2AC,HIST1H2BC,HIST3H2A,HIST1H1C,HIST1H2AG,HIST1H2BN,LINC00958,HIST1H2BH,HELLPAR				26_mRNA polyadenylation;19_unknown 6;44_histone/nucleosome synthesis		histone genes	HIST1H2BJ,HIST1H4H,HIST1H2AC,HIST1H2BC…
4	CYP51A1,MSMO1,IDI1,TFRC,FDFT1,SCD,SLC25A1,SQLE,SLC9A3R1,TMEM97,HMGCS1,HMGCR,DHCR24,ACAT2,ACLY,SLC40A1,MMAB,ABHD2,FADS1,TM7SF2,FDPS,CITED2,MVD,FASN,ELOVL6,DHCR7,INSIG1	CL:14252	farnesyl diphosphate metabolic process, and Mvd1, C-terminal	Dhcr7-Dhcr24 complex	33_vesicular trafficking;55_unknown 12;23_unknown 8	62_mitochondrial protein translocation, tRNA synthesis, EIF2	cholesterol homeostasis	SQLE,HMGCR,MVD,IDI1,FDPS,INSIG1
5	ACSM3,PNN,CLN5,NPRL3,YWHAH,CYB561A3,MTHFD2L,FMC1,PCF11,ATF7IP2,SMIM4,MAT2A,SCAND1,CSTF3,EPM2AIP1,DPM3,ZNF708,H1FX,SLC39A10,PBX2,PPP1R10,THUMPD3-AS1,ERV3-1,MIR17HG,DANCR,HCG18,DLEU2,SNHG3,GABPB1-AS1,RAB30-DT,TMEM161B-AS1,MINCR,AP002387.2,EID1,SNHG19,LINC01003,AC004687.1,ILF3-DT,SNHG30,ZSCAN16-AS1,ZNF595,PAXIP1-AS1,SNHG4,AC016074.2				8_exosome		dysregulated lncRNA/antisense transcripts	DANCR,MINCR,TMEM161B-AS1,LINC01003,AC016074.2,MIR17HG
6	RPL18,RPL31,RPL34,RPL22,RPL5,RPS15A,RPS24,RPL32,RPS3A,RPL37,RPL7,RPL26,RPS14,RPL13,RPL15,RPL37A				62_mitochondrial protein translocation, tRNA synthesis, EIF2;59_mitochondrial transcriptional regulation	57_40S ribosomal subunit, cytoplasmic;37_TFIID complex;35_unknown 10	translation	RPL18,RPL31,RPL34,RPL22,RPL5,RPS15A,RPS24,RPL32
7	SLC25A5,EIF4B,SLC25A3,RPL3,CCNG1,RPL23,EIF2S3,HNRNPA1,RPS2,RPL7A,RPS3,SNHG16,EEF2,RPSA,RPS9,TOMM20,EIF3F,RPL14,RPL12,RPL10A,SNHG5,RPL41				59_mitochondrial transcriptional regulation;45_mTOR signaling	57_40S ribosomal subunit, cytoplasmic;51_mRNA capping;60_Pol I and rRNA biosynthesis	translation
8	RPS20,RPS5,RPS16,RPS19,RPL18A,RPL28,RPL19,COX7C,SEC11A,RPS11,RPL13A,HIGD2A,RPL10,RPL27A,RPS27,ACTG1,POLR1D,RPS23,RPL23A				62_mitochondrial protein translocation, tRNA synthesis, EIF2;59_mitochondrial transcriptional regulation	37_TFIID complex;57_40S ribosomal subunit, cytoplasmic;51_mRNA capping	translation
9	LUC7L,DIS3,ACIN1,SF3B1,CEBPZ,SNRPA1,DEF8,HDGF,DDX46,PRPF39,MAGEA6,MAGEA12,MAGEA3				53_TFIIH/nucleotide excision repair;31_spliceosome	62_mitochondrial protein translocation, tRNA synthesis, EIF2
10	AP2S1,THRAP3,SNRNP70,OAZ1,DDX5,CD81,SKP1,NUP214,H3F3B,EIF4E2,DEGS1,PTMS,H3F3A,CFL1,POLR2A,BCAP31,UBL5,BAG6				52_Mediator complex;14_Paf complex	39_EIF3 1/Ku antigen complex;41_EIF3 2
11	RALA,STARD3NL,AKAP8L,ATP2B1,MED15,MTPN,SELENOK,DGUOK,SRSF11,ATP6V0B,RBM39,SRP14,BRD4,TMCO1,ARF1,LIMS1,GATA2,UBALD2,ATP6V0C,PTPN1,MAFG,PLCG2,YTHDF2				53_TFIIH/nucleotide excision repair;52_Mediator complex;31_spliceosome;27_chromosome segregation	45_mTOR signaling
12	SARS,ZCCHC8,GCAT,XBP1,TRIB3,MDK,RTN4,IGFBP2,CCND2,ATF4,SESN2,MAP1B,SLC31A1,IDH1,WARS,HAX1,DDIT4,RNF41,PRSS57,COLGALT2,CCPG1,LINC00662				62_mitochondrial protein translocation, tRNA synthesis, EIF2;55_unknown 12;59_mitochondrial transcriptional regulation		unfolded protein response/mTORC1 signaling	ATF4,XBP1,TRIB3,SESN2,AARS,GARS,TARS,…
13	BCAT1,MTHFD2,RAB27A,ERP29,AARS,PHGDH,PCK2,SLC7A5,SLC1A5,GARS,ALDH2,MTHFD1L,YARS,PSAT1,EPRS,PSPH,SLC7A11,SHMT2,EIF4EBP1,IARS,LONP1,CRNDE				62_mitochondrial protein translocation, tRNA synthesis, EIF2;59_mitochondrial transcriptional regulation;63_28S ribosomal subunit, mitochondrial		unfolded protein response/mTORC1 signaling	SLC1A5,EIF4EBP1,SLC7A5,MTHFD2
14	ATP1B3,HADHA,MGST2,SEC22C,HCFC1R1,ELOB,FAM32A,HSPB1,ZNHIT1,COX6A1,CUTA,COX7A2,HMGN3,NDUFB3,ATP5F1E,ROMO1,COX6B1,UQCR11,PNKD,NEDD8,DAD1,COX7B,NDUFA2,SEC61G,DCTN3,COX17,ANAPC11,NDUFB11,COX6C,CIAO2B,ATP5MG,ATP5ME,COPS9,MICOS10,ATP5MD,GNG5,CLTB,COX8A,POLR2L,NDUFB1,UQCR10,UBE2L3,NDUFA13,NDUFA4,TMA7,ATP5MF,C4orf48,NDUFA7				60_Pol I and rRNA biosynthesis;61_60S ribosomal subunit, cytoplasmic;52_Mediator complex		oxidative phosphorylation	COX6A1,COX7A2,…,NDUFB3,NDUFB11,…,UQCR10,UQCR11,ATP5MG,ATP5M,ATP5F1E,…
15	CHI3L2,OAT,BLVRB,KLF1,SLC2A1,NENF,NFE2,UROD,ASH2L,APOC1,HBZ,TMOD1,HEMGN,SLC39A8,SORD,MFGE8,SLC25A37,FEZ1,ERMAP,GFI1B,STAT3,FAM178B,TANGO2,C2orf88,HBG2,ANXA6,MYL4,MPIG6B,HBA1,HBG1,UCA1,HBD,PVT1,HMBS,AC079466.1,AC079801.1,AP001531.1	CL:21845	hemoglobin alpha binding, and Haemoglobin, zeta		48_NuA4 histone acetyltransferase complex and TTT complex;44_histone/nucleosome synthesis;49_BCR-ABL signaling;50_DNA replication		erythroid differentiation	KLF1,NFE2,HBG1,HBZ,ERMAP
16	LTBP1,TSC22D1,TSPAN13,BLVRA,CCND3,FAM210B,NARF,MGST3,FAM83A,CARHSP1,ALAS2,GYPA,GYPE,GYPB				49_BCR-ABL signaling;60_Pol I and rRNA biosynthesis;52_Mediator complex;47_Cohesin-SA1 complex		erythroid differentiation	GYPA,GYPB,FAM210B
17	ERP44,DERA,FNIP2,FSCN1,KIFAP3,PCM1,STX7,NCOA1,GNAS,AAMDC,OSBPL8,MYL6,SNAP29,QPRT,FCGRT,ETFB,CPED1,VAT1,BIRC2,CORO1C,CERT1,TFDP2,ATP6V1A,HSDL2,CYSTM1,TAF12,POLR3GL,TRIM24,ATP6V1F,REEP5,APOE,ZNF428,VPS25,BTG1,CMPK2,USP15,LCP1,ZDHHC4,NDUFB5,TPMT,CTDSPL2,CLTC,GUK1,COMMD3,HSD17B12,MBIP,APOOL,APPL1,EPB41,CSTB,PRMT2,KIAA1522,AGGF1,ZNF83,ZNF507,STXBP6,JUP,SNAPC5,GRINA,EXOC3,TRAPPC6B,TTC3,RPS27L,PURA,MYO6…				52_Mediator complex;60_Pol I and rRNA biosynthesis;61_60S ribosomal subunit, cytoplasmic;25_nuclear export
18	PSMB1,PSMC4,RPL26L1,NDUFB4,UFD1,HSPB11,BZW1,PSMC5,CDC5L,ERH,PSMC1,PSMA6,PSMA7,IDH3B,PSMD7,RPA3,PSMA2,COA1,PSMD3,PSMD11,GNPDA1,PSMD14,NDUFA8,SNRPC,GLO1,PSMB2,PSMA1,ADRM1,POMP,YWHAQ,PSMB7,GTF2A2,ETFA,PSMB6,NDUFS6,NDUFC2,VBP1,SEC13,PSMD4,PSMD6,KIAA1143,PSMC3,YWHAB,LSM3,BANF1,MRPS23,PSMD13,HSPA14,PSMD12,UQCC3,HSBP1,PSMB3	CL:2708;CL:2709;CL:2741;CL:2750	Proteasome;Proteasome subunit, and proteasome regulatory particle;Proteasome B-type subunit;proteasome regulatory particle, lid subcomplex, and 26S Proteasome non-ATPase regulatory subunit 7/8	PA700 complex;26S proteasome;20S proteasome	60_Pol I and rRNA biosynthesis;61_60S ribosomal subunit, cytoplasmic;57_40S ribosomal subunit, cytoplasmic;43_proteasome		proteasome genes	PSMC1,PSMA6,PSMA7,PSMD7,PSMA2,PSMD3,…
19	CFLAR,VIM,CAPG,FTL,NFKBIA,SOD2,AHNAK,SAT1,JUND,TUBB2B,IER3,UBC,RAB11FIP1,IFNGR2,IER2,SQSTM1,TUBA1A,JUNB,NABP1,ANXA2,ZFP36L1,ISG15,S100A10,TAPBP			S100A10-annexin 2 complex	40_ESCRT complex		NFkB signaling	NFKBIA,JUNB,IER2,IER3,SQSTM1,SOD2
20	HIPK2,NCKAP1L,TPST2,ITM2B,TLN1,ACTR2,BCL2L11,FCER1G,LMNA,LRP10				42_erythroid differentiation;22_Integrator complex 1;47_Cohesin-SA1 complex;52_Mediator complex
21	WAS,PIK3CB,CYBA,SPI1,BAX,LGALS1,PYCARD,TNNT1,PLIN3,CD33,AIP,ARPC3,GNAI2,VAMP8,ELF1,VASP,RAC2,ARHGEF6,ARPC1B,GMFG,CAP1,DOCK2,PAPSS1,SLC27A2,EMP3,SH3BGRL3,EVA1B,CD53,PTPN7,PPP1R18,ABRACL,MSN,TAGLN2,LAPTM5,ARPC5,S100A11,TPM4,GPRC5C,CAVIN1,FMNL1,IFITM2,SOCS1,SMYD3,STAC3,SPN,CFD,TAFA2,AIF1,CLIC1				22_Integrator complex 1;42_erythroid differentiation;40_ESCRT complex		myeloid differentiation	SPI1,CD33,AIF1
22	MRPS24,IARS2,MRPS34,VDAC3,SLC27A5,TIMM13,POLD2,MRPS15,CHCHD5,NDUFA5,MRPL34,TXNL4A,ATP5MC1,BOLA3,CENPX,MRPL11,AURKAIP1				60_Pol I and rRNA biosynthesis	22_Integrator complex 1
23	TPR,CLSPN,CDC45,MSH2,MYBL2,PIH1D1,MCM3,GMNN,DROSHA,TTF2,HELLS,ZWINT,DGCR8,DUT,DNMT1,GINS2,FIGNL1,NASP,RFC3,ODF2,BRCA2,FANCI,PAXBP1,RBBP4,SLBP,MCM7,CDCA4,EXO1,TYMS,HIST2H2AC,HIST1H4C,PRIM1,DHFR,PRKDC,TAF15			Microprocessor complex	24_pyrimidine biosynthesis/mitochondrial complex II	47_Cohesin-SA1 complex;22_Integrator complex 1	cell cycle	GINS2,MCM7,ZWINT,PRM1,CDC45
24	NDUFAB1,NDUFB2,PSMB5,PRPF31,CHCHD2,SUB1,POLE4,PARK7,ENY2,ECSIT,SNRPG,ATP5MC3,ATP5PF,PHB,NDUFS5,HINT1,TOMM5,SNRPE,XRCC6,TOMM7,RPS26,TOMM6,GTF2H5					62_mitochondrial protein translocation, tRNA synthesis, EIF2;32_microRNA biogenesis	mitochondrial protein translocation and oxidative phopshorylation	TOMM5/6/7,NDUFAB1,NDUFB2
25	ATP6AP1,ITM2A,NPC2,CREG1,UQCRB,B2M,GLB1,BSG,PSAP,HEXA				47_Cohesin-SA1 complex;52_Mediator complex
26	KMT2E,JARID2,BOD1L1,KMT2C,IP6K2,AFF4,TNRC6B,ARHGAP5,MIB1,XIAP,ARMCX3,NFAT5,TUSC3,AK1,CLCN3,CPEB4,SPTBN1,TMEM59,ASH1L,PFDN5,NCOA3,PNISR,WBP2,CD63,CEP350,GOLGA4,RNF145,ADD3,ATM,ZNF117,SPPL3,WDR26,NIPBL,MIDN,GABARAP,KIAA0232,BPTF,ZMAT3,GOLGB1,CHD2,C18orf32,DAZAP2,TMEM50A,UBE2H,NF1				47_Cohesin-SA1 complex;52_Mediator complex;42_erythroid differentiation
27	MPHOSPH9,ASPM,TPX2,UBE2S,CENPA,CDC20,STMN1,CENPF,TUBA1B,CKS2,TOP2A,NUSAP1,MKI67,GSTO1,CCNB2,DBF4B,HMGB2,PTTG1,PCLAF,TUBA1C,NETO2,RRM2,TUBB4B,H2AFX,TUBB					47_Cohesin-SA1 complex	cell cycle	CENPA,CKS2,CDC20,MKI67,TOP2A
28	KDM1A,POLR2J,UQCRC1,PHPT1,PSMD8,NDUFB7,RBX1,FKBP3,PSMC6,CCDC34,NDUFS8,CDK2AP1,SRSF9,SPCS1,NDUFS7,TIMM17B,PIN1,EMC6,ATP5IF1,MRPS36,MRPL47,UQCC2,PNMT,ENSA,SRP9,ATG3,NDUFB9,PDXK,NDUFB8,COX11,PPP1R14A,VEGFB,RFESD,RPS6KB2,SSNA1,DLEU1,PXMP2,RPP25,RAD23A,HIGD1A,ARL6IP4,SUMO3,NDUFA6,MRPL40,MYL6B,ADH5,MRPL42,FIS1,AL445524.1,ATP5PO				60_Pol I and rRNA biosynthesis;61_60S ribosomal subunit, cytoplasmic;57_40S ribosomal subunit, cytoplasmic
29	MAD1L1,PNPLA4,ERCC1,MRPS10,TNPO3,FAM50A,LYRM2,DYNLL1,PPP2R3C,SCFD1,EZR,MRPS18A,SNW1,DHRS7,COG4,C11orf58,CHKA,COQ5,VPS29,COPZ1,MRPS30,SNX4,AUP1,TSNAX,SDHB,NSL1,WASHC3,COPS5,RNF114,MEA1,NGDN,SNX6,TMEM106C,ISCU,XPA,HINT2,DYNC2LI1,COPS4,NOSIP,MPC2,LYPLAL1,C1orf131,CNIH4,TPRKB,PLIN2,SAP18,HAUS1,CWC27,DPH3,ZCCHC10,MED8,CCDC28B,MED27,MRPS18C,KRTCAP2,MRPL58,TMEM99,RNF181,MFF,NFU1,TMEM126A,EXOSC1,MRPL52,F…				61_60S ribosomal subunit, cytoplasmic;60_Pol I and rRNA biosynthesis;57_40S ribosomal subunit, cytoplasmic;39_EIF3 1/Ku antigen complex
30	NUB1,ALAS1,SEC63,WNK1,VPS35,WAC,RAB18,MAPK1,STAG2,TJP1,TLE5,OCIAD1,UBE2D3,SNX3,CLINT1,MSH3,RNF7,TFG,BBX,ACTR3,SRSF4,RO60,PAIP2,PDLIM2,DESI2,LRIF1,RPAP2,SEPTIN7,KTN1,RAP1B,ORMDL1,ZRANB2,DCTN4,KRAS,EMC7,TAOK3,RAC1,ATP6V1G1,MTCH1,SEC31A,PIP5K1A,CALM2,RAB5A,C7orf50,GOLGA7,THYN1,SRP19,MCM3AP,IKZF3,NEMF,TRIM44,HDGFL3,TERF2IP,ARF4,TMEM208,C15orf40,KIF5B,CXXC5,HOXB2,AKIRIN1,PAK2,NRIP1,MORF4L1,KPNA4,ZNF28…				57_40S ribosomal subunit, cytoplasmic;39_EIF3 1/Ku antigen complex;61_60S ribosomal subunit, cytoplasmic;60_Pol I and rRNA biosynthesis		growth signaling	MAPK1,KRAS,RAC1,PAK2
31	CLNS1A,SNX5,PABPC4,HSP90AB1,RBM3,HSPA8,MS4A4A,ANP32B,MYC,EIF4A1,MRPL16,SNUPN,NPM1,PTMA,PHB2					47_Cohesin-SA1 complex;52_Mediator complex;25_nuclear export	growth/targets of Myc	MYC,NPM1,EIF4A1,PTMA
32	THUMPD1,RIF1,SEPHS1,HNRNPC,HNRNPM,HNRNPA2B1,SYNCRIP,HNRNPD,HNRNPU,EIF5B,NOLC1,HNRNPA3						hnRNP genes	HNRNPC,HNRNPM,HNRNPA2B1,SYNCRIP
33	YBX3,RANBP1,POP1,C1QBP,NCL,HSPE1,RAN,EIF5A,BZW2,GCSH,HSPD1,HNRNPDL,SRSF2,SNRPD1,PPIH,EIF1AX,ALYREF,HNRNPAB,JPT2,MIF					47_Cohesin-SA1 complex	growth/targets of Myc
34	AK2,SS18L2,NOP16,HEBP2,MRTO4,YBX1,EIF2B3,TRIB2,DAZAP1,NUDC,FH,CDV3,NOP56,NAA10,GSPT1,NAMPT,EIF3B,RBM28,BLMH,CCDC47,DRG2,GPN3,NUP107,TPD52L1,HSPA9,MRPL3,RRP9,SRM,EBNA1BP2,RCN2,SET,GTF3A,CLPP,PRMT1,CTAG2,AUNIP,TOMM40,METTL26,DKC1,PSME3,PDHA1,SCO1,CCT7,IMP4,RABEPK,SSB,WDR12,ZNF593,ILF2,LYAR,NHP2,BOD1,CCT6A,MTDH,SSRP1,CCT5,QDPR,IGF2BP1,RRP1B,FAM207A,COA7,RPL22L1,WDR43,GNL3,BMS1,PA2G4,NOC3L,NAA20,YIF1…				57_40S ribosomal subunit, cytoplasmic	47_Cohesin-SA1 complex	ribosome biogenesis	NOP56,RBM28,DKC1,BMS1
35	IFRD1,PPIE,EIF5,LTBR,MAP7D1,VAPB,DDX27,LRRFIP1,UPF3B,NSRP1,DGCR6L,DCTD,MED10,CAB39,RAP1GDS1,C1orf35,ZC3H8,RP9,NME6,KCMF1,POLR3C,DBNDD2,CNPY2,CEP95				57_40S ribosomal subunit, cytoplasmic;39_EIF3 1/Ku antigen complex;61_60S ribosomal subunit, cytoplasmic;60_Pol I and rRNA biosynthesis
36	MCUR1,DIMT1,THOC5,NSMCE4A,BAG2,FARSB,UCHL5,EXOSC8,EEF1E1,EMG1,ESD,SPATC1L,ARL5A,FXN,NUDT5,DNAJC21,SMARCC1,PSMG1				57_40S ribosomal subunit, cytoplasmic;60_Pol I and rRNA biosynthesis;61_60S ribosomal subunit, cytoplasmic
37	HCCS,AGPS,FAM136A,MTREX,PITHD1,KIF2A,REXO2,EXOSC5,PCNP,MTIF2,MRPL28,METTL2A,CDC34,ARMC1,UBXN8,PLEKHJ1,PDCD5,POLR2I,TMEM147,ZPR1,MAGOHB,CHPT1,UNC50,C1orf109,CENPK,UBA2,EIF3G,VPS4A,DAP3,PWP1,PNPT1,PREB,METTL5,PPIP5K2,SURF2,REXO4,MIS18A,CCDC58,GPATCH4,THOC7,NDUFAF2,STOML2,ZNF22,ATP5F1C,IDH3A,UBE2V2,CNBP,AVEN,NUDCD2,RNASEH1,PAIP1,GLMN,NDUFA11,FARSA,MRPS16,C8orf33,PGP,IRAK1,THAP7,LYRM7,RPS19BP1,SDHAF3…				57_40S ribosomal subunit, cytoplasmic;61_60S ribosomal subunit, cytoplasmic;60_Pol I and rRNA biosynthesis;39_EIF3 1/Ku antigen complex

## Sheet: perturbation description
column	description
members	The genes assigned to the cluster by HDBSCAN
nearby_genes	Perturbations that are close to the cluster center in the high-dimensional embedding (see below). These are candidate members of the cluster that may be too weak to be called by HDBSCAN, which is quite conservative.
emb_variable_x	Location of cluster center in Fig. 2D
emb_variable_y	Location of cluster center in Fig. 2D
manual_annotation	Manual annotation of cluster function.
contained_string_cluster_ids	IDs of any STRING clusters contained within this cluster (at least 75% of members must be represented).
contained_string_clusters	Descriptions of any STRING clusters contained within this cluster (at least 75% of members must be represented).
contained_corum_complexes	Names of any CORUM complexes contained within this cluster (at least 75% of members must be represented).
nearby_corum_complexes	Names of any CORUM complexes that are close to this cluster in the high-dimensional embedding (at least 75% of members must be represented).
nearby_string_clusters	Names of any STRING clusters that are close to this cluster in the high-dimensional embedding (at least 75% of members must be represented).
strong_positive_gene_expr_clusters	Gene expression programs (see Fig. 4) for which average expression in this cluster is at least 2 standard deviations above normal expression level.
strong_negative_gene_expr_clusters	Gene expression programs (see Fig. 4) for which average expression in this cluster is at least 2 standard deviations below normal expression level.
best_description	Either the manual annotation or identity as called by CORUM/STRING. Most of the labels in Fig. 2D come from this field.
example_genes	Manually curated genes indicative of cluster function.
Notes	Notes, including any known off-targets.

## Sheet: perturbation clusters
	members	nearby_genes	emb_variable_x	emb_variable_y	manual_annotation	contained_string_cluster_ids	contained_string_clusters	contained_corum_complexes	nearby_corum_complexes	nearby_string_clusters	strong_positive_gene_expr_clusters	strong_negative_gene_expr_clusters	best_description	example_genes	Notes
0	AMMECR1,RAB4B,RNF11,SH3GL1	CDAN1,CRAT,E2F1,FAM102B,GLMN,HNRNPH1,MED14,MED16,MED18,MED20,MED21,MED28,MED8,MED9,MNT,NAA15,NFKBIE,NSD1,PPP4C,RAB4B,RNF11,RNGTT,SH3GL1,SRSF1,BTAF1,TRIM24	3.15829	-2.49863					ARC complex;ARC-L complex;ARC92-Mediator complex;BRD4 complex;CDK8 subcomplex (CCNC, CDK8, MED12, MED13);CRSP complex;CRSP-Mediator 2 complex;DRIP complex;ESR1-TRAP/Mediator coactivator-complex;ESR2-TRAP/Mediator coactivator complex;MED18-MED20-MED29 mediator subcomplex;Mediator complex;Microprocessor complex;PC2 complex;Protein phosphatase 4 complex;SMCC complex;TRAP complex;TRAP-SMCC mediator c…	mediator complex;mediator complex;mediator complex;mediator complex;mediator complex;Mediator complex, subunit Med7/Med21-like, and Med6 core domain superfamily;core mediator complex, and Mediator complex protein ;mixed, incl. Mediator complex subunit 29, and Mediator complex subunit 27			unknown 1
1	ZNF326,COX6B1,COA8,SETX,SLC12A5,SPRY4	ZNF326,COX6B1,COA8,SETX,SLC12A5,SPRY4	2.4883	0.235573									unknown 2
2	RAB5IF,EXOC5,PACS2,RAI14,SKIL,STARD10,ELOB,C16orf87	RAB5IF,EXOC5,PACS2,RAI14,SKIL,SRSF11,STARD10,ELOB,C16orf87	-2.45651	-1.21891									unknown 3
3	DCAF11,HIPK3,NPC1,OXCT1,SYNJ2	DCAF11,HIPK3,MCMBP,NPC1,OXCT1,SYNJ2	1.01301	3.97187									unknown 4
4	ZC3H13,CBLL1,METTL14,METTL3,PSMG1,RBM15	ZC3H13,CBLL1,METTL14,METTL3,PSMG1,RBM15	-2.95982	-6.47444	m6A mRNA methylation								m6A mRNA methylation	METTL3, METTL14, ZC3H13
5	CASC3,CLOCK,IPO13,MAGOH,SMG5,SMG7,SMG8,SMG9,UPF1,UPF2	CASC3,CLOCK,EIF3A,EIF3C,EIF3G,EIF3I,EIF3J,GIGYF2,IPO13,MAGOH,NUB1,POU3F1,BAG6,SMG5,SMG7,SMG8,SMG9,UPF1,UPF2,XRCC5,XRCC6	1.20654	1.63835	nonsense-mediated decay				EIF3 complex (EIF3A, EIF3B, EIF3G, EIF3I, EIF3C);EIF3 complex (EIF3A, EIF3B, EIF3G, EIF3I, EIF3J);EIF3 core complex (EIF3A, EIF3B, EIF3G, EIF3I);Ku antigen complex;eIF3 complex (EIF3S6, EIF3S5, EIF3S4, EIF3S3, EIF3S6IP, EIF3S2, EIF3S9, EIF3S12, EIF3S10, EIF3S8, EIF3S1, EIF3S7, PCID1)	eukaryotic 48S preinitiation complex;eukaryotic 48S preinitiation complex	1_targets of nonsense-mediated decay		nonsense-mediated decay	SMG5,SMG7,SMG8,SMG9,UPF1,UPF2	CLOCK is an off-target
6	ZNHIT1,ACTR6,CFDP1,CHCHD3,H2AFZ,HOXD3,HSPH1,KANSL2,KANSL3,KAT8,MCRS1,PCM1,PPP1CA,VPS72,YEATS4	ZNHIT1,ACTR6,CFDP1,CHCHD3,H2AFZ,HOXD3,HSPH1,KANSL2,KANSL3,KAT8,MCRS1,PCM1,PPP1CA,VPS72,YEATS4	-2.01712	6.01477	histone acetylation								histone acetylation 1	KAT8,KANSL2,KANSL3,MCRS1,YEATS4
7	ACTR8,GBA2,INO80B,INO80C,INO80,NFRKB,UCHL5,ZBTB17	ACTR8,GBA2,INO80B,INO80C,INO80,NFRKB,PAN2,UCHL5,ZBTB17	3.64343	-3.72826	INO80 complex	CL:4188;CL:4191	Ino80 complex;Ino80 complex						INO80 complex
8	ZC3H3,ZFC3H1,CAMTA2,DHX29,DIS3,EXOSC1,EXOSC2,EXOSC3,EXOSC4,EXOSC5,EXOSC6,EXOSC7,EXOSC8,EXOSC9,MBNL1,PABPN1,PIBF1,MTREX,ST20-MTHFS,THAP2	ZC3H3,ZFC3H1,CAMTA2,DHX29,DIS3,EXOSC1,EXOSC2,EXOSC3,EXOSC4,EXOSC5,EXOSC6,EXOSC7,EXOSC8,EXOSC9,MBNL1,PABPN1,PIBF1,MTREX,ST20-MTHFS,THAP2	-3.34437	-7.39552	exosome and mRNA turnover	CL:1078;CL:1081;CL:1093	nuclear exosome (RNase complex), and DIS3-like exonuclease 1;nuclear exosome (RNase complex);PNPase/RNase PH domain superfamily, and S1 domain	Exosome		nuclear ncRNA surveillance, and Exosome component EXOSC1/CSL4	5_dysregulated lncRNA/antisense transcripts		exosome and mRNA turnover
9	PCNX3,PIAS1,SAE1,UBA2,UBE2I	DIPK1B,JAZF1,PCNX3,PIAS1,ATRX,SAE1,SERINC3,SETDB1,SUMO2,TBX1,TRMT2B,UBA2,UBE2I,UGCG	-1.29742	-5.30066	post-translational modifications			SUA1-UBA2 complex					post-translational modifications 1	PIAS1,SAE1,UBA2,UBE2I
10	GLRX3,KEAP1,NAA30,NAA35	CUL1,CUL3,DAXX,FBXW11,GLRX3,KEAP1,METTL21A,NAA30,NAA35,NAE1,NEDD8-MDP1,NEDD8,BMP2K,UBA3	1.77305	-5.19931	post-translational modifications				APPBP1-UBA3 complex;COP9 signalosome complex	Signalosome			post-translational modifications 2	GLRX3,NAA30,NAA35
11	DPY19L4,SUMO2,UBE3C,UGCG	DPY19L4,DIPK1B,PCNX3,PIAS1,SAE1,SETDB1,SUMO2,TBX1,UBA2,UBE3C,UGCG	-1.30243	-5.00411	post-translational modifications				SUA1-UBA2 complex				post-translational modifications 3	SUMO2, UBE3C
12	CMTR2,RBM14-RBM4,RBM4,UNCX,WDFY3	CMTR2,EIF4H,FLI1,HOMER3,MGRN1,MTF1,RBM14-RBM4,RBM4,UNCX,WDFY3,ZBTB44	-5.90746	-5.14545									unknown 5
13	CCT2,CCT3,CCT4,CCT5,CCT7,CCT8,TBCB,TCP1	CCT2,CCT3,CCT4,CCT5,CCT7,CCT8,REEP5,TBCB,TCP1,WDR26	4.56318	-7.84399	Chaperonin TCP-1	CL:3084	Chaperonin TCP-1, conserved site	CCT complex (chaperonin containing TCP1 complex);CCT complex (chaperonin containing TCP1 complex), testis specific;CCT-Pdcl complex					Chaperonin TCP-1
14	CDC73,CTR9,LEO1,PAF1,TUBB2A,WDR61	CDC73,CTR9,ELOF1,IWS1,LEO1,PAF1,RTF1,SH3KBP1,SSRP1,SUPT16H,SUPT4H1,BRD2,TUBB2A,WDR61	0.421831	-4.35436	Paf complex	CL:4570	Cdc73/Paf1 complex	Paf complex	FACT complex	Cdc73/Paf1 complex, and FACT complex	10_		Paf complex
15	ELOF1,IWS1,SH3KBP1,SSRP1,SUPT16H,SUPT4H1	CDC73,CTR9,ELOF1,IWS1,LEO1,PAF1,RTF1,SH3KBP1,SSRP1,SUPT16H,SUPT4H1,BRD2,TUBB2A,WDR61	0.351736	-4.25122	FACT complex			FACT complex	Paf complex	Cdc73/Paf1 complex, and FACT complex;Cdc73/Paf1 complex			FACT complex
16	LAMTOR1,LAMTOR3,LAMTOR4,TMEM214	ZNF704,CCNF,CERS6,CRLF3,FASTK,FLCN,GATA1,GSK3B,HEBP1,HMBOX1,LAMTOR1,LAMTOR3,LAMTOR4,LDB1,LMO2,MICA,MON1A,NCKAP1,PIKFYVE,PLEKHA5,PRDM8,PSME1,ATP8B2,PTPN1,RBFOX2,RPL22L1,RTEL1,SLC38A1,TAL1,TMEM214,USP14,VPS41,WDR44	2.28836	-0.163295	Ragulator complex				Casein kinase II (beta-dimer, alpha'-dimer);Gata1-Gfi1b complex;Gata1-Ldb1-Tal1 complex;Gata1-Tal1-Tcf3-Lmo2 complex;Ldb1-Lmo2-Gata-1-Tal1-E47 complex				Ragulator complex
17	DAXX,METTL21A,NAE1,NEDD8-MDP1,NEDD8,BMP2K,UBA3	CUL1,CUL3,DAXX,FBXW11,GLRX3,KEAP1,METTL21A,NAA30,NAA35,NAE1,NEDD8-MDP1,NEDD8,BMP2K,UBA3	1.68629	-5.20977	post-translational modifications			APPBP1-UBA3 complex	COP9 signalosome complex	Signalosome			post-translational modifications 4
18	COPS2,COPS3,COPS4,COPS5,COPS6,COPS8,GPS1	ZNF281,COPS2,COPS3,COPS4,COPS5,COPS6,COPS8,CUL1,DDA1,GPS1,NEDD8-MDP1,NEDD8,PCBP1,SON,BOD1L1	1.20989	-5.06869	COP9 signalosome	CL:6680	Signalosome	COP9 signalosome complex	APPBP1-UBA3 complex				COP9 signalosome
19	ZBTB4,MRPS34,SRRT,TAF7	ZBTB4,DCPS,MRPS34,NCKIPSD,SRRT,TAF7	5.1161	-0.938821					CBC complex (cap binding complex);PHAX-CBC complex (cap binding complex)		3_histone genes		unknown 6
20	CCNK,CCNK,CDK12,GRB2	ZC3H18,CCNK,CCNK,CDK12,CLDN15,AHCY,RAMAC,GRB2,NCBP1,NCBP2,PPP1CC,RAB2B,RNMT,RPRD1B,TIA1,TOX4	5.45758	-0.545017					CBC complex (cap binding complex);PHAX-CBC complex (cap binding complex)				unknown 7
21	MEF2A,PRPF19,SFSWAP,BCAS2	CCDC9,AGBL5,CTNNBL1,DNAJC8,FNBP4,MAN1A2,MAT2A,MEF2A,METTL16,PAXBP1,PQBP1,PRMT5,PRPF19,PRPF4B,RBM42,RBMX2,BCAS2,SNRNP27,SNRNP40,TIMM17B,C12orf60,WBP11,WDR77	-0.48678	2.44438	activation of splicing				20S methyltransferase core complex;MEP50-PRMT5-ICLN complex	methylosome			activation of splicing	PRPF19, BCAS2, CTNNBL1
22	INTS1,INTS2,INTS5,INTS7,INTS8	CNOT2,CNOT3,DDX17,INTS1,INTS2,INTS5,INTS6,INTS7,INTS8,KDM8,RBM14-RBM4,SOD1,BRI3	0.907554	-3.64794	Integrator complex				CNOT1-CNOT2-CNOT3 complex;Integrator complex	integrator complex	20_;21_myeloid differentiation	22_;23_cell cycle	Integrator complex 1
23	ACSL3,CPSF6,ANKRD39,NUDT21,OGFOD1	ACSL3,CPSF6,ANKRD39,NUDT21,OGFOD1,SRRM2,THOC3,THOC6	0.189256	-1.12533				CPSF6-NUDT21 complex	CPSF6-ITCH-NUDT21-POLR2A complex		4_cholesterol homeostasis		unknown 8
24	CAD,DHODH,SDHA,SDHC,UMPS	ZNRD1,CAD,CD3EAP,DHODH,E2F8,EIF4ENIF1,MCRIP1,HEATR1,MIIP,NCL,NOL11,ATP1A1,POLR1A,POLR1B,POLR1C,POLR1D,POLR1E,BANP,SLC16A5,SMUG1,TAF1B,TAF1C,TAF1D,TCOF1,THUMPD1,TOP1,TWISTNB,UBAP2L,UMPS,UTP15,WDR43,WDR75	3.26914	2.10508	pyrimidine biosynthesis/mitochondrial complex II				TBP-TAF complex;TIF-IB complex	RNA polymerase I complex	23_cell cycle		pyrimidine biosynthesis/mitochondrial complex II	CAD,DHODH,UMPS, SDHA,SDHC
25	NUP54,NUP62,ATF5,XPO1	EML3,ILF2,ILF3,MCUR1,NUP133,NUP54,NUP62,ATF5,RANBP3,XPO1	-0.127658	-0.24993	nuclear export				Pigr-Vps35-Vps26a-Vps29 complex;Vps29-Vps35-Vps26a complex		17_	31_growth/targets of Myc	nuclear export	NUP54,NUP62,XPO1	ATF5 is an off-target
26	CPSF2,CPSF3,ITGB1BP1,SYMPK	CPSF1,CPSF2,CPSF3,CPSF4,CSTF1,CSTF3,DHX9,ITGB1BP1,ASB6,SDC1,SERF2,SSU72,SYMPK,UBE3D	-2.91247	-4.52718	mRNA polyadenylation				Chromatin assembly complex (CAF-1 complex);Cleavage and polyadenylation factor (CPSF);Polyadenylation complex (CSTF1, CSTF2, CSTF3, SYMPK CPSF1, CPSF2, CPSF3)	mRNA cleavage and polyadenylation specificity factor complex	3_histone genes		mRNA polyadenylation	CPSF1,CPSF2,CPSF3,CPSF4,CSTF1,CSTF3,SYMPK
27	DERL2,MIS12,PMF1,BGLAP,BUB1B,TTK	ZCRB1,ZMAT5,ZRSR2,ACTR10,CENPC,CENPK,CSE1L,DCTN2,DCTN3,DCTN5,DERL2,DLD,DSN1,DYNC1H1,TASOR2,HAUS4,HAUS7,HJURP,KPNA4,KPNA6,KPNB1,MIS12,MIS18A,MIS18BP1,ARMC7,MZT1,NSL1,PEX1,PMF1,RNPC3,SEM1,SNRNP25,SNRNP48,BGLAP,SORT1,SPC25,SRSF8,STIL,TBCA,THOC7,TPX2,BUB1B,BUB1,BUB3,TTK	-0.191988	-3.43577	chromosome segregation				BUB1-BUB3 complex;Mitotic checkpoint complex (MCC)	U12-type spliceosomal complex;MIS12/MIND type complex	2_unfolded protein response;11_		chromosome segregation	MIS12,PMF1,BUB1B,TTK,CENPC,CENPK
28	NELFA,NELFB,NELFCD,NELFE	FUNDC2,MEIS3,NELFA,NELFB,NELFCD,NELFE,NKX6-1,NRBP1,SUGP1,TAF10,TAF12,TAF1,TAF2,TAF3,TAF5,TAF6,TAF8,TYK2	4.65638	-2.33211	NELF complex			NELF complex (Negative elongation factor complex)	DA complex;DAB complex;TFIIA complex;TFIID complex;TFIID complex, B-cell specific;TFIID-beta complex	transcription factor TFTC complex, and TAFII28-like protein			NELF complex
29	CYREN,ARPC4,SUPT20H,TADA1,TADA2B,TADA3,TAF6L	CYREN,HNRNPA2B1,HSPB11,MPG,ARPC4,SUPT20H,TADA1,TADA2B,TADA3,TAF6L,TSPYL5,USP22	4.85822	-3.30287	histone acetylation								histone acetylation 2
30	CTU1,CTU2,ELP3,ELP4,ELP5	CHKB,CTU1,CTU2,ELP2,ELP3,ELP4,ELP5,ALKBH8,SLC39A6,URM1	-5.72105	1.4438	tRNA modification				Elongator holo complex				tRNA modification	CTU1,CTU2,ELP3,ELP4,ELP5,URM1
31	ZMAT2,CLNS1A,DDX20,DDX41,DDX46,ECD,GEMIN4,GEMIN5,GEMIN6,GEMIN8,INTS3,INTS4,INTS9,ICE1,LSM2,LSM3,LSM5,LSM5,LSM6,LSM7,MMP17,PHAX,PRPF4,PRPF6,SART3,SF3A2,SMN2,SNAPC1,SNAPC3,SNRPD3,SNRPG,TIPARP,TTC27,TXNL4A,USPL1	ZMAT2,ZNF335,ZNF695,CDKN2AIP,CLNS1A,DDX20,DDX46,EIF5A,FAM32A,FCGRT,FOXI3,GABARAPL1,GEMIN4,GEMIN5,GEMIN6,GEMIN8,GPATCH1,HNRNPU,INTS3,INTS4,INTS9,ICE1,LIMD2,LSM2,LSM3,LSM5,LSM6,LSM7,MFAP1,MFN2,MMP17,MUTYH,NUP88,PHAX,PHF5A,PPIL4,PRPF40A,PRPF4,PRPF8,PUF60,RBM25,RBM39,RMI1,RUVBL1,SAFB2,SART3,SF3A2,SMN2,SMNDC1,SNAPC1,SNAPC2,SNAPC3,SNRPA,SNRPD3,SNRPF,SNRPG,SRRM1,TIPARP,TOE1,TOR1B,TTC27,TUT1,UBL5,USP39,U…	-0.126031	3.77154	spliceosome	CL:1698;CL:2180	U6 snRNP;SMN complex	SMN complex (GEMIN5,4,3), SMN-independent intermediate	20S methylosome-SmD complex;20S methyltransferase core complex;Exon junction complex (mRNA splicing-dependent);SNAPc (small nuclear RNA-activating protein) complex	methylosome;snRNA-activating protein complex, and snRNA-activating protein complex subunit 5	9_;11_		spliceosome
32	DGCR8,DICER1,DROSHA,XPO5	C5orf22,DGCR8,DHX36,DICER1,DROSHA,XPO5	2.8434	-3.00806	microRNA biogenesis			Microprocessor complex	ARC complex;ARC-L complex;ARC92-Mediator complex;BRD4 complex;CDK8 subcomplex (CCNC, CDK8, MED12, MED13);CRSP complex;CRSP-Mediator 2 complex;DRIP complex;ESR1-TRAP/Mediator coactivator-complex;ESR2-TRAP/Mediator coactivator complex;MED18-MED20-MED29 mediator subcomplex;Mediator complex;PC2 complex;Protein phosphatase 4 complex;SMCC complex;TRAP complex;TRAP-SMCC mediator complex	mediator complex;mediator complex;mediator complex;mediator complex;mediator complex;Mediator complex, subunit Med7/Med21-like, and Med6 core domain superfamily;core mediator complex, and Mediator complex protein ;mixed, incl. Mediator complex subunit 29, and Mediator complex subunit 27		24_mitochondrial protein translocation and oxidative phopshorylation	microRNA biogenesis	DGCR8,DICER1,DROSHA,XPO5
33	CLTC,EXOC1,EXOC4,AP2S1,ATP6AP1,ATP6V1A,ATP6V1G1,ATP6V1H,SACM1L,WDR7	ZW10,CCDC115,CLTC,COG2,DDI2,EFR3A,EXOC1,EXOC4,AP2M1,AP2S1,LIN54,MRGBP,MZT2B,PEX19,ATP6AP1,ATP6AP2,ATP6V1A,ATP6V1B2,ATP6V1C1,ATP6V1G1,ATP6V1H,RABGGTA,RABGGTB,SACM1L,SEPHS1,SLC2A8,TECR,TFRC,TMSB10,WDR7	-4.04272	-1.72253	vesicular trafficking				SNARE complex (RINT1, ZW10, p31, Stx18)	Dsl1/NZR complex, and Sec20	4_cholesterol homeostasis		vesicular trafficking	CLTC,AP2S1,EXOC1,EXOC4
34	ZNF560,CNDP2,MYB,PTGR2,TBC1D4	ZNF560,CNDP2,DPF2,MED24,MYB,PIP4K2C,PRDM4,PRKCI,PTGR2,TBC1D4,UHRF1BP1	1.78232	-1.69064					ARC complex;ARC-L complex;ARC92-Mediator complex;CDK8 subcomplex (CCNC, CDK8, MED12, MED13);CRSP complex;CRSP-Mediator 2 complex;DRIP complex;ESR1-TRAP/Mediator coactivator-complex;ESR2-TRAP/Mediator coactivator complex;Mediator complex;PC2 complex;SMCC complex;TRAP complex;TRAP-SMCC mediator complex	mediator complex;mediator complex;mediator complex;mediator complex;mediator complex;Mediator complex, subunit Med7/Med21-like, and Med6 core domain superfamily;mixed, incl. Mediator complex subunit 29, and Mediator complex subunit 27			unknown 9
35	AC118549.1,GYG1,MBIP,MYSM1,PDHA1,PET117,YEATS2	AC118549.1,C7orf26,ACTR5,CCDC130,DNMT1,FASN,GYG1,INTS10,MBIP,ARID5B,MYSM1,NAA10,INTS13,PDHA1,PET117,SBNO1,TADA2A,INTS14,WDR5,YBX3,YEATS2	6.11242	-3.3274								6_translation	unknown 10
36	C7orf26,FASN,INTS10,ARID5B,INTS13,INTS14	AC118549.1,C7orf26,ACTR5,CCDC130,DNMT1,FASN,GYG1,INTS10,MBIP,ARID5B,MYSM1,NAA10,INTS13,PDHA1,PET117,SBNO1,TADA2A,INTS14,WDR5,YBX3,YEATS2	6.32399	-3.32681	Integrator complex								Integrator complex 2
37	FUNDC2,MEIS3,NKX6-1,SUGP1,TAF10,TAF11,TAF12,TAF13,TAF1,TAF2,TAF3,TAF5,TAF6,TAF8,TYK2	FUNDC2,MEIS3,NELFA,NELFB,NELFCD,NELFE,NKX6-1,NRBP1,SUGP1,TAF10,TAF12,TAF1,TAF2,TAF3,TAF5,TAF6,TAF8,TYK2	4.7581	-2.36261		CL:4527	transcription factor TFTC complex, and TAFII28-like protein	TFIID complex;TFIID complex, B-cell specific;TFIID-beta complex	DA complex;DAB complex;NELF complex (Negative elongation factor complex);TFIIA complex		0_mitochondrial respiratory chain	8_translation;6_translation	TFIID complex
38	CRLF3,FASTK,GSK3B,MON1A	ZNF704,CCNF,CERS6,CRLF3,FASTK,FLCN,GATA1,GSK3B,HEBP1,HMBOX1,AP3M2,LAMTOR1,LAMTOR3,LAMTOR4,LDB1,LMO2,MICA,MON1A,NCKAP1,NECAP2,PIKFYVE,PLEKHA5,PRDM8,PSME1,ATP8B2,PTPN1,RBFOX2,RPL22L1,RTEL1,SLC38A1,TAL1,TMEM214,USP14,VPS41,WDR44	2.2806	-0.497522					Casein kinase II (beta-dimer, alpha'-dimer);Gata1-Gfi1b complex;Gata1-Ldb1-Tal1 complex;Gata1-Tal1-Tcf3-Lmo2 complex;Ldb1-Lmo2-Gata-1-Tal1-E47 complex				unknown 11
39	EIF3A,EIF3G,XRCC5,XRCC6	CASC3,CLOCK,EIF3A,EIF3C,EIF3G,EIF3I,EIF3J,GIGYF2,IPO13,MAGOH,NUB1,POU3F1,BAG6,SMG5,SMG7,SMG8,SMG9,UPF1,UPF2,XRCC5,XRCC6	1.16776	1.6434				Ku antigen complex	EIF3 complex (EIF3A, EIF3B, EIF3G, EIF3I, EIF3C);EIF3 complex (EIF3A, EIF3B, EIF3G, EIF3I, EIF3J);EIF3 core complex (EIF3A, EIF3B, EIF3G, EIF3I);eIF3 complex (EIF3S6, EIF3S5, EIF3S4, EIF3S3, EIF3S6IP, EIF3S2, EIF3S9, EIF3S12, EIF3S10, EIF3S8, EIF3S1, EIF3S7, PCID1)	eukaryotic 48S preinitiation complex;eukaryotic 48S preinitiation complex	35_;30_growth signaling;37_;1_targets of nonsense-mediated decay;29_	10_;0_mitochondrial respiratory chain	EIF3 1/Ku antigen complex
40	CHMP3,CHMP6,GLUL,ATP6V1B2,TSG101,VPS28	CHMP3,CHMP6,GLUL,ATP6V1B2,ATP6V1H,RABGGTA,RABGGTB,SLC2A8,SLC35A3,TRAPPC11,TSG101,UBAP1,VPS28	-4.5433	-2.01333	ESCRT complex				SNARE complex (RINT1, ZW10, p31, Stx18)	Dsl1/NZR complex, and Sec20	19_NFkB signaling;21_myeloid differentiation		ESCRT complex	CHMP3,CHMP6,TSG101,VPS28
41	EIF1AX,EIF3F,EIF3H,EIF3M,EIF4G2	ZNF324,CSDE1,DDX3X,EIF1AX,EIF3D,EIF3E,EIF3F,EIF3H,EIF3L,EIF3M,EIF4A1,EIF4G2,STRAP	-0.318747	1.18431					EIF3 complex (EIF3A, EIF3B, EIF3G, EIF3I, EIF3C);EIF3 complex (EIF3A, EIF3B, EIF3G, EIF3I, EIF3J);EIF3 core complex (EIF3A, EIF3B, EIF3G, EIF3I);Ku antigen complex;eIF3 complex (EIF3S6, EIF3S5, EIF3S4, EIF3S3, EIF3S6IP, EIF3S2, EIF3S9, EIF3S12, EIF3S10, EIF3S8, EIF3S1, EIF3S7, PCID1)	eukaryotic 48S preinitiation complex;eukaryotic 48S preinitiation complex		10_	EIF3 2
42	GATA1,HMBOX1,LDB1,LMO2,NCKAP1,PRDM8	ZNF704,CCNF,CERS6,CRLF3,FASTK,FLCN,GATA1,GSK3B,HEBP1,HMBOX1,AP3M2,LAMTOR1,LAMTOR3,LAMTOR4,LDB1,LMO2,MICA,MON1A,NCKAP1,NECAP2,PIKFYVE,PLEKHA5,PRDM8,PSME1,ATP8B2,PTPN1,RBFOX2,RPL22L1,RTEL1,SLC38A1,TAL1,TMEM214,USP14,VPS41,WDR44	2.24926	-0.572832	erythroid differentiation			Ldb1-Lmo2-Gata-1-Tal1-E47 complex	Casein kinase II (beta-dimer, alpha'-dimer);Gata1-Gfi1b complex;Gata1-Ldb1-Tal1 complex;Gata1-Tal1-Tcf3-Lmo2 complex		20_;21_myeloid differentiation;26_		erythroid differentiation	GATA1,LDB1,LMO2
43	PSMA4,PSMB7,PSMC1,PSMC2,PSMC4,PSMD12,PSMD2,PSMD6,PSMD7,PSMG3	ZNF786,CHRNB1,ADRM1,AKIRIN2,FTSJ3,IPO9,PHF1,PSMA3,PSMA4,PSMB1,PSMB6,PSMB7,PSMC1,PSMC2,PSMC3,PSMC4,PSMC6,PSMD11,PSMD12,PSMD13,PSMD2,PSMD4,PSMD6,PSMD7,PSMG3,BEND6,THAP1,UBA1,UQCC2,USP5	0.265776	-6.54409	proteasome						18_proteasome genes		proteasome	PSMA3,PSMA4,PSMB1,PSMB6,PSMB7,PSMC1,PSMC2,PSMC3,PSMC4,PSMC6,PSMD11,PSMD12,PSMD13,PSMD2,PSMD4
44	CASP8AP2,CHAF1A,CHAF1B,FOLR3,HINFP,LSM10,LSM11,ARHGAP6,ARPC1B,SLBP	ZNF143,CABIN1,CALR,CASP8AP2,CHAF1A,CHAF1B,CHD4,CNBP,ENY2,FOLR3,HINFP,HIRA,HIST2H3A,HMGXB3,LSM10,LSM11,ARHGAP6,MBD3,MEN1,ARPC1B,ARRDC4,NUDCD1,ATAD5,RBBP4,RIF1,SLBP,UBE2L3	-2.15263	-4.43272	histone/nucleosome synthesis				Chromatin assembly complex (CAF-1 complex);Cleavage and polyadenylation factor (CPSF);Polyadenylation complex (CSTF1, CSTF2, CSTF3, SYMPK CPSF1, CPSF2, CPSF3)	mRNA cleavage and polyadenylation specificity factor complex	15_erythroid differentiation;3_histone genes		histone/nucleosome synthesis	LSM10,LSM11,SLBP,CASP8AP2,CHAF1A,CHAF1B
45	FKBP9,MIOS,MOB4,MTOR,PPP1R37,PPP2CB,RPTOR,SEH1L,SIRT7	CCDC6,CHERP,ADNP2,CHORDC1,CLASP1,DPH2,ELAVL1,FAM122A,FAM122B,FBXO42,FKBP9,GART,HSPA14,ARGLU1,MAPKAP1,MIOS,MLLT6,MOB4,MSH3,MTHFD1,MTOR,NAMPT,NHLRC2,PARP12,PDPK1,PFN1,PGAM1,ATIC,PPCS,PPP1R37,PPP2CB,THAP12,PRRC2A,RHEB,RICTOR,RPIA,RPTOR,SCAF8,SEH1L,SFPQ,SIRT7,SLC35G2,SLC39A10,SP2,STRIP1,TARDBP,THAP11	-1.419	0.332687	mTOR signaling			mTOR complex (MTOR, RAPTOR)	MNK1-eIF4F complex;mTORC2 complex		7_translation	11_	mTOR signaling	MTOR,RPTOR,SEH1L,RICTOR,MIOS
46	ALDOA,ENO1,PGAM1,PGK1	ZFP91,CCDC6,CHORDC1,ADSL,ALDOA,ENO1,FAM122A,FBXO42,FKBP9,GART,HSPA8,ARID2,MSH3,MTHFD1,MVD,PGAM1,PGK1,ATIC,PKM,PPP1CB,THAP12,SLC35G2,SLC39A9,SP1,STAT5B,THRAP3	-1.65907	-0.165334	glycolysis				mTOR complex (MTOR, RAPTOR);mTORC2 complex				glycolysis	ALDOA,ENO1,PGAM1,PGK1
47	ETV4,RAD21,SMC1A,SMC3	DENR,DHRSX,E2F5,ECI2,ETV4,MAU2,MED12,NIPBL,ATF7IP2,RAD21,ATXN7,SMC1A,SMC3,STAG2,SUPT6H	2.64845	-1.72241		CL:5842	Cohesin Loading onto Chromatin	Cohesin-SA1 complex;Cohesin-SA2 complex;DDX11-RAD21-SMC1A-SMC3 complex;SMC1-SMC3 complex;Smcb-Smcd-PW29 complex	ARC complex;ARC-L complex;ARC92-Mediator complex;BRD4 complex;CDK8 subcomplex (CCNC, CDK8, MED12, MED13);CRSP complex;CRSP-Mediator 2 complex;DRIP complex;ESR1-TRAP/Mediator coactivator-complex;ESR2-TRAP/Mediator coactivator complex;MED18-MED20-MED29 mediator subcomplex;Mediator complex;PC2 complex;Protein phosphatase 4 complex;SMCC complex;TRAP complex;TRAP-SMCC mediator complex	mediator complex;mediator complex;mediator complex;mediator complex;mediator complex;Mediator complex, subunit Med7/Med21-like, and Med6 core domain superfamily;core mediator complex, and Mediator complex protein ;mixed, incl. Mediator complex subunit 29, and Mediator complex subunit 27	2_unfolded protein response;25_;26_;20_;16_erythroid differentiation	27_cell cycle;23_cell cycle;31_growth/targets of Myc;33_growth/targets of Myc;34_ribosome biogenesis	Cohesin-SA1 complex
48	DMAP1,EP400,ESYT2,KIF20A,MAX,TELO2,BRD8,TRRAP,TTI1	ACTL6A,DMAP1,EP400,EPC2,ESYT2,GNB1L,HNRNPC,KIF20A,MAX,MEAF6,PAICS,RARA,SF1,TELO2,BRD8,TRRAP,TTI1,TTI2	-0.409375	-1.77817	NuA4 histone acetyltransferase complex and TTT complex				TRRAP-BAF53-HAT complex		15_erythroid differentiation		NuA4 histone acetyltransferase complex and TTT complex	ACTL6A,TRRAP,EP400,TTI1,TTI2,TELO2
49	GAB2,INPPL1,PTPN11,SHC1,BCR	ZNF219,DDX39B,EMC3,EMC7,FLII,FOXS1,GAB2,INPPL1,MAPK1,MCM3AP,NOMO3,NRF1,NXT1,PPP2CA,PPP2R1A,PTEN,PTPN11,RNPS1,RSRC2,SHC1,SHOC2,SOX1,TPR,TWSG1	-0.690899	-1.10123	BCR-ABL signaling				CPSF6-ITCH-NUDT21-POLR2A complex;CPSF6-NUDT21 complex;Pigr-Vps35-Vps26a-Vps29 complex;STRIPAK complex;Vps29-Vps35-Vps26a complex		16_erythroid differentiation;15_erythroid differentiation		BCR-ABL signaling	BCR,GAB2,PTPN11,SHC1,INPPL1
50	DONSON,GINS1,GINS2,GINS4,MCM10,MCM2,MCM3,MCM4,MCM5,MCM6,MMS22L,ORC5,POLD1,POLD2,POLD3,RAD51,RFC2,RFC4,RFC5	MTRES1,CDC7,CDK2,ADSS,DBF4,DCAF7,DDX59,DONSON,DTYMK,DUT,DYNLL1,ALAD,GINS1,GINS2,GINS3,GINS4,MCM10,MCM2,MCM3,MCM5,MCM6,MCM7,MMS22L,MTBP,NFYC,ORC1,ORC4,ORC6,PDIA6,PDLIM4,POLA2,POLD1,POLD2,POLD3,POLE2,PPP1R8,PRIM2,RAD51C,RAD51,RBBP8,RFC2,RFC3,RFC4,RFC5,RPA2,SLC2A11,SMARCA5,SOCS3,SRSF10,SS18L2,TICRR,TIMELESS,TIPIN,TONSL,TXN,USP37,VPS39,WDHD1	-1.57819	-2.6418	DNA replication	CL:5547;CL:5602	Unwinding of DNA;DNA replication factor C complex	CHTF18-RFC2-5 complex;DNA polymerase delta complex;GINS complex;MCM complex;MCM2-MCM4-MCM6-MCM7 complex;RAD17-RFC complex;RFC complex;RFC core complex;RFC2-5 subcomplex	CDC7-DBF7 complex;CDK2-CCNE1 complex;MCM4-MCM6-MCM7 complex	Unwinding of DNA, and Mini-chromosome maintenance replisome factor;MCM N-terminal domain	15_erythroid differentiation		DNA replication
51	RAMAC,NCBP1,NCBP2,RNMT	ZC3H18,CCNK,CCNK,CDK12,CLDN15,AHCY,RAMAC,GRB2,NCBP1,NCBP2,PPP1CC,RAB2B,RNMT,RPRD1B,TIA1,TOX4	5.44787	-0.571692	mRNA capping			CBC complex (cap binding complex)	PHAX-CBC complex (cap binding complex)			8_translation;7_translation	mRNA capping
52	ZDHHC7,ADAM10,EPS8L1,FAM136A,POGLUT3,MED10,MED11,MED12,MED14,MED17,MED18,MED19,MED1,MED20,MED21,MED22,MED28,MED29,MED30,MED6,MED7,MED8,MED9,SUPT6H,BRIX1,TMX2	ZDHHC7,ZNF518A,ADAM10,CCNC,CDAN1,CLK3,CREB3L3,DDX6,DOHH,E2F1,ECI2,EHMT1,EHMT2,EPS8L1,FAM102B,FAM136A,GLMN,HAUS1,HNRNPH1,HYPK,POGLUT3,MAPRE3,MED10,MED11,MED12,MED13L,MED14,MED15,MED16,MED17,MED18,MED19,MED1,MED20,MED21,MED22,MED28,MED29,MED30,MED4,MED6,MED7,MED8,MED9,MLLT1,MNT,MTMR1,NAA15,NACA,NFKBIE,NR2E1,NSD1,PAPOLA,PPP4C,PPP4R2,PRPF39,RASSF1,RBM33,RNGTT,RPL29,SENP5,SLC35A4,SRSF1,SUPT5H,TMX2,BTA…	2.68236	-2.31687	Mediator complex	CL:6143;CL:6147;CL:6167	mediator complex;Mediator complex, subunit Med7/Med21-like, and Med6 core domain superfamily;core mediator complex, and Mediator complex protein	MED18-MED20-MED29 mediator subcomplex;TRAP-SMCC mediator complex	ARC complex;ARC-L complex;ARC92-Mediator complex;BRD4 complex;CDK8 subcomplex (CCNC, CDK8, MED12, MED13);CRSP complex;CRSP-Mediator 2 complex;Cohesin-SA1 complex;Cohesin-SA2 complex;DDX11-RAD21-SMC1A-SMC3 complex;DRIP complex;ESR1-TRAP/Mediator coactivator-complex;ESR2-TRAP/Mediator coactivator complex;Mediator complex;Microprocessor complex;PC2 complex;Protein phosphatase 4 complex;SMC1-SMC3 com…	Cohesin Loading onto Chromatin;mediator complex;mediator complex;mediator complex;mediator complex;mixed, incl. Mediator complex subunit 29, and Mediator complex subunit 27	25_;26_;17_;10_;11_;16_erythroid differentiation;20_;14_oxidative phosphorylation	31_growth/targets of Myc	Mediator complex
53	C1QBP,CCNH,ERCC2,ERCC3,GPN1,GPN3,GTF2E1,GTF2E2,GTF2H1,GTF2H4,MNAT1,NUMA1,PDRG1,PFDN2,POLR2B,POLR2F,POLR2G,RPAP1,RPAP2,RPAP3,TANGO6,TMEM161B,UXT	C1QBP,CCNH,CTDP1,EXOC7,GPN1,GPN2,GPN3,GTF2E1,GTF2E2,GTF2F2,GTF2H1,MED26,MED31,MNAT1,NUDC,NUMA1,PAK1,PDRG1,PFDN2,POLR2A,POLR2B,POLR2C,POLR2E,POLR2F,POLR2G,POLR2H,POLR2I,POLR2M,RPAP1,RPAP2,RPAP3,SNAPC5,SNRNP70,SNRPC,SPG7,TANGO6,TFAP4,TMEM106B,UBQLN4,URI1,UXT	4.28808	-5.85597	TFIIH/nucleotide excision repair	CL:4497	transcription factor TFIIH core complex	CAK-ERCC2 complex;TFIIE complex;TFIIH transcription factor complex	RNA polymerase II holoenzyme complex;RPAP1-RPB2-RPB3 complex;TFIIH transcription factor core complex	transcription factor TFIIH core complex;GPN-loop GTPase, and RecQ helicase-like 5	9_;11_		TFIIH/nucleotide excision repair
54	NBAS,RINT1,STX18,BNIP1,USE1	ZW10,CAMLG,CDIPT,CEP350,COG2,COG6,COG8,COPE,CSNK1A1,DDI2,DGKD,DMRTC2,EFR3A,GOLT1B,HSD17B12,ISCU,LIN54,MAD2L1,MBTPS2,NBAS,NGLY1,GET3,PEX19,RABGGTA,RABGGTB,RAC3,RBM10,RIC8A,RINT1,SACM1L,SEC22B,BET1,STT3B,STX18,BNIP1,TRAPPC11,USE1,VPS51,VPS53,GET1	-4.36559	-1.40261	SNARE complex	CL:8203	Dsl1/NZR complex, and Sec20		SNARE complex (RINT1, ZW10, p31, Stx18)				SNARE complex	NBAS,RINT1,STX18,BNIP1,USE1
55	DMRTC2,HSD17B12,MAD2L1,STT3B	ZW10,CAMLG,CDIPT,CEP350,COG2,COG6,COG8,COPE,COX15,CSNK1A1,DGKD,DMRTC2,GOLT1B,HSD17B12,ISCU,MAD2L1,MBTPS2,NBAS,NGLY1,GET3,RAC3,RBM10,RIC8A,RINT1,SEC22B,BET1,STT3B,STX18,BNIP1,USE1,GET1	-4.22353	-1.04875					SNARE complex (RINT1, ZW10, p31, Stx18)	Dsl1/NZR complex, and Sec20	4_cholesterol homeostasis;12_unfolded protein response/mTORC1 signaling		unknown 12
56	DAD1,DDOST,DHDDS,ALG2,SEC61A1,SEC61G,SRP19,SRP68,SRP72,SRP9,SRPRB	GBF1,GTF3C2,ASCC3,PGM2,RELL2,SEC61A1,SEC61G,SRP14,SRP19,SRP68,SRP72,SRP9,SRPRB	-5.79744	-1.09527	translocon/protein glycosylation	CL:409	Signal recognition particle		DAD1-DDOST-RPN1-RPN2 complex		2_unfolded protein response		translocon/protein glycosylation	SEC61A1,SEC61G,SRP19,SRP68,SRP72,SRP9,SRPRB,DAD1,DDOST,DHDDS,ALG2
57	ZCCHC9,ZNF236,C1orf131,ZNF84,ZNHIT6,CCDC59,AATF,CPEB1,DDX10,DDX18,DDX21,DDX47,DDX52,DHX33,DHX37,DIMT1,DKC1,DNTTIP2,ESF1,FBL,FBXL14,FCF1,GLB1,HOXA3,IMP4,IMPA2,KRI1,KRR1,LTV1,MPHOSPH10,MRM1,NAF1,NOB1,NOC4L,NOL6,NOP10,PDCD11,ABT1,PNO1,POP1,POP4,POP5,PSMG4,PWP2,RCL1,RIOK1,RIOK2,RNF31,RPP14,RPP30,RPP40,RPS10-NUDT3,RPS10,RPS11,RPS12,RPS13,RPS15A,RPS18,RPS19BP1,RPS19,RPS21,RPS23,RPS24,RPS27A,RPS27,RPS28…	ZCCHC9,ZNF236,ZNF84,CCNJ,ADAT3,AATF,CPEB1,DCAF13,DDX10,DDX52,UTP25,DIMT1,ESF1,FCF1,GLB1,AP2A1,IMP4,IMPA2,KRI1,KRR1,LAMB1,MCEE,MRM1,NAF1,NDUFAF5,NOC4L,NOL10,NOP14,NOP58,PNO1,POP4,POP5,PSMG4,PWP2,RCL1,RIOK1,RIOK2,RPP30,RPP38,RPP40,RPRD2,RPS10-NUDT3,RPS10,RPS14,RPS19BP1,RPS27,RPS28,RRP12,RRP36,RRP7A,SSX2IP,TMEM41B,TRMT112,TSR1,BYSL,ATP5MD,UTP20,UTP23,UTP6,BUD23,WDR36,WDR3,WDR46,AAR2	7.40674	0.693744	40S ribosomal subunit, cytoplasmic	CL:791;CL:983	Pwp2p-containing subcomplex of 90S preribosome;preribosome, small subunit precursor	40S ribosomal subunit, cytoplasmic	H/ACA ribonucleoprotein complex;Rnase/Mrp complex	ribonuclease P RNA binding;cytosolic small ribosomal subunit, and Ribosomal_L31e;box H/ACA scaRNP complex;rRNA modification in the nucleus and cytosol, and NUC153 domain;small-subunit processome, and positive regulation of rRNA processing;small-subunit processome, and rRNA modification in the nucleus and cytosol;small-subunit processome, and positive regulation of rRNA processing;small-subunit pr…	35_;37_;34_ribosome biogenesis;30_growth signaling;36_;29_;28_;18_proteasome genes	8_translation;7_translation;6_translation	40S ribosomal subunit, cytoplasmic
58	AARS2,DHX30,GFM1,HMGB3,MALSU1,MRPL10,MRPL11,MRPL13,MRPL14,MRPL16,MRPL17,MRPL18,MRPL19,MRPL22,MRPL23,MRPL24,MRPL27,MRPL2,MRPL33,MRPL35,MRPL36,MRPL37,MRPL38,MRPL39,MRPL3,MRPL41,MRPL42,MRPL43,MRPL44,MRPL4,MRPL50,MRPL51,MRPL53,MRPL55,MRPL9,MRPS18A,MRPS30,NARS2,PTCD1,RPUSD4,TARS2,VARS2,YARS2	ZNF559,AARS2,ADNP,ADO,DHX30,DSTYK,FAM118B,FDX2,GFM1,GRSF1,HMGB3,MRPL58,ITPK1,LARS2,MALSU1,MARS2,MIPEP,MRPL10,MRPL11,MRPL13,MRPL14,MRPL15,MRPL16,MRPL17,MRPL18,MRPL19,MRPL1,MRPL20,MRPL22,MRPL23,MRPL24,MRPL27,MRPL28,MRPL2,MRPL32,MRPL33,MRPL34,MRPL35,MRPL36,MRPL37,MRPL38,MRPL39,MRPL3,MRPL41,MRPL42,MRPL43,MRPL44,MRPL4,MRPL50,MRPL51,MRPL52,MRPL53,MRPL54,MRPL55,MRPL9,MRPS18A,MRPS27,MRPS30,MTIF2,NARS2,NG…	-8.79241	1.91397	39S ribosomal subunit, mitochondrial	CL:435;CL:438;CL:440;CL:442;CL:443;CL:445;CL:447;CL:478;CL:502	organellar large ribosomal subunit;organellar large ribosomal subunit;organellar large ribosomal subunit;organellar large ribosomal subunit;organellar large ribosomal subunit;organellar large ribosomal subunit;mixed, incl. Ribosomal protein L27, and Ribosomal protein L17;mixed, incl. Ribosomal protein L9, and L21-like superfamily;mixed, incl. L28p-like, and Ribosomal protein L18	39S ribosomal subunit, mitochondrial	55S ribosome, mitochondrial	Mitochondrial translation initiation;organellar large ribosomal subunit	0_mitochondrial respiratory chain		39S ribosomal subunit, mitochondrial
59	ACSS2,CEBPG,LRPPRC,MTPAP,PNPT1,POLRMT,SSBP1,TEFM,TFAM,TOMM20	ACSS2,SMIM29,CCNL1,CEBPG,CLASRP,CLUH,CNOT4,EGR1,KIAA0586,LRPPRC,MTIF3,MTPAP,MYCN,OPA1,PNPT1,POLG2,POLG,POLRMT,PPARGC1B,SLIRP,SSBP1,STARD7,SUPV3L1,TEFM,TFAM,TIMM9,TOMM20,USP42	-3.44102	3.75329	mitochondrial transcriptional regulation						13_unfolded protein response/mTORC1 signaling;7_translation;8_translation;6_translation;12_unfolded protein response/mTORC1 signaling	0_mitochondrial respiratory chain	mitochondrial transcriptional regulation	MTPAP,PNPT1,POLRMT,TEFM,TFAM
60	CD3EAP,HEATR1,NOL11,POLR1A,POLR1B,POLR1C,POLR1D,POLR1E,TAF1C,TAF1D,TWISTNB,UTP15,WDR75	ZNRD1,CAD,CD3EAP,DHODH,DNAJC24,DPH1,E2F8,EIF4ENIF1,MCRIP1,HEATR1,MIIP,NCL,NOL11,ATP1A1,POLR1A,POLR1B,POLR1C,POLR1D,POLR1E,RAE1,REXO2,RPLP1,BANP,SLC16A5,SMUG1,TAF1A,TAF1B,TAF1C,TAF1D,TCOF1,THUMPD1,TOP1,TTC4,TWISTNB,UBAP2L,UMPS,UTP15,WDR43,WDR75	3.45654	2.39011	Pol I and rRNA biosynthesis				TBP-TAF complex;TIF-IB complex	RNA polymerase I complex	28_;29_;14_oxidative phosphorylation;18_proteasome genes;17_;37_;16_erythroid differentiation;36_;22_;35_;30_growth signaling	7_translation	Pol I and rRNA biosynthesis
61	CARF,CCDC86,DDX24,DDX51,DDX56,EIF6,ABCF1,GNL2,LSG1,MAK16,MDN1,MYBBP1A,NIP7,NLE1,NOL8,NOP16,NVL,PES1,PPAN,RBM28,RPL10A,RPL10,RPL11,RPL13,RPL14,RPL17,RPL19,RPL21,RPL23A,RPL23,RPL24,RPL26,RPL27A,RPL30,RPL31,RPL32,RPL34,RPL36,RPL37A,RPL37,RPL38,RPL4,RPL5,RPL6,RPL7,RPL8,RPL9,RRS1,RSL1D1,SDAD1,BOP1,TEX10,WDR12	CARM1,CEBPZ,CENPJ,DDX24,DDX54,DDX56,EBNA1BP2,FOXRED2,GLIS1,GNL2,GNL3,GTPBP4,MAK16,MDN1,NIFK,NMD3,NOP16,NOP2,PELP1,PES1,PPAN,RBM28,RPL10A,RPL10,RPL13A,RPL13,RPL14,RPL15,RPL17,RPL18A,RPL19,RPL21,RPL23A,RPL23,RPL24,RPL26,RPL27A,RPL30,RPL31,RPL32,RPL34,RPL36,RPL37A,RPL37,RPL38,RPL4,RPL5,RPL6,RPL7L1,RPL8,RPL9,RPLP0,RRS1,RSL24D1,SDAD1,SOX3,SPAG7,STK24,BOP1,TPP2,TTF1,WDR12,WDR74	4.43499	4.96739	60S ribosomal subunit, cytoplasmic			DDX27-PeBoW complex;PeBoW complex	60S ribosomal subunit, cytoplasmic;Parvulin-associated pre-rRNP complex;Ribosome, cytoplasmic;TRBP containing complex (DICER, RPL7A, EIF6, MOV10 and subunits of the 60S ribosomal particle)	mixed, incl. PA2G4 family, and NMD3 family ;mixed, incl. BCP1 family, and NUC129 domain;Cytoplasmic ribosomal proteins;Cytoplasmic ribosomal proteins;mixed, incl. Psoriasis 13, and Ribosomal protein L5;mixed, incl. preribosome, large subunit precursor, and Brix domain;preribosome, large subunit precursor, and maturation of LSU-rRNA;preribosome, large subunit precursor, and maturation of LSU-rRNA;…	29_;28_;37_;17_;14_oxidative phosphorylation;35_;18_proteasome genes;36_;30_growth signaling	0_mitochondrial respiratory chain	60S ribosomal subunit, cytoplasmic
62	AARS,CHCHD4,DNAJA3,DNAJC19,EIF2B1,EIF2B2,EIF2B3,EIF2B4,EIF2B5,FARSA,FARSB,GFER,GRPEL1,HARS,HSPA9,HSPD1,HSPE1,IARS2,LARS,LETM1,NARS,OXA1L,PGS1,PHB2,PHB,PMPCA,PMPCB,ATP5F1A,ATP5F1B,ATP5PD,QARS,RARS,SAMM50,PRELID3B,TARS,TIMM23B,TIMM44,TOMM22,TTC1,VARS	ZCCHC8,MICOS13,CCDC84,CHCHD4,AFG3L2,DARS,DNM1L,E4F1,EIF2B1,EPRS,FAM210A,FAM83H,FARSA,FARSB,FZD5,GFER,HARS2,HARS,HSPE1,IARS2,IARS,KLHL12,ARFGEF1,LARS,LETM1,MARS,METTL1,MICOS10,OXA1L,PCYT1A,PGS1,PITRM1,PMPCA,PMPCB,ATP5F1A,ATP5F1B,ATP5F1C,ATP5F1D,ATP5PD,ATP5ME,ATP5MF,PPP1R15B,ATP5MG,ATP5PO,PRELID1,PTCD3,PTPMT1,RECQL4,CNOT9,SAMM50,SIN3B,SLC7A5,PRELID3B,TAMM41,TARS,TAZ,THG1L,TIMM13,TMEM242,TMEM259,TOM…	-4.2888	1.92019	mitochondrial protein translocation, tRNA synthesis, EIF2	CL:13672;CL:705	PAM complex, Tim23 associated import motor, and Tim44-like;Leukoencephalopathy with vanishing white matter	EIF2B1-EIF2B2-EIF2B3-EIF2B4-EIF2B5 complex;EIF2B2-EIF2B3-EIF2B4-EIF2B5 complex;HSPA9-GRPEL1 complex;HSPA9-GRPEL1-GRPEL2-TIMM44 complex		Anticodon-binding, and Charcot-Marie-Tooth disease type 2D;Charcot-Marie-Tooth disease type 2D, and Seryl-tRNA synthetase N-terminal domain;aminoacyl-tRNA synthetase multienzyme complex	12_unfolded protein response/mTORC1 signaling;13_unfolded protein response/mTORC1 signaling;6_translation;8_translation	24_mitochondrial protein translocation and oxidative phopshorylation;9_;4_cholesterol homeostasis	mitochondrial protein translocation, tRNA synthesis, EIF2
63	MRPS21,MRPS23,MRPS28,MRPS35	CD99,CMC4,DAP3,EIF4E2,ERAL1,ETS1,FASTKD5,GLRX5,GMIP,IBA57,IDH3B,INF2,ISCA2,KLHL17,LONP1,METTL17,MIER1,MRPL46,MRPS10,MRPS11,MRPS12,MRPS14,MRPS15,MRPS16,MRPS17,MRPS18B,MRPS18C,MRPS21,MRPS22,MRPS23,MRPS24,MRPS25,MRPS26,MRPS28,MRPS2,MRPS31,MRPS33,MRPS35,MRPS5,MRPS6,MRPS7,MRPS9,MTCP1,MTRF1L,ATP11B,SAMD4B,SLC30A9,TFB1M,TRA2B,TRMT10C,TSEN2	-4.28817	4.41138	28S ribosomal subunit, mitochondrial				28S ribosomal subunit, mitochondrial;HSD17B10-TRMT10C complex	organellar small ribosomal subunit;organellar small ribosomal subunit;organellar small ribosomal subunit;organellar small ribosomal subunit;mixed, incl. Ribosomal protein S6, and Ribosomal protein S12, bacterial-type;organellar small ribosomal subunit;mixed, incl. Mitochondrial ribosome subunit S24, and Domain of unknown function DUF1713	13_unfolded protein response/mTORC1 signaling		28S ribosomal subunit, mitochondrial
