# Supplementary material for: Mapping information-rich genotype-phenotype landscapes with genome-scale Perturb-seq
Source: Cell. Author manuscript; Available in PMC 2022 Aug 16. (PMC9380471; doi:10.1016/j.cell.2022.05.013)
Supplement: 14 [file NIHMS1812939-supplement-14.xlsx]

## Sheet: Sheet1
Plasmid	Purpose	Content	sgID	protospacer sequence
pJB108	optimized CRISPRi with ZIM3 KRAB	lentiviral vector expressing ZIM3 KRAB-dCas9-P2A-BFP from a UCOE-SFFV promoter
pRS275/pJR101	sgRNA library lentiviral expression vector	pJR85 modified to incorporate a GFP fluorescent marker to avoid spectral overlap with BFP+ CRISPRi constructs and a UCOE element upstream of the EF1alpha promoter to prevent silencing
pJR89	Addgene #140096	intermediate sgRNA constant region and U6 promoter for library cloning
pRS816	Differentiation and competitive growth experiments	EF1a-GFP with U6-sgKDM1A	KDM1A_-_23346012.23-P1P2	GGCGCGGGCAGCGTGAAGCG
pRS841	Differentiation and competitive growth experiments	EF1a-mCherry with U6-sgPTPN1	PTPN1_-_49126945.23-P1P2	GGAAGCAGCAGCGGCTAGGG
pRS592	Integrator depletion	EF1a-GFP with U6-sgINTS10	INTS10_+_19675000.23-P1P2	GCCGAAGCGGCCGGAACGTC
pRS594	Integrator depletion	EF1a-GFP with U6-sgC7orf26-1	C7orf26_+_6629657.23-P1P2	GCCGCCGCGCAGCCGAACAG
pRS597	Integrator depletion	EF1a-GFP with U6-sgVWA9	VWA9_-_65903523.23-P1P2	GCGCCACAGCCGGAACTATA
pRS609	Integrator depletion	EF1a-GFP with U6-sgC7orf26-2	C7orf26_+_6629704.23-P1P2	GGCGCCCGAAGGTCCGACTG
pRS596	Integrator depletion and pro-seq	EF1a-GFP with U6-sgASUN	ASUN_-_27090898.23-P1P2	GTAGCACACCGGTCCTTCCC
pRS509	integrator pro-seq	EF1a-GFP with U6-sgINTS10	INTS10_+_19675000.23-P1P2	GCCGAAGCGGCCGGAACGTC
pRS510	integrator pro-seq	EF1a-GFP with U6-sgC7orf26-1	C7orf26_+_6629657.23-P1P2	GCCGCCGCGCAGCCGAACAG
pRS518	integrator pro-seq	EF1a-GFP with U6-sgINTS2	INTS2_-_60004971.23-P1P2	GGTCTGGCCAGGCTCCGACA
pRS522	integrator pro-seq	EF1a-GFP with U6-sgINTS5	INTS5_-_62420725.23-P1P2	GTCGCACAGCGCGGACATCC
pRS524	integrator pro-seq	EF1a-GFP with U6-sgINTS3	INTS3_+_153700546.23-P1P2	GCACACAGAAGCGGCCATAG
pRS595	integrator pro-seq	EF1a-GFP with U6-sgCPSF3L	CPSF3L_-_1259846.23-P1P2	GCGCGCGGGGAGGAGACCGG
pRS613	mito total RNA-seq	EF1a-GFP with U6-sgCOX7B	COX7B_-_77155002.23-P1P2	GAAGGGTACCTGAAGCGAAT
pRS614	mito total RNA-seq	EF1a-GFP with U6-sgNDUFB9	NDUFB9_+_125551406.23-P1P2	GTTACGGCGCTGACCTTCCC
pRS615	mito total RNA-seq	EF1a-GFP with U6-sgNDUFS5	NDUFS5_-_39492036.23-P1	GCTAGCTAGTCGTTCTGAAG
pRS616	mito total RNA-seq	EF1a-GFP with U6-sgUQCRQ	UQCRQ_-_132202364.23-P1P2	GACCGGATCGGTGACTGTGG
pRS617	mito total RNA-seq	EF1a-GFP with U6-sgUQCRC2	UQCRC2_+_21964884.23-P1P2	GCCCGCAGGGTTCAGCTGAA
pRS618	mito total RNA-seq	EF1a-GFP with U6-sgSDHA	SDHA_-_218477.23-P1P2	GCGGCAACAGCAGACATGTC
pRS619	mito total RNA-seq	EF1a-GFP with U6-sgSDHB	SDHB_+_17380484.23-P1P2	GGGTGGTCGCCCTCTCCTTG
pRS621	mito total RNA-seq	EF1a-GFP with U6-sgNDUFV1	NDUFV1_-_67374453.23-P1	GCTATGAAGGTGACAGCGTG
pRS625	mito total RNA-seq	EF1a-GFP with U6-sgCYC1	CYC1_-_145149982.23-P1P2	GCAGGGGCCGACGGGAGTGG
pRS627	mito total RNA-seq	EF1a-GFP with U6-sgMRPL41	MRPL41_-_140446382.23-P1P2	GAGCAAGGTCGAGGCCGGGT
pRS628	mito total RNA-seq	EF1a-GFP with U6-sgMRPL19	MRPL19_+_75874011.23-P1P2	GAGGCGATAGAGGCCGGCGG
pRS629	mito total RNA-seq	EF1a-GFP with U6-sgAARS2	AARS2_+_44281027.23-P1P2	GAGTGGCAGCTGCAGCCCGG
pRS630	mito total RNA-seq	EF1a-GFP with U6-sgMRPS24	MRPS24_+_43909046.23-P1P2	GGCTGGGGCCACGGGTGAGT
pRS631	mito total RNA-seq	EF1a-GFP with U6-sgMRPS33	MRPS33_-_140714768.23-P1P2	GGGAAGGCCCGCCCTCTACC
pRS632	mito total RNA-seq	EF1a-GFP with U6-sgCMC4	CMC4_-_154299159.23-P1P2	GGGCAACCGGAAGTGGTCCA
pRS633	mito total RNA-seq	EF1a-GFP with U6-sgRBFA	RBFA_+_77794464.23-P1P2	GCCGGGACCCGGAGCGAGCA
pRS635	mito total RNA-seq	EF1a-GFP with U6-sgTRMT10C	TRMT10C_-_101280737.23-P1P2	GGCTGTGTAGACTGTTGGGT
pRS636	mito total RNA-seq	EF1a-GFP with U6-sgRMDN3	RMDN3_+_41047389.23-P1P2	GGTGGCTGGCGGCCGGGTAA
pRS637	mito total RNA-seq	EF1a-GFP with U6-sgPGAM5	PGAM5_-_133287684.23-P1P2	GGGCTGTttggggccggggt
pRS639	mito total RNA-seq	EF1a-GFP with U6-sgPTCD1	PTCD1_-_99036387.23-P2	GGGCGAACCAGTCTCTTCCT
pRS640	mito total RNA-seq	EF1a-GFP with U6-sgATP5C1	ATP5C1_-_7830158.23-P1P2	GGCCTGACCGACCTTCAGCA
pRS641	mito total RNA-seq	EF1a-GFP with U6-sgATP5I	ATP5I_-_668029.23-P1P2	GGCGGAGAGACCTGCACCGG
pRS505	non-targeting control	EF1a-GFP with U6-sgControl	non-targeting_00715	GTAAAGTTGTCGGCAATTGC
pRS506	non-targeting control	EF1a-GFP with U6-sgControl	non-targeting_00373	GCGCTGGTAAAGGCGGAAAG
pRS508	non-targeting control	EF1a-GFP with U6-sgControl	non-targeting_03351	GTCTTCGCGCGGAAGGTCAC
pRS704	rRNA biogenesis experiments	EF1a-GFP with U6-sgABCF1-1	ABCF1_+_30539469.23-P1	GTCCCCGGCAAACTCCTCCC
pRS707	rRNA biogenesis experiments	EF1a-GFP with U6-sgC12orf45-2	C12orf45_-_105380117.23-P1P2	GCATCCGGGCCTGAGAGTGC
pRS708	rRNA biogenesis experiments	EF1a-GFP with U6-sgC12orf45-1	C12orf45_-_105380143.23-P1P2	GAGGGAAGCATGGAGGTCCA
pRS713	rRNA biogenesis experiments	EF1a-GFP with U6-sgC3orf17-2	C3orf17_+_112738436.23-P1P2	GAACCGTGTGAGAATCCCTA
pRS714	rRNA biogenesis experiments	EF1a-GFP with U6-sgC3orf17-1	C3orf17_-_112738463.23-P1P2	GGGATTCTCACACGGTTCCA
pRS716	rRNA biogenesis experiments	EF1a-GFP with U6-sgC9orf114-1	C9orf114_+_131592013.23-P1P2	GCCGTGCGGCCCGGTAAGTG
pRS719	rRNA biogenesis experiments	EF1a-GFP with U6-sgCCDC86-1	CCDC86_-_60609614.23-P1P2	GAGCCATGGATACACCGTTA
pRS720	rRNA biogenesis experiments	EF1a-GFP with U6-sgCCDC86-2	CCDC86_-_60609589.23-P1P2	GCAGGGGTGTGGAAACTTAC
pRS721	rRNA biogenesis experiments	EF1a-GFP with U6-sgCINP-2	CINP_-_102829164.23-P1P2	GAGCCACCCCACCCCGGGAA
pRS722	rRNA biogenesis experiments	EF1a-GFP with U6-sgCINP-1	CINP_+_102829193.23-P1P2	GCTCCTTCTACGGATATCTG
pRS764	rRNA biogenesis experiments	EF1a-GFP with U6-sgSPATA5L1-2	SPATA5L1_+_45694589.23-P1P2	GAGGCAGACGAAACCAGATT
pRS765	rRNA biogenesis experiments	EF1a-GFP with U6-sgSPATA5L1-1	SPATA5L1_+_45694633.23-P1P2	GCAGGGAAGGGATCCGAGTC
pRS779	rRNA biogenesis experiments	EF1a-GFP with U6-sgTMA16-2	TMA16_+_164416318.23-P1P2	GGAGTCTACCCAGGCCAGAG
pRS780	rRNA biogenesis experiments	EF1a-GFP with U6-sgTMA16-1	TMA16_+_164416208.23-P1P2	GTAGTGACTAGCGAGAAGTT
pRS790	rRNA biogenesis experiments	EF1a-GFP with U6-sgZNF236-2	ZNF236_+_74534757.23-P1P2	Gggcccgcccggccagtcgg
pRS791	rRNA biogenesis experiments	EF1a-GFP with U6-sgZNF236-1	ZNF236_-_74534593.23-P1P2	GGGCCGCCCCCCGAAGCCCA
pRS829	rRNA biogenesis experiments	EF1a-GFP with U6-sgABCF1-2	ABCF1_+_30539238.23-P1	GGTGGCAGTTACAGCTACTG
pRS832	rRNA biogenesis experiments	EF1a-GFP with U6-sgC9orf114-2	C9orf114_+_131592052.23-P1P2	GCGGTGTGTGCGGAACATGG
pRS863	rRNA biogenesis experiments	EF1a-GFP with U6-sgC1orf131-1	C1orf131_+_231376880.23-P1P2	GGTGCAGCGCGGCAGAATGA
pRS865	rRNA biogenesis experiments	EF1a-GFP with U6-sgC1orf131-2	C1orf131_-_231376873.23-P1P2	GGACATTGTGGGGTCAGCCG
pRS439	Seahorse assay	EF1a-GFP with U6-sgTMEM242-2	TMEM242_+_157744504.23-P1P2	GGACAGCGGGCGCTGCAACT
pRS454	Seahorse assay	EF1a-GFP with U6-sgTMEM242-1	TMEM242_-_157744573.23-P1P2	GTCCGTCCCCAACTGGGCCC
pRS458	Seahorse assay	EF1a-GFP with U6-sgATP5B	ATP5B_-_57039709.23-P1P2	GAGTCTCCGCAAGGCCCCGG
pRS800	Integrator pulldown	CMV IntS10 expression vector
pRS804	Integrator pulldown and purification	CMV His-IntS10 expression vector
pRS801	Integrator purification	CMV INTS13 expression vector
pRS802	Integrator purification	CMV INTS14 expression vector
pRS803	Integrator purification	CMV C7orf26 expression vector
